# Supplementary material for: Vitamin C alters the amount of specific endoplasmic reticulum associated proteins involved in lipid metabolism in the liver of mice synthesizing a nonfunctional Werner syndrome (Wrn) mutant protein
Source: PLoS One. 2018 Mar 1;13(3):e0193170. doi: 10.1371/journal.pone.0193170 (PMC5832228; doi:10.1371/journal.pone.0193170)
Supplement: S1 Table — (XLSX) [file pone.0193170.s002.xlsx]

## Sheet: Notes and Column Headers
Tabs:
Peptides: contains quantification values for each identified peptide
WT vs Wrn comparison: protein quantification results for the comparison between wild type and Wrn mutant mice
WT vs Wrn+VitC comparison: protein quantification results for comparison between wild type and vitamin C treated Wrn mutant mice
Wrn vs Wrn+VitC comparison: protein quantification results for comparison between untreated Wrn mutant and vitamin C treated Wrn mutant mice
Samples :
Endoplasmic Reticulum enriched protein fractions from the liver of wild type, Wrn mutant mice (Werner syndrome mouse model), and Wrn mutant mice treated with 0.4% vitamin C in drinking water (w/v) since weaning.
Three conditions: (1) WT, (2) Wrn, and (3) Wrn + Vit C - three biological replicates per condition
Injection: 1 microgram of each sample in LC-MS/MS Orbitrap Fusion
Run time: 180 min (150 min gradient) - Detection-Dependent Acquisition with MS/MS Higher-energy collisional dissociation (HCD) detection IT
Bioinformatic analyses with MaxQuant/Andromeda
Database - UniprotKB Mus Musculus (CP_MusMusculus_ci_10090_20161207) - Fixed modifications: Carbamidomethylayion (C); Variable modifications: Acetylation (Prot N-term), Oxidation (M), Phosphorylation (STY)
Quantification from 'Intensity' values ​at the peptide level
Processing of raw data
Comparisons: WT vs Wrn, WT vs Wrn+VitC, Wrn vs Wrn+VitC
Normalisation: each sample (column) is normalized by the median values
Replacement of missing values: Missing values ​are replaced with a noise value corresponding to the 1st percentile of the values ​for each column - Replaced values appear in orange
Quantifiable peptides: quantification only if at least 2 values ​in one of the 2 conditions to be compared was not a replaced value in orange
Mapping of peptides into proteins and extraction of variants
Statistical analysis: Welch's t-test between the 2 groups of mice to be compared
Ratio calculation between groups: ratio of the means of the 3 biological replicates for each group
z-score: The distance between the raw score and the population mean in units of the standard deviation; Z= (x-μ)/σ; x=log2(ratio); μ= mean of log2(ratio); σ=standard deviation of log2(ratio)
Proteins are considered to be differentially expressed between 2 groups of mice if Welch's test P-value < 0.05 and the absolute value of z-score > 2.00 (i.e. outside the 95% confidence interval). Such proteins are highlighted in yellow.
The peptides displayed in gray are considered as contaminants by Andromeda (database search software) because they are identified in a contaminant bank (accession number starting with CON_)
Column headers
In peptides tab
Sequence	Identified sequence peptide
Mass	Monoisotopic mass of the peptide
Proteins	Uniprot accession number of the proteins associated with this peptide
Leading razor protein	Uniprot accession number of the protein with the best score among those associated with this peptide
Gene names	Gene symbols corresponding to this peptide
Protein names	Names of the proteins corresponding to this peptide
PEP	Post Error Probability (PEP) for peptide identification, a lower P-value indicates a high confidence for the identification of this peptide
Score	Best Andromeda score (database search software) associated with the MS/MS corresponding to this peptide
Norm Intensity ER-WT-1	For each sample, sum of the XIC (eXtracted Ion Current) of all the isotopic masses associated with this peptide. This corresponds to the quantification value of the peptide. These values were normalized by the median of each column.
Norm Intensity ER-WT-2
Norm Intensity ER-WT-3
Norm Intensity ER-Wrn-1
Norm Intensity ER-Wrn-2
Norm Intensity ER-Wrn-3
Norm Intensity ER-Wrn-VitC-1
Norm Intensity ER-Wrn-VitC-2
Norm Intensity ER-Wrn-VitC-3
WT vs Wrn Quantifiable?	For each comparison, a peptide is considered quantifiable if it has at least 2 values ​in one of the 2 mouse groups before imputation of missing values with a noise value​ (the imputated values​ are displayed in orange in the 'Norm Intensity' columns).
WT vs WrnVitC Quantifiable?
WT vs WrnVitC Quantifiable?
MS/MS Count	Number of MS/MS spectra associated to this petide
In protein comparisons tabs
AC Leading protein	Uniprot accession number of the protein with the highest score in the group
AC Proteins	Uniprot accession numbers of all identified proteins in the group
Protein Name	Name(s) of the protein(s) contained in the group
Gene name	Gene symbols corresponding to the proteins
Nb of quantified peptides	Number of quantified peptides for this protein
welch's test	Statistical analysis (Welch's t-test) for the 2 groups of mice to be compared
ratio B/A	Mean of 'Norm Intensity' in B / Mean of 'Norm Intensity' in A
Log2(ratio)	Log2 of B/A ratio
z-score	The distance between the raw score and the population mean in units of the standard deviation: z = (x-µ)/σ where x = log2(ratio); µ=mean of log2(ratio); σ = standard deviation of log2(ratio)

## Sheet: Peptides
Sequence	Mass	Proteins	Leading razor protein	Gene names	Protein names	PEP	Score	Norm Intensity ER WT 1	Norm Intensity ER WT 2	Norm Intensity ER WT 3	Norm Intensity ER Wrn 1	Norm Intensity ER Wrn 2	Norm Intensity ER Wrn 3	Norm Intensity ER Wrn VitC 1	Norm Intensity ER Wrn VitC 2	Norm Intensity ER Wrn VitC 3	WT vs Wrn Quantifiable?	WT vs WrnVitC Quantifiable?	Wrn vs WrnVitC Quantifiable?	id	Protein group IDs	Phospho (STY) site IDs	MS/MS Count
VVASGPGLEHGK	1149.61	Q80X90	Q80X90	Flnb	Filamin-B	0.0010838	102.05	98054.7	135318	78147.6	585250	1.13919e+06	1.14714e+06	1.0095e+06	269914	637841	TRUE	TRUE	TRUE	26893	2214		5
AQSTGGSSDPVLHEK	1511.72	A0A0R4J1H6;E9QP99;P55937-1;P55937	A0A0R4J1H6	Golga3	Golgin subfamily A member 3	0.0035881	65.374	107229	379524	810062	1138000	674949	626019	922080	560040	446883	TRUE	TRUE	TRUE	1811	200		6
APAGGQNNPSSSPSGSTVSQASK	2114.98	Q6WKZ7	Q6WKZ7	Nostrin	Nostrin	0.00012309	73.346	111941	1.3957e+06	1.30799e+06	354300	1.30412e+06	1.35071e+06	1.31114e+06	1.44974e+06	1.01715e+06	TRUE	TRUE	TRUE	1606	2127		6
AHSAGAAASGGGGPQAQAHGEPHGR	2235.03	Q8K3A9	Q8K3A9	Mepce	7SK snRNA methylphosphate capping enzyme	7.3606e-05	58.904	184112	183616	163912	225800	164239	209691	183472	173448	118580	TRUE	TRUE	TRUE	930	2501		3
EQWWLNLR	1143.58	P12382	P12382	Pfkl	ATP-dependent 6-phosphofructokinase, liver type	0.0053837	110.63	216873	3.45895e+06	7.69095e+06	4812900	4.16705e+06	3.579e+06	4.12038e+06	4.83005e+06	2.33927e+06	TRUE	TRUE	TRUE	6049	1223		6
KCIGKPGGSLDNSEQK	1716.85	P62075	P62075	Timm13	Mitochondrial import inner membrane translocase subunit Tim13	0.061058	61.444	250629	258904	191896	191340	187475	223697	97851.8	128150	239747	TRUE	TRUE	TRUE	12656	1572		1
EADPDDHYQSGEGTQATTDK	2163.88	P11881-8;P11881-7;P11881-6;P11881-5;P11881-4;P11881-2;P11881-3;P11881;A0A0N4SWH7	P11881-8	Itpr1	Inositol 1,4,5-trisphosphate receptor type 1	0.011285	50.493	266582	562301	803834	599730	419379	500863	453918	424082	493601	TRUE	TRUE	TRUE	4475	1219		1
EAEDGIIAYDDCGVK	1653.72	Q91W50;Q8JZN2;A0A0G2JF72	Q91W50	Csde1	Cold shock domain-containing protein E1	0.0002055	105.03	286035	1.10315e+06	1.71586e+06	913920	1.71225e+06	900450	1.31486e+06	1.96747e+06	1.95478e+06	TRUE	TRUE	TRUE	4478	2663		8
HTSCSSAGNDSKPVQEASNVSR	2317.04	I1E4X8;P83093;F6WBP9	I1E4X8	Stim2	Stromal interaction molecule 2	0.00075166	60.032	314641	360984	448834	372130	411474	501165	314663	355603	307114	TRUE	TRUE	TRUE	10523	964		5
AQGASDVVLYK	1149.6	Q9WUA2;A0A087WS80	Q9WUA2	Farsb	Phenylalanine--tRNA ligase beta subunit	0.00050515	108.98	321196	2.86461e+07	2.43749e+07	19867000	2.15269e+07	2.07703e+07	2.16763e+07	2.64772e+07	2.6157e+07	TRUE	TRUE	TRUE	1751	3353		12
RLAEDDKDGVMAHK	1583.77	Q4FE56;P70398;E9PWA9;F8VPU6	Q4FE56	Usp9x;Usp9y	Ubiquitin carboxyl-terminal hydrolase;Probable ubiquitin carboxyl-terminal hydrolase FAF-X	0.003276	63.727	326404	359613	298599	280460	253187	292889	272629	288005	367364	TRUE	TRUE	TRUE	20752	1668		1
LLGVCCSVDNCR	1451.63	D3YXZ5;Q91WT8;Q91WT8-2;D3Z113	D3YXZ5	Rbm47	RNA-binding protein 47	0.00099696	90.685	327914	2.71298e+06	1.53879e+06	1837700	1.50941e+06	2.3815e+06	2.48405e+06	3.74936e+06	2.37358e+06	TRUE	TRUE	TRUE	15272	555		1
SAEEEPSTSTATPTAK	1605.74	Q9D787	Q9D787	Ppil2	Peptidyl-prolyl cis-trans isomerase-like 2	0.00059565	87.216	330618	286676	406374	373280	396374	290664	466159	395405	345570	TRUE	TRUE	TRUE	21123	3049		3
KTHLTELQR	1124.63	Q60597;Q60597-3;Z4YJV4;Q60597-2;Q60597-4	Q60597	Ogdh	2-oxoglutarate dehydrogenase, mitochondrial	0.0084729	74.173	337570	591332	261334	358480	291512	189769	252752	223979	167225	TRUE	TRUE	TRUE	13513	1937		6
ATGHSGGGCISQGQSYDTDK	2024.85	Q8K274	Q8K274	Fn3krp	Ketosamine-3-kinase	0.00042147	56.081	340461	509983	652744	497160	442523	399984	487057	503113	460588	TRUE	TRUE	TRUE	2066	2486		6
KSSHHHGLTITAK	1415.76	Q07456	Q07456	Ambp	Protein AMBP;Alpha-1-microglobulin;Inter-alpha-trypsin inhibitor light chain;Trypstatin	0.044867	47.039	345857	124043	181638	78194	97497	156777	100264	128485	184669	TRUE	TRUE	TRUE	13486	1763		1
RPASVSSAAAEHEAR	1537.76	E9Q1P8	E9Q1P8	Irf2bp2	Interferon regulatory factor 2-binding protein 2	0.00039909	74.428	346454	383674	376840	354800	277435	204746	420208	345195	300138	TRUE	TRUE	TRUE	20878	718		9
SQLDLFDDVGTFASGPPK	1892.92	Q99K28;Q99K28-2	Q99K28	Arfgap2	ADP-ribosylation factor GTPase-activating protein 2	0.00084429	47.688	349263	3.97476e+06	6.54895e+06	3579200	5.73946e+06	5.07922e+06	6.26808e+06	6.62258e+06	4.54775e+06	TRUE	TRUE	TRUE	22494	2796		1
LLTAHGQGYGK	1143.6	Q8K2L8;Q8C0C3	Q8K2L8	Trappc12	Trafficking protein particle complex subunit 12	0.0063378	66.056	351487	796780	1.04421e+06	555720	489008	821369	912403	1.29083e+06	444734	TRUE	TRUE	TRUE	15458	2497		5
EAALEAAVLNKEE	1385.7	Q6A0A9	Q6A0A9	FAM120A	Constitutive coactivator of PPAR-gamma-like protein 1	1.7125e-13	184.71	351955	1.33024e+07	1.21593e+07	13661000	1.2975e+07	1.15556e+07	1.36882e+07	1.39721e+07	1.17171e+07	TRUE	TRUE	TRUE	4447	2060		9
SAHGTNPASAHMAGMK	1566.7	Q91W43	Q91W43	Gldc	Glycine dehydrogenase (decarboxylating), mitochondrial	0.021235	43.042	352014	379384	397525	292700	342601	265655	267100	217366	424017	TRUE	TRUE	TRUE	21145	2662		1
YQHEQMSISHTR	1515.69	E9Q512;H3BJG4	E9Q512	Trip11	Thyroid hormone receptor interactor 11	0.0065947	64.65	352669	263884	491350	373050	252443	244509	320716	441175	426202	TRUE	TRUE	TRUE	28300	744		1
QDYEQAVYHLQQLLDR	2017.99	E9PVK4;Q0HA38	E9PVK4	Ttc21b	Tetratricopeptide repeat protein 21B	0.050208	43.184	357843	469826	390555	348000	525124	270901	524705	405196	194942	TRUE	TRUE	TRUE	19571	661		1
DAGMPIQGQPCFCK	1607.69	Q8CJG0;Q8CJG1;H3BJ70;Q8CJF8-2;Q8CJF8	Q8CJG0	Ago2;Ago1;Ago4	Protein argonaute-2;Protein argonaute-1;Protein argonaute-4	0.0034536	78.098	360371	3.36942e+06	2.36742e+06	2868400	2.61336e+06	2.24969e+06	2.74441e+06	3.23814e+06	1.9941e+06	TRUE	TRUE	TRUE	2906	2458;2459		10
SPHYVHSTR	1082.53	Q3TB04;H3BIZ7;Q8BIE6;Q8BIE6-2	Q3TB04	Frmd4a	FERM domain-containing protein 4A	0.012519	77.923	366691	4.64445e+07	5.55199e+06	69057000	3.48971e+06	4.52244e+06	5.25591e+07	6.20027e+07	5.14599e+06	TRUE	TRUE	TRUE	22362	945		5
HGIHMQHIAR	1198.61	Q9D358	Q9D358	Acp1	Low molecular weight phosphotyrosine protein phosphatase	0.0024289	70.256	376558	204021	254655	215600	203889	192202	194102	361737	222811	TRUE	TRUE	TRUE	10008	3032		5
MENGDSMSDKDLR	1496.62	A2A977;O88833;A2A8T1	A2A977	Cyp4a10;Cyp4a32	Cytochrome P450 4A10	0.00010973	97.86	379028	228119	958258	1397300	374951	528622	418835	1.18254e+06	1.48235e+06	TRUE	TRUE	TRUE	17145	319		3
VIPEYCR	935.453	Q5XJY5	Q5XJY5	Arcn1	Coatomer subunit delta	0.019002	113.08	382176	1.57942e+07	1.94488e+07	15409000	1.51103e+07	1.4758e+07	1.54528e+07	1.96077e+07	2.00259e+07	TRUE	TRUE	TRUE	25750	1933		9
ELQAEQQNQEVTGR	1628.78	D3YUW7;E9QMC1;P59242-2;P59242	D3YUW7	Cgn	Cingulin	5.4789e-05	117.09	382972	434500	529526	600460	447846	566271	466827	751566	664018	TRUE	TRUE	TRUE	5643	535		5
SEESEEPMETDQNAKEEEK	2237.91	Q3U2G2;Q61316	Q3U2G2	Hspa4	Heat shock 70 kDa protein 4	4.3437e-17	132.25	386331	1.08581e+06	1.45481e+06	1024000	1.07502e+06	915967	743022	1.56427e+06	1.76671e+06	TRUE	TRUE	TRUE	21409	1819		7
LLTSSAVHK	954.55	E9PV45;B1AY13;B1AY13-2	E9PV45	Usp24	Ubiquitin carboxyl-terminal hydrolase;Ubiquitin carboxyl-terminal hydrolase 24	0.028801	67.981	386472	332699	255369	369040	253431	261632	315578	317739	271498	TRUE	TRUE	TRUE	15483	467		1
AAVGSGAMEASTK	1178.56	Q8CGF5-2;Q8CGF5;D3Z3E6	Q8CGF5-2	Tmem56	Transmembrane protein 56	2.7888e-08	141.89	387326	1.32753e+06	1.9307e+06	4538000	1.29087e+06	1.87305e+06	1.4243e+06	1.59132e+06	1.98536e+06	TRUE	TRUE	TRUE	227	2436		8
SSLSSHSHQSQIYR	1615.77	A2AIX1;E9QAT4	A2AIX1	Sec16a	SEC16 homolog A, endoplasmic reticulum export factor	0.00062972	83.243	388977	394837	521542	305610	208992	235335	323748	417226	342212	TRUE	TRUE	TRUE	22674	348		6
SYSCTCSPGYEGK	1494.58	Q9CQW3;Q8CI01	Q9CQW3	Proz	Vitamin K-dependent protein Z	0.0060651	89.561	396491	394557	529226	586920	576143	612871	444061	589314	685580	TRUE	TRUE	TRUE	23121	2911		2
MLHSCTSEGSAYR	1497.63	Q9R098	Q9R098	Hgfac	Hepatocyte growth factor activator;Hepatocyte growth factor activator short chain;Hepatocyte growth factor activator long chain	0.00089328	65.563	398059	500545	832071	562140	567262	552200	614882	760957	804312	TRUE	TRUE	TRUE	17390	3316		1
LHEEEPPQNMK	1350.62	Q8BJW6;Q8BJW6-2	Q8BJW6	Eif2a	Eukaryotic translation initiation factor 2A;Eukaryotic translation initiation factor 2A, N-terminally processed	0.02997	39.873	399300	400637	384731	425810	547048	670695	389348	652224	384099	TRUE	TRUE	TRUE	14789	2288		1
NHVAGQMLHGGGSK	1391.67	H7BX88;P47934	H7BX88	Crat	Carnitine O-acetyltransferase	0.0093348	47.606	404591	245353	451868	661780	453426	336023	283583	250233	253607	TRUE	TRUE	TRUE	18142	959		5
TGVIEHEHPVNK	1358.69	E9PX84;Q3TRE6;E9QL31;A0A0R4J104;P98078-3;P98078-2;P98078;Q9DCE6;E0CXT5	E9PX84	Dab2	Disabled homolog 2	0.037463	36.417	409729	121954	304226	241410	148011	199642	133574	120566	121413	TRUE	TRUE	TRUE	23696	185		2
IGDEYFTFITDCKDPK	1947.89	P80318;E9Q133;Q3U0I3;F6Q609	P80318	Cct3	T-complex protein 1 subunit gamma	0.012693	60.918	412292	7.57537e+06	3.84111e+06	5299500	5.7641e+06	1.16436e+06	6.2493e+06	5.77803e+06	4.58087e+06	TRUE	TRUE	TRUE	11172	1685		2
VSVEPQDSHQDAQPR	1691.79	Q3V1K7;Q8BXB6;A0A140LJH7;D3YY31;D3YZA9	Q3V1K7	Slco2b1	Solute carrier organic anion transporter family member 2B1	0.00081056	67.136	413240	371765	450468	1162200	395026	332669	314052	364554	486554	TRUE	TRUE	TRUE	26697	1881		6
AHAGQVTCVAASPHK	1532.75	F7D5L2;Q99J09	F7D5L2	Wdr77	Methylosome protein 50	0.0015923	72.209	417875	785001	531057	438860	343775	419111	690587	668103	597782	TRUE	TRUE	TRUE	881	843		6
SKPAAADSEGEEEEEDTAKEK	2248.98	Q6P542	Q6P542	Abcf1	ATP-binding cassette sub-family F member 1	0.00066907	101.38	423470	3.79729e+06	3.78259e+06	677810	1.54172e+06	544076	1.92615e+06	2.52604e+06	2.80989e+06	TRUE	TRUE	TRUE	21911	2087	242	9
WRPHSPDGPR	1203.59	Q6Y7W8;G3UWR2;G3UZX7;G3UXF2;G3UZS9	Q6Y7W8	Gigyf2	PERQ amino acid-rich with GYF domain-containing protein 2	0.029752	51.927	429627	731033	798216	493580	590534	336071	754795	599289	543137	TRUE	TRUE	TRUE	27461	2131		4
TSLAGDTSNSSSPASTGAK	1737.8	A0A0A0MQA6;F7ACR9;E9QNP1;E9QA63;B1ARU4;E9PVY8;Q9QXZ0-3;Q9QXZ0-2;Q9QXZ0-4;Q9QXZ0;F6Q750;B1ARU1;F6RL59;F6RCJ3;F6YKN8	A0A0A0MQA6	Macf1	Microtubule-actin cross-linking factor 1	0.017382	55.724	432447	409376	408168	454610	442616	418395	402228	523824	509807	TRUE	TRUE	TRUE	24430	48		2
NTVTQSASGDPEVDK	1546.71	Q8BJW6;Q8BJW6-2	Q8BJW6	Eif2a	Eukaryotic translation initiation factor 2A;Eukaryotic translation initiation factor 2A, N-terminally processed	0.0054713	75.088	433922	775163	960324	489360	650131	574173	611717	720834	593941	TRUE	TRUE	TRUE	18831	2288		2
TCQCVHGICDNR	1518.61	Q8R4U0	Q8R4U0	Stab2	Stabilin-2;Short form stabilin-2	0.054352	34.768	438581	315194	241279	384170	285212	293923	230310	214300	289960	TRUE	TRUE	TRUE	23317	2559		1
GGCSEHADCLNTGPNTR	1844.75	G3X973;Q8R4Y4-2;Q8R4Y4	G3X973	Stab1	Stabilin-1	0.0046005	59.606	438861	778082	676313	694430	510234	1.591e+06	427940	640785	688434	TRUE	TRUE	TRUE	8402	909		3
CLHDIAQAHR	1219.59	F6R8S6;Q9D1F4;D3Z4W3;D3Z4R0;E9QKI5;E9QKI4;D3YWZ1	F6R8S6	Akt1s1	Proline-rich AKT1 substrate 1	0.0020549	75.378	442537	212489	357592	371850	237076	214492	268254	434444	238961	TRUE	TRUE	TRUE	2665	815		4
LLCTIQQHHK	1276.67	A2AFQ9;E9PUU4;Q8BX17	A2AFQ9	Gemin5	Gem-associated protein 5	0.039991	45.598	444105	497113	69641.6	268340	324792	491339	426719	368527	368316	TRUE	TRUE	TRUE	15142	340		1
TEIVFTGEK	1022.53	Q8VDJ3;A0A087WP83	Q8VDJ3	Hdlbp	Vigilin	0.0010114	153.08	450215	9.89936e+06	9.38465e+06	12786000	1.23205e+07	9.74268e+06	391855	1.21564e+07	1.38578e+07	TRUE	TRUE	TRUE	23446	2610		8
IFHVNWFR	1117.58	Q9Z2V4;A0A0R4J0G0;Q8BH04	Q9Z2V4	Pck1;Pck2	Phosphoenolpyruvate carboxykinase, cytosolic [GTP];Phosphoenolpyruvate carboxykinase [GTP], mitochondrial	0.0018855	101.69	450472	3.6215e+06	1.03876e+06	1707300	2.81899e+06	1.82122e+06	2.02901e+06	2.23355e+06	1.50578e+06	TRUE	TRUE	TRUE	11095	3415;2255		8
MIASDSHRPEVK	1368.68	A0A087WRN1;A0A087WQA0;F8WI22;Q8K019-3;Q8K019-2;Q8K019	A0A087WRN1	Bclaf1	Bcl-2-associated transcription factor 1	0.0079806	75.416	455751	374917	438595	332310	451322	307151	265708	418172	350266	TRUE	TRUE	TRUE	17288	24		2
WHPDKNPENKEEAER	1877.87	A0A0G2JER9;O54946-2;O54946;A0A0G2JEI3;G3X8S5;Q9QYI8	A0A0G2JER9	Dnajb6;Dnajb7	DnaJ homolog subfamily B member 6;DnaJ homolog subfamily B member 7	0.00035337	90.476	456465	886616	994330	712620	419472	619787	849873	536426	745263	TRUE	TRUE	TRUE	27335	89		2
SGPSDHDLKPNATTR	1594.77	E9Q824;D3YZ98;E9QLS6;Q6PF93-2;Q6PF93	E9Q824	Pik3c3	Phosphatidylinositol 3-kinase;Phosphatidylinositol 3-kinase catalytic subunit type 3	0.00056233	103.79	457507	539443	1.34274e+06	351120	359886	671792	346056	503677	681845	TRUE	TRUE	TRUE	21666	564		3
VVAVSYDEWNRK	1464.74	F8VPN4;F6XXE6	F8VPN4	Agl	Amylo-1,6-glucosidase, 4-alpha-glucanotransferase	5.6759e-05	102.05	463254	1.23483e+07	1.38596e+07	13213000	1.13184e+07	1.27023e+07	8.24771e+06	1.1308e+07	1.24964e+07	TRUE	TRUE	TRUE	26898	848		1
HPAKPDPSGECNPDLR	1788.82	F6ZLC6;A2AFI9;A2AFJ1;Q60973	F6ZLC6	Rbbp7	Histone-binding protein RBBP7	0.00023527	89.624	464494	598615	658089	438910	570854	505776	420389	540635	598451	TRUE	TRUE	TRUE	10320	338		9
HFGKAPGTPHSHTKPYVR	2016.04	P35980;A0A1B0GSS8;A0A1B0GQU8;A0A1B0GSF7;A0A1B0GS28	P35980	Rpl18	60S ribosomal protein L18	0.037273	50.04	477077	595902	550963	876910	634892	592170	2.1049e+06	589091	220630	TRUE	TRUE	TRUE	9938	1393		4
ALEVELQNVGQSK	1413.75	A0A0R4J1H6;E9QP99;P55937-1;P55937	A0A0R4J1H6	Golga3	Golgin subfamily A member 3	0.0036685	79.693	478622	1.13971e+06	1.5402e+06	1593800	1.41688e+06	1.11834e+06	1.59438e+06	1.5776e+06	1.633e+06	TRUE	TRUE	TRUE	1249	200		1
IVNTPEVIR	1039.6	Q9QXY6	Q9QXY6	Ehd3	EH domain-containing protein 3	0.00353	95.909	478692	3.6907e+06	6.44863e+06	3691700	3.75381e+06	3.59267e+06	4.21304e+06	5.14585e+06	4.77323e+06	TRUE	TRUE	TRUE	12436	3284		8
KQGEDNSHTQDTEDLEKDTR	2345.04	Q80WJ7;F6QFT1;F6QHD1;F6ZSG0	Q80WJ7	Mtdh	Protein LYRIC	0.0085299	62.739	480494	608034	685359	1014800	878245	680950	546841	548463	701892	TRUE	TRUE	TRUE	13399	2206		2
VNVPVIGGHAGK	1146.65	P08249;A0A0G2JF23	P08249	Mdh2	Malate dehydrogenase, mitochondrial	0.039155	46.955	482039	5.93551e+06	3.42713e+06	3133600	2.89501e+06	2.25605e+06	2.92278e+06	3.27734e+06	3.17145e+06	TRUE	TRUE	TRUE	26328	1186		3
GYPVYSHTEK	1179.56	Q91XE0-2;Q91XE0	Q91XE0-2	Glyat	Glycine N-acyltransferase	0.047123	35.664	482824	526704	526793	583780	519777	432068	427787	384044	309411	TRUE	TRUE	TRUE	9780	2699		1
IAGQVAAANK	941.529	Q9CZX8	Q9CZX8	Rps19	40S ribosomal protein S19	0.034044	64.567	484123	178114	140559	234480	141537	136069	163833	226501	129471	TRUE	TRUE	TRUE	10700	2985		1
ASGDKEAEGAPQVEAGKR	1798.88	Q8VCQ8;E9QA16;E9Q0M9;S4R1T7;D3Z6I7;E9QA15;F6ZAW1;F6QLP8;F6RGN9;F6T2Z7	Q8VCQ8	Cald1	Caldesmon 1	0.00044588	68.82	484322	464771	789020	515560	316039	552757	507325	501628	558005	TRUE	TRUE	TRUE	1901	774		3
KIYEDGDDDMKR	1483.66	Q9CXW3	Q9CXW3	Cacybp	Calcyclin-binding protein	0.040193	65.295	484895	398558	397600	436690	287328	538066	479468	286186	476302	TRUE	TRUE	TRUE	13058	2961		1
LVDIQIMCAMGPPGGGR	1770.86	L7N1Y0;A0A087WR13	L7N1Y0	Dnah7b;Dnah7c	Dynein, axonemal, heavy chain 7; Dynein, axonemal, heavy chain 7C	0.063053	43.05	487658	2.22085e+07	1.83573e+07	17287000	2.50804e+07	2.53953e+07	2.67691e+07	2.14707e+07	1.91574e+07	TRUE	TRUE	TRUE	16581	988		1
ADDSASEASSTGQEPCPR	1863.75	G3UZ63;G3X961;G3UZG5;Q921I2	G3UZ63	Klhdc4	Kelch domain-containing protein 4	0.0028873	68.809	489682	533530	429276	409070	403000	425550	349975	306510	419296	TRUE	TRUE	TRUE	323	893		2
FLGWLVFK	1008.58	Q8VBZ0	Q8VBZ0	Dhrsx	Dehydrogenase/reductase SDR family member on chromosome X homolog	0.0050355	113.25	490736	632058	624995	559490	641390	677213	452727	575892	683889	TRUE	TRUE	TRUE	7199	2575		6
QIHEHEQENELR	1560.73	Q8BYC6;A0A0R4J1T3	Q8BYC6	Taok3	Serine/threonine-protein kinase TAO3	0.016032	49.243	491860	166820	293076	465100	174468	161247	157188	205087	159407	TRUE	TRUE	TRUE	19836	2371		1
EKEHITSSVAQQSSSPR	1869.92	Q5SZA1-2;Q5SZA1	Q5SZA1-2	Slc17a2	Sodium-dependent phosphate transport protein 3	0.0003773	62.525	492480	513601	535811	370930	251839	373417	377717	274675	362784	TRUE	TRUE	TRUE	5366	1930		4
ARPSQLPEQSSSAQQNAR	1953.96	P28740-2	P28740-2	Kif2a	Kinesin-like protein KIF2A	0.00016233	81.606	493756	594074	808446	322850	362025	484726	435891	548568	447447	TRUE	TRUE	TRUE	1847	1342		7
EGVHGGLINKK	1150.65	P62962	P62962	Pfn1	Profilin-1	0.040538	36.671	496237	147880	153889	235420	78942.4	95736.8	91965.8	140601	151966	TRUE	TRUE	TRUE	5121	1625		1
HFSSDAAPQPR	1211.57	A2AN08-3;A2AN08;A2AN08-5	A2AN08-3	Ubr4	E3 ubiquitin-protein ligase UBR4	0.0088444	72.607	496377	876068	761637	508750	810662	556175	891115	1.01516e+06	760518	TRUE	TRUE	TRUE	9967	371		6
ISMVEELEK	1076.54	Q99MN1;Q8R2P8	Q99MN1	Kars	Lysine--tRNA ligase	0.0010114	145.16	499163	1.57103e+07	1.15787e+07	10549000	1.31342e+07	1.15622e+07	1.31724e+07	1.73238e+07	1.72887e+06	TRUE	TRUE	TRUE	12196	2839		7
PSSAPALKPGPK	1148.66	P27546-2;P27546;P27546-3;A0A0G2JFH2;A0A140T8T5;E9PZ43;A0A0G2JDN7;P27546-4	P27546-2	Map4	Microtubule-associated protein 4;Microtubule-associated protein	0.02332	59.418	504945	550401	548361	631560	651724	497317	536221	552258	348924	TRUE	TRUE	TRUE	19316	1326		1
LCESHPDATEDLQK	1641.73	P08032	P08032	Spta1	Spectrin alpha chain, erythrocytic 1	0.013721	46.3	506104	1.13038e+06	1.14219e+06	644140	1.48348e+06	532216	752040	550479	894259	TRUE	TRUE	TRUE	13994	1182		1
TFQAVMR	851.432	P28271	P28271	Aco1	Cytoplasmic aconitate hydratase	0.020494	107.55	506982	5.47258e+06	6.72274e+06	4886300	4.79871e+06	5.08526e+06	4.3938e+06	6.15831e+06	4.62808e+06	TRUE	TRUE	TRUE	23562	1334		8
NVIHGSDSVESAHR	1506.72	Q9WV85	Q9WV85	Nme3	Nucleoside diphosphate kinase 3	9.2087e-05	90.861	508023	470451	591967	612020	533029	327788	355809	436250	537394	TRUE	TRUE	TRUE	18875	3370		8
KGEQGGVPPQACPSTAGETTSGVK	2342.12	D3Z780;Q61749;Q61749-2;A0A0J9YUY0	D3Z780	Eif2b4	Translation initiation factor eIF-2B subunit delta	0.0066434	51.827	509405	1.00532e+06	820620	1108200	1.02695e+06	663779	458780	1.00373e+06	731346	TRUE	TRUE	TRUE	12873	614		1
LKHECGAAFTSK	1347.66	Q3TCH7	Q3TCH7	Cul4a	Cullin-4A	6.268e-05	116.03	513607	452955	420634	390620	295976	389030	453756	329481	378145	TRUE	TRUE	TRUE	15071	1784		2
KSSVEGLEPAENK	1386.7	A2AUM6;P16254	A2AUM6	Srp14	Signal recognition particle 14 kDa protein;Signal recognition particle 14 kDa protein, N-terminally processed	0.0029378	69.846	516076	4.67354e+06	6.31702e+06	4235400	3.63792e+06	5.4007e+06	3.26055e+06	4.30957e+06	7.29761e+06	TRUE	TRUE	TRUE	13487	398		9
GTAVALNIR	913.535	Q8BJL9	Q8BJL9	Ugt2b35	UDP-glucuronosyltransferase 2B35	0.0020335	111.04	516076	8.16112e+06	7.43422e+06	6712400	7.62131e+06	7.73163e+06	8.88398e+06	7.72514e+06	7.26696e+06	TRUE	TRUE	TRUE	9395	2286		8
SFSGPGGPSKPK	1144.59	Q8VBT9;Q8VBT9-3;Q8VBT9-2	Q8VBT9	Aspscr1	Tether containing UBX domain for GLUT4	0.024687	55.261	518007	294211	300685	573170	269240	326341	307150	283461	210060	TRUE	TRUE	TRUE	21565	2572		2
SIWNHVVHK	1118.6	Q9Z0R9	Q9Z0R9	Fads2	Fatty acid desaturase 2	0.055965	46.158	519283	2.74739e+06	4.95465e+06	4201500	3.89993e+06	4.41083e+06	3.60967e+06	7.12363e+06	864312	TRUE	TRUE	TRUE	21882	3389		2
ALHHAAAPMPAR	1241.65	G3UXZ2;Q8CFU8-2;Q8CFU8	G3UXZ2	Trp53inp2;Tp53inp2	Tumor protein p53-inducible nuclear protein 2	0.00010753	97.456	526446	1.11751e+06	567073	747150	607284	667722	693447	933662	674376	TRUE	TRUE	TRUE	1283	883		8
FHHSLTDHTR	1249.6	Q99LB7	Q99LB7	Sardh	Sarcosine dehydrogenase, mitochondrial	0.0012005	81.771	535634	276231	261278	738880	289280	152310	358736	428948	213640	TRUE	TRUE	TRUE	7004	2825		2
HEGVSCDACLK	1274.54	Q80UY2;A0A0U1RNG8	Q80UY2	Kcmf1	E3 ubiquitin-protein ligase KCMF1	0.014685	70.816	537987	489680	315602	787580	340822	252618	561351	572884	325255	TRUE	TRUE	TRUE	9884	2199		2
VYSLFLDESR	1227.61	Q9WTM5	Q9WTM5	Ruvbl2	RuvB-like 2	0.0011621	105.4	539286	1.94751e+06	1.35176e+06	1404200	2.1449e+06	2.22982e+06	1.82128e+06	1.83856e+06	2.25365e+06	TRUE	TRUE	TRUE	27194	3344		4
NSVQTSVEDSSSNSQHQAK	2031.91	Q9JJY4	Q9JJY4	Ddx20	Probable ATP-dependent RNA helicase DDX20	0.00016583	69.737	545302	468781	519719	483310	395282	296944	392971	644974	371064	TRUE	TRUE	TRUE	18770	3232		5
FCENPDEVKR	1292.58	O88783	O88783	F5	Coagulation factor V;Coagulation factor V heavy chain;Coagulation factor V light chain	0.0026271	68.847	554526	696723	881821	903900	699639	896014	785112	650707	607400	TRUE	TRUE	TRUE	6687	1132		6
SPEIQEALHK	1150.6	Q9DBG1	Q9DBG1	Cyp27a1	Sterol 26-hydroxylase, mitochondrial	0.021478	68.846	555204	1.03619e+06	782078	537690	553476	513248	719541	762270	3.27894e+06	TRUE	TRUE	TRUE	22350	3104		1
IDMSSNNGCMR	1283.51	Q8CGC7	Q8CGC7	Eprs	Bifunctional glutamate/proline--tRNA ligase;Glutamate--tRNA ligase;Proline--tRNA ligase	2.1463e-10	193.41	555755	504294	958915	1510200	675867	425375	563191	2.25746e+06	940061	TRUE	TRUE	TRUE	10904	2435		13
GVFDLDTTR	1022.5	Q9DBA8	Q9DBA8	Amdhd1	Probable imidazolonepropionase	0.030151	67.169	557019	3.89036e+06	4.19845e+06	5201000	4.84114e+06	4.19858e+06	5.30329e+06	4.33689e+06	2.763e+06	TRUE	TRUE	TRUE	9560	3093		1
HGHEGEIVITGQHR	1568.78	Q9D8Z1	Q9D8Z1	Ascc1	Activating signal cointegrator 1 complex subunit 1	0.00023411	82.705	566218	399528	798827	578810	264521	395565	624025	572123	465309	TRUE	TRUE	TRUE	10004	3074		5
GVLPYWPR	986.534	Q6A009	Q6A009	Ltn1	E3 ubiquitin-protein ligase listerin	0.011736	89.903	566722	1.45054e+06	1.10771e+06	1382900	1.23589e+06	1.41831e+06	1.44232e+06	1.38211e+06	995692	TRUE	TRUE	TRUE	9607	2056		7
YCQTPEPVEENK	1492.65	Q99MP8-2;Q99MP8;Q99MP8-3	Q99MP8-2	Brap	BRCA1-associated protein	0.011001	71.349	569051	490035	608969	661520	706904	553011	614405	437543	384346	TRUE	TRUE	TRUE	27634	2840		2
VHLQTQQEVK	1208.65	Q9QZD8	Q9QZD8	Slc25a10	Mitochondrial dicarboxylate carrier	0.015391	72.879	569180	280073	265580	347260	191928	235415	194283	228825	191211	TRUE	TRUE	TRUE	25624	3305		1
MVVDCCTDPDGR	1423.55	P97819-2;P97819	P97819-2	Pla2g6	85/88 kDa calcium-independent phospholipase A2	0.00033526	98.033	574529	794103	707472	616430	483010	877905	653836	652907	1.09254e+06	TRUE	TRUE	TRUE	17755	1712		10
VTPSTVLLQVLEDTCR	1829.96	Q8VBT9	Q8VBT9	Aspscr1	Tether containing UBX domain for GLUT4	5.1322e-05	92.856	575231	1.8882e+06	1.9478e+06	757560	1.6647e+06	2.09611e+06	737416	1.28328e+06	2.20901e+06	TRUE	TRUE	TRUE	26828	2572		6
LEQLGAQR	913.498	P37040;Q05DV1;E9Q997;E9PVT9	P37040	Por	NADPH--cytochrome P450 reductase	0.00072973	168.74	575781	3.46287e+06	2.41805e+06	60189000	3.83588e+06	6.24874e+06	4.22648e+06	3.81023e+06	2.50352e+06	TRUE	TRUE	TRUE	14339	1398		5
HRAQVIYTR	1142.63	P62852	P62852	Rps25	40S ribosomal protein S25	0.0063714	66.962	577150	260181	235859	443090	192764	242713	359089	250121	147069	TRUE	TRUE	TRUE	10415	1610		2
LMTPTLSFLAR	1248.69	A2AJI1;A8Y5P4;A2AJI0-2;A2AJI0;F6WF36	A2AJI1	Map7d1	MAP7 domain-containing protein 1	0.033114	63.216	579655	1.60497e+06	915159	725110	663453	1.13055e+06	825963	856043	808645	TRUE	TRUE	TRUE	15590	352		1
CNCQSHGIPASPK	1454.64	P09055;P09055-2	P09055	Itgb1	Integrin beta-1	0.020436	43.798	581341	338854	574569	685710	271728	434183	351548	397657	233148	TRUE	TRUE	TRUE	2712	1190		1
EQMVDSSKPELLYR	1693.83	P27808	P27808	Mgat1	Alpha-1,3-mannosyl-glycoprotein 2-beta-N-acetylglucosaminyltransferase	0.0011127	109.44	585566	1.82534e+06	3.74802e+06	3601800	3.31279e+06	721079	5.88798e+06	959798	3.58944e+06	TRUE	TRUE	TRUE	6017	1331		2
HFENHFHTR	1223.56	Q9QYI6	Q9QYI6	Dnajb9	DnaJ homolog subfamily B member 9	0.013232	53.124	590423	288336	358363	261050	234263	205795	289113	306491	235445	TRUE	TRUE	TRUE	9934	3292		3
SVASEAGQGGTSSFQR	1567.72	Q9ER73	Q9ER73	Elp4	Elongator complex protein 4	0.00036676	108.72	596030	1.04225e+06	1.1063e+06	1307700	818090	901436	943244	747889	1.35168e+06	TRUE	TRUE	TRUE	22889	3184		6
WEALESLSQSLTEQYCCR	2258.99	E9PYD1	E9PYD1	Fam98c	Family with sequence similarity 98, member C	0.00011108	102.73	596276	1.44047e+06	1.24007e+06	689700	1.93741e+06	2.1896e+06	1.71469e+06	2.41493e+06	1.33649e+06	TRUE	TRUE	TRUE	27264	684		7
GSQSVEGAGVMAGEPPSHSSGGR	2139.96	Q6PGL7-2;Q6PGL7	Q6PGL7-2	Fam21	WASH complex subunit FAM21	0.00088797	63.165	598125	1.10278e+06	1.06948e+06	2787200	2.5156e+06	2.38229e+06	1.65921e+06	1.6432e+06	1.50081e+06	TRUE	TRUE	TRUE	9355	2114		5
ASGSAGAAASPSAAAAGER	1558.73	I1E4X8;P83093	I1E4X8	Stim2	Stromal interaction molecule 2	0.011409	58.116	600864	420968	489950	816610	290792	409635	501214	402024	279591	TRUE	TRUE	TRUE	1911	964		2
NTQGTTTSSHTSASADIEK	1934.88	A0A0A0MQA6;F7ACR9;E9QNP1;E9QA63;B1ARU4;E9PVY8;Q9QXZ0-3;Q9QXZ0-2;Q9QXZ0-4;Q9QXZ0;F6Q750;F6XCT0;F6SHS0	A0A0A0MQA6	Macf1	Microtubule-actin cross-linking factor 1	0.046098	39.853	603451	543304	707463	566460	443801	359617	555669	614262	446249	TRUE	TRUE	TRUE	18821	48		2
HQEHKGEIDAHEDSFK	1905.86	P16546-2;A3KGU5;E9Q447;P16546;A3KGU7;A3KGU9	P16546-2	Sptan1	Spectrin alpha chain, non-erythrocytic 1	0.054107	42.958	606353	541905	548229	426800	379508	406916	425756	522432	709749	TRUE	TRUE	TRUE	10389	1261		1
ELECAEDPGSAGEAAR	1660.7	E9Q9M5;A0A0A6YWX1;J3KMM1;Q3UJD6-2;Q3UJD6;A0A0A6YWN9	E9Q9M5	Usp19	Ubiquitin carboxyl-terminal hydrolase;Ubiquitin carboxyl-terminal hydrolase 19	0.0023202	76.522	612334	707923	801983	590230	626894	1.06467e+06	622871	593471	704500	TRUE	TRUE	TRUE	5466	65		1
AAAQLLQSQAQQSGAQQTK	1956	A0A0J9YTY0;A0A0J9YUL3;Q8C1B7-3;Q8C1B7-2;Q8C1B7	A0A0J9YTY0	2017-09-11	Septin-11	0.0026363	82.069	614067	3.61143e+06	6.26442e+06	1050000	837827	3.68314e+06	3.94029e+06	2.61298e+06	3.57253e+06	TRUE	TRUE	TRUE	30	102		4
PSMQLLGLFR	1160.64	P97499	P97499	Tep1	Telomerase protein component 1	0.00049398	133.12	619966	1.08683e+06	729022	859050	492832	707390	718711	978973	606096	TRUE	TRUE	TRUE	19308	1708		10
AVEPQLEDDER	1299.59	A2A5K2;P55065	A2A5K2	Pltp	Phospholipid transfer protein	0.0022154	91.265	624156	740927	1.59891e+06	1438500	1.1246e+06	1.92901e+06	927752	941805	307410	TRUE	TRUE	TRUE	2220	304		6
LDEEEEDNEGGEWER	1834.71	Q8R1B4	Q8R1B4	Eif3c	Eukaryotic translation initiation factor 3 subunit C	9.1364e-29	191.33	632138	2.04982e+06	2.74401e+06	1362700	1.53591e+06	1.38029e+06	1.25461e+06	2.23743e+06	3.38245e+06	TRUE	TRUE	TRUE	14065	2535		13
GPGAASALDDSR	1115.52	P17426-2;P17426	P17426-2	Ap2a1	AP-2 complex subunit alpha-1	0.00045846	96.665	632560	378246	835707	648510	576968	404611	429007	632662	528163	TRUE	TRUE	TRUE	9076	1264		1
DDGLMYVK	939.437	Q99PG0	Q99PG0	Aadac	Arylacetamide deacetylase	0.0069893	100.45	633379	2.90751e+07	1.28234e+07	36757000	3.3286e+07	3.22986e+07	3.57211e+07	2.90573e+07	2.82645e+07	TRUE	TRUE	TRUE	3036	2854		8
HLQTGENHTSVDPR	1589.75	Q91YR7-2;Q91YR7	Q91YR7-2	Prpf6	Pre-mRNA-processing factor 6	0.01026	51.211	636715	561004	695871	551520	577538	401352	589561	678215	400095	TRUE	TRUE	TRUE	10221	2725		8
QQHQEQQALQQSATAK	1822.89	Q8BL66	Q8BL66	Eea1	Early endosome antigen 1	0.010626	55.097	641116	420492	619922	610720	589406	445471	295443	378278	173148	TRUE	TRUE	TRUE	20161	2299		4
IKPLGPMLLNGLTK	1493.9	Q6PDI5-2;Q6PDI5;A2ALV7;A2ALV6;A2ALV8	Q6PDI5-2	Ecm29;AI314180	Proteasome-associated protein ECM29 homolog	0.0095021	64.842	645657	757863	1.40662e+06	2057200	1.02243e+06	1.80373e+06	936761	2.55618e+06	1.14603e+06	TRUE	TRUE	TRUE	11516	2106		3
HRPSTGVPDSSVR	1393.71	P51432	P51432	Plcb3	1-phosphatidylinositol 4,5-bisphosphate phosphodiesterase beta-3	0.0047593	65.234	648770	1.10903e+06	807835	743370	555254	484408	729189	901879	19370.6	TRUE	TRUE	TRUE	10422	1467		6
KAHEILPELVCCSAK	1753.89	P42932;H3BKG2;H3BLL1	P42932	Cct8	T-complex protein 1 subunit theta	0.050587	44.005	652282	3.85949e+06	2.36779e+06	1880900	2.28544e+06	2.91777e+06	3.06311e+06	1.06743e+06	2.61954e+06	TRUE	TRUE	TRUE	12618	1415		1
ATQVGEKPPKDESASEESEAR	2244.05	P70460	P70460	Vasp	Vasodilator-stimulated phosphoprotein	0.00015559	77.08	652399	392477	987378	687890	297882	580739	1.11561e+06	1.2553e+06	828093	TRUE	TRUE	TRUE	2114	1673		4
ILFSSLILISK	1232.77	E9Q1T9;Q9ERK4;E9QAX7	E9Q1T9	Cse1l	Exportin-2	0.036424	62.303	662734	539182	665820	724380	628812	540849	923596	582774	515762	TRUE	TRUE	TRUE	11610	721		1
KCFPESHTTEATR	1562.71	Q8R016;E9PY26;E9QA53	Q8R016	Blmh	Bleomycin hydrolase	3.3331e-05	101.53	663190	702244	633750	670690	710496	659629	669242	528946	598627	TRUE	TRUE	TRUE	12654	2520		15
KPVPGYGSGDHVK	1339.69	Q6ZPR6;Q6ZPR6-2	Q6ZPR6	Ibtk	Inhibitor of Bruton tyrosine kinase	0.014457	47.242	664782	753452	990666	653900	709752	607624	669070	663440	473589	TRUE	TRUE	TRUE	13374	2135		2
ESNTELTEDCEIK	1566.67	Q6S9I0;Q6S9I2;Q6S9I3	Q6S9I0	Kng2	Kininogen 2	0.0011563	89.9	668458	603437	1.5279e+06	2109600	1.31772e+06	1.39774e+06	1.23592e+06	1.55672e+06	1.66753e+06	TRUE	TRUE	TRUE	6139	2123		1
TEDGSPSNELVSGGSDNR	1819.78	Q91WG4;Q91WG4-2	Q91WG4	Elp2	Elongator complex protein 2	0.0017765	73.466	670400	1.1882e+06	1.04759e+06	645290	863645	996145	927085	1.25688e+06	1.06538e+06	TRUE	TRUE	TRUE	23423	2671		5
IQHGHTIISVAHR	1467.81	J3QNY6;Q9QY30	J3QNY6	Abcb11	Bile salt export pump	0.0034292	68.034	671150	518106	2.62434e+06	1251100	1.73213e+06	1.79117e+06	2.30367e+06	1.43733e+06	2.08221e+06	TRUE	TRUE	TRUE	12049	975		2
SAGAMLKPHAPK	1206.65	Q6PDI5-2;Q6PDI5;A2ALV7	Q6PDI5-2	Ecm29;AI314180	Proteasome-associated protein ECM29 homolog	0.0019512	59.265	673713	1.57578e+06	1.26102e+06	1544500	1.20659e+06	1.36083e+06	1.59562e+06	1.77539e+06	1.35809e+06	TRUE	TRUE	TRUE	21135	2106		3
PAALAGGPAKPGGTGGSR	1520.81	Q3TCH7;E9PXT5	Q3TCH7	Cul4a	Cullin-4A	0.0067493	65.652	673795	844220	930236	867080	756342	794738	823093	886973	761399	TRUE	TRUE	TRUE	18993	1784		2
LHSSSHPTIVK	1204.66	A0A0H2UKB8;Q8R5K2-2;Q8R5K2	A0A0H2UKB8	Usp33	Ubiquitin carboxyl-terminal hydrolase 33	0.048461	38.714	673888	379804	599256	435330	373114	338265	378661	403212	328912	TRUE	TRUE	TRUE	14832	101		1
DGTQCLSGSSDGTIR	1552.68	Q8BH57-3;Q8BH57-2;Q8BH57	Q8BH57-3	Wdr48	WD repeat-containing protein 48	0.00024081	98.353	684832	796024	838224	924650	797759	811193	562038	766473	866496	TRUE	TRUE	TRUE	3330	2261		9
SDAAPAASDSKPSSAEPAPSSK	2056.95	Q91XV3	Q91XV3	Basp1	Brain acid soluble protein 1	0.00031691	74.364	687044	749405	1.16671e+06	1037300	861529	851720	996155	1.21505e+06	715633	TRUE	TRUE	TRUE	21287	2709		7
TLTPGGHAEHDGQPYCHK	2003.89	Q9DCT8;A0A0G2JF37	Q9DCT8	Crip2	Cysteine-rich protein 2	0.003579	66.387	690345	431748	1.37215e+06	1021000	845069	751000	735671	880143	633718	TRUE	TRUE	TRUE	24101	3150		10
LTYLVNLLMR	1234.71	Q8R151;A2A5R6	Q8R151	Znfx1	NFX1-type zinc finger-containing protein 1	0.0033679	107.69	691270	705918	705866	530720	624081	1.01683e+06	705936	1.00793e+06	659085	TRUE	TRUE	TRUE	16555	2532		1
HVVPNEVVVQR	1274.71	P13020-2;P13020;A0A0J9YUQ8;A6PWS5;A0A0J9YUJ8	P13020-2	Gsn	Gelsolin	0.0019354	66.92	694570	1.21879e+06	1.99523e+06	1302200	1.54393e+06	772448	1.47312e+06	1.42683e+06	1.63987e+06	TRUE	TRUE	TRUE	10604	1229		4
GEHTSGVYTIKPR	1443.75	Q9R182	Q9R182	Angptl3	Angiopoietin-related protein 3	0.00081055	68.463	696209	468343	928047	567530	636159	1.12717e+06	945627	893080	1.11354e+06	TRUE	TRUE	TRUE	8199	3333		4
FCECDNFNCDR	1535.52	P09055;P09055-2	P09055	Itgb1	Integrin beta-1	5.5624e-06	142.36	699533	1.07592e+06	1.00626e+06	908880	1.22019e+06	1.23189e+06	1.03191e+06	1.06677e+06	1.41069e+06	TRUE	TRUE	TRUE	6686	1190		6
VLDNAIETEK	1130.58	A0A0A0MQG2;Q62261-2;Q62261	A0A0A0MQG2	Sptbn1	Spectrin beta chain, non-erythrocytic 1	0.0246	66.962	701429	982382	1.37027e+06	1208800	728943	801336	719989	1.22661e+06	895915	TRUE	TRUE	TRUE	25894	52		1
SELKDFFQNFGNVVELR	2041.03	P97855	P97855	G3bp1	Ras GTPase-activating protein-binding protein 1	4.0562e-05	94.882	701535	9.47877e+06	8.2263e+06	2816400	4.95006e+06	9.22168e+06	5.4647e+06	8.71607e+06	4.05838e+06	TRUE	TRUE	TRUE	21448	1715		3
DQLTPGDGHHVNR	1444.68	Q8BM72	Q8BM72	Hspa13	Heat shock 70 kDa protein 13	0.0014544	99.215	702108	296216	377798	668330	264463	161883	508355	296319	190482	TRUE	TRUE	TRUE	4008	2305		5
VHGPGIQSGTTNKPNK	1633.85	B7FAV1;B7FAU9;Q8BTM8	B7FAV1	Flna	Filamin-A	0.0040558	64.798	703243	375514	614643	678010	542886	429938	435929	496460	375750	TRUE	TRUE	TRUE	25612	496		3
NEIPHSCGEVCR	1456.62	B1AY10;B1AY10-2;B1AY10-3	B1AY10	Nfx1	Transcriptional repressor NF-X1	0.031113	70.685	703278	1.32613e+06	1.12932e+06	997670	1.02299e+06	1.26019e+06	1.01942e+06	1.46386e+06	1.02374e+06	TRUE	TRUE	TRUE	17990	466		1
GEVGSGAGPGTQAGPSAK	1526.73	E9Q9M5;A0A0A6YWX1;J3KMM1;Q3UJD6-2;Q3UJD6	E9Q9M5	Usp19	Ubiquitin carboxyl-terminal hydrolase;Ubiquitin carboxyl-terminal hydrolase 19	0.0021421	71.933	703559	372791	458406	649520	310715	337549	335951	328988	298852	TRUE	TRUE	TRUE	8250	65		1
NMAPGAGCSPGEPR	1399.6	Z4YJL4;P58871	Z4YJL4	Tnks1bp1	182 kDa tankyrase-1-binding protein	0.001248	87.667	709037	575515	908978	567050	706392	529322	548796	760366	805228	TRUE	TRUE	TRUE	18455	1531		1
PEWVHLDTTPFASLFK	1886.96	P35576	P35576	G6pc	Glucose-6-phosphatase	0.00013183	100.11	709540	885133	783675	1025600	983816	943266	1.00569e+06	644751	530277	TRUE	TRUE	TRUE	19066	1386		3
NQEAGHEAAGEEAAEASGPPEK	2177.95	Q08288	Q08288	Lyar	Cell growth-regulating nucleolar protein	1.5074e-07	99.414	718951	915796	915760	1173900	1.62483e+06	1.19286e+06	821253	1.2622e+06	1.18027e+06	TRUE	TRUE	TRUE	18633	1765		7
NLVNDDDAIVAASK	1443.72	O08759;O08759-3;O08759-2	O08759	Ube3a	Ubiquitin-protein ligase E3A	0.0006253	94.363	724569	2.58241e+06	1.70008e+06	2422800	2.89187e+06	1.89769e+06	2.76548e+06	2.34716e+06	2.83646e+06	TRUE	TRUE	TRUE	18440	1007		5
LVTGSQDHTLR	1225.64	Q6GQT6	Q6GQT6	Scap	Sterol regulatory element-binding protein cleavage-activating protein	0.039296	70.728	728022	429202	1.02354e+06	732790	697651	523630	608923	667446	487400	TRUE	TRUE	TRUE	16765	2066		0
SLESTNVTDKDGELYCK	1957.89	P50462	P50462	Csrp3	Cysteine and glycine-rich protein 3	1.6451e-05	131.72	731732	4.89755e+06	8.3766e+06	4340000	5.45653e+06	5.05982e+06	5.10566e+06	6.49446e+06	7.05521e+06	TRUE	TRUE	TRUE	22002	1459		12
EFLLIFR	936.543	Q8C845;Q9D8Y0	Q8C845	Efhd2	EF-hand domain-containing protein D2	0.038399	77.944	734916	487284	539784	837700	859890	624843	678470	763518	586014	TRUE	TRUE	TRUE	4958	2411		3
TNECLDNNGGCSHICK	1877.75	P35951	P35951	Ldlr	Low-density lipoprotein receptor	0.0021214	66.436	735993	654757	1.53165e+06	1551300	790412	618912	680205	1.99991e+06	1.18672e+06	TRUE	TRUE	TRUE	24167	1391		6
KGSGGSEHVLTCDTACK	1805.8	D3Z6S1;Q8BM55;Q8BM55-3;Q8BM55-2	D3Z6S1	Tmem214	Transmembrane protein 214	0.00034112	79.92	745005	466282	951870	444250	265288	339934	673713	788340	946579	TRUE	TRUE	TRUE	12925	610		6
VLESVVADLLNR	1326.75	Q8BX70-2;Q8BX70-3;Q8BX70	Q8BX70-2	Vps13c	Vacuolar protein sorting-associated protein 13C	0.00043822	96.89	747334	674416	534853	627190	1.05419e+06	1.34298e+06	1.06947e+06	756951	956937	TRUE	TRUE	TRUE	25936	2364		1
HGTCAAQVDALNSEK	1599.73	Q9CQ01	Q9CQ01	Rnaset2	Ribonuclease T2	0.00018552	110.15	750998	1.0513e+06	1.40531e+06	1357600	1.24716e+06	1.03848e+06	1.07433e+06	540904	1.61024e+06	TRUE	TRUE	TRUE	10040	2875		4
EVESPYEVHDYTR	1622.72	Q6Y7W8;G3UYG6;Q6Y7W8-2	Q6Y7W8	Gigyf2	PERQ amino acid-rich with GYF domain-containing protein 2	7.2474e-05	115.18	753163	5.70964e+06	708158	641850	4.00943e+06	4.59335e+06	974323	736003	5.19848e+06	TRUE	TRUE	TRUE	6353	2131		8
TFILTFIR	1009.6	P33587	P33587	Proc	Vitamin K-dependent protein C;Vitamin K-dependent protein C light chain;Vitamin K-dependent protein C heavy chain;Activation peptide	0.0027475	130.04	753468	605125	900430	902410	1.00114e+06	1.3302e+06	1.36625e+06	1.03558e+06	1.44187e+06	TRUE	TRUE	TRUE	23543	1368		11
LFAVLDFDPYSHIK	1663.86	E9PX59;Q69Z37	E9PX59	Samd9l	Sterile alpha motif domain-containing protein 9-like	4.4495e-05	109	754334	622592	559539	819620	751936	806233	1.36196e+06	866222	527142	TRUE	TRUE	TRUE	14389	680		1
KHVLYVEHR	1179.65	Q8R3L2;B2ZAC8;A0A1D5RM90;Q8R3L2-3;Q8R3L2-2;Q8R3L2-5;Q8R3L2-4	Q8R3L2	Tcf25	Transcription factor 25	0.0081585	70.399	762773	450754	415054	528220	346623	265718	300553	457178	322909	TRUE	TRUE	TRUE	12986	2555		4
SVQTNSVQNQGSSSQNTTTPTTK	2394.13	E9QLA5;Q0GNC1-3;Q0GNC1	E9QLA5	Inf2	Inverted formin-2	0.0078312	39.507	762901	437465	842029	507540	578933	506332	645980	780526	792262	TRUE	TRUE	TRUE	22989	791		2
HLHHDAGIMR	1185.58	E9PVZ8;E9QAH1	E9PVZ8	Golgb1	Golgi autoantigen, golgin subfamily b, macrogolgin 1	0.009848	60.398	765792	269031	814824	648040	267717	238165	739866	701199	473941	TRUE	TRUE	TRUE	10179	665		6
HSSHGSDVSLPQTSK	1565.74	E9Q394-2;A0A140LJJ5;E9Q394;A0A140LIX0;A0A140LID7;A0A140LHQ3	E9Q394-2	Akap13	A-kinase anchor protein 13	0.00075831	106.55	767056	742522	983057	775050	513581	517493	870437	996769	524922	TRUE	TRUE	TRUE	10467	254		4
VDPPMGEEGNHK	1308.58	Z4YJT3;Q6ZQ58	Z4YJT3	Larp1	La-related protein 1	0.0015802	76.332	768590	482901	361387	934520	385017	421337	293937	388772	194590	TRUE	TRUE	TRUE	25185	2139		2
QLLQLLTTYIVR	1459.88	A2AN08-3;A2AN08;A2AN08-5;F6SSP6	A2AN08-3	Ubr4	E3 ubiquitin-protein ligase UBR4	6.2163e-05	122.26	770076	1.40568e+06	941161	807390	1.49627e+06	1.14496e+06	1.81966e+06	794447	572837	TRUE	TRUE	TRUE	19985	371		3
AVAEQVLHSQSR	1323.69	A0A0R4J260;B2RRE7	A0A0R4J260	Otud4	OTU domain-containing protein 4	0.0011166	95.573	770650	934075	663735	742900	693943	847077	560646	1.17e+06	821963	TRUE	TRUE	TRUE	2154	220		4
FESQPQSQEVTEGQTVK	1920.91	B1B1A8;Q6PDN3	B1B1A8	Mylk	Myosin light chain kinase, smooth muscle;Myosin light chain kinase, smooth muscle, deglutamylated form	0.0037713	69.716	771352	1.08086e+06	1.1529e+06	873510	860878	987846	1.05393e+06	1.02074e+06	467529	TRUE	TRUE	TRUE	6845	474		1
VPITQNPCPPLK	1362.73	A0A0A6YY53;F6TQW2	A0A0A6YY53	Ighg2c	Immunoglobulin heavy constant gamma 2C	4.1986e-05	116.52	771422	1.86489e+06	2.3986e+06	10220000	5.38364e+06	1.46952e+06	1.12581e+07	3.35923e+06	8.53038e+06	TRUE	TRUE	TRUE	26393	72		4
TFLVDPNLDLSIR	1501.81	A0A1B0GR08;Q921G8	A0A1B0GR08	Tubgcp2	Gamma-tubulin complex component 2	0.0098661	70.977	771809	921774	884657	704490	1.37608e+06	1.23609e+06	1.36148e+06	975690	1.38874e+06	TRUE	TRUE	TRUE	23551	265		5
RLAHCEELR	1182.59	Q05D44	Q05D44	Eif5b	Eukaryotic translation initiation factor 5B	0.0013039	84.213	772581	503371	477081	623750	298185	311443	373008	513587	387764	TRUE	TRUE	TRUE	20754	1755		6
PLFLVLIR	969.638	Q7TSH2;F7DF70	Q7TSH2	Phkb	Phosphorylase b kinase regulatory subunit beta	0.00384	122.15	774091	1.25675e+06	1.14294e+06	1493500	1.1391e+06	1.10076e+06	1.45662e+06	1.08214e+06	723877	TRUE	TRUE	TRUE	19194	2186		12
LRYPPNSESK	1189.61	B1AV77;B1ATI0;P47740	B1AV77	Aldh3a2	Aldehyde dehydrogenase;Fatty aldehyde dehydrogenase	0.023574	50.452	775835	212592	204258	691910	367221	353750	235153	292543	304852	TRUE	TRUE	TRUE	16142	451		1
VEHEEMPEAK	1197.53	J3KMQ6;Q9CYI0	J3KMQ6	5730455P16Rik	Protein Njmu-R1	0.030814	48.981	776549	190918	111955	663030	134271	93565	197134	159067	57417.6	TRUE	TRUE	TRUE	25265	968		2
HAQSGTIMAVK	1141.59	O09110-2;O09110;A0A0R4J1Q6	O09110-2	Map2k3	Dual specificity mitogen-activated protein kinase kinase 3	0.0054347	80.755	776748	825597	963424	722830	621361	708693	643473	626870	751851	TRUE	TRUE	TRUE	9833	1018		3
SGVAVPTSPK	941.518	Q61823	Q61823	Pdcd4	Programmed cell death protein 4	0.004072	87.258	777181	1.78618e+06	1.93812e+06	2329000	2.35007e+06	1.84395e+06	1.90003e+06	2.34282e+06	1.82153e+06	TRUE	TRUE	TRUE	21691	1996		4
GVPERDPTEKPPR	1476.77	Q91VY9	Q91VY9	Znf622	Zinc finger protein 622	0.014013	94.191	782155	833654	702813	398070	544374	40744.1	549454	528808	49659.5	TRUE	TRUE	TRUE	9626	2660		2
QESKDPAEGNGAQPEATPGDGDKPEETQEK	3138.39	Q8BHN3-2	Q8BHN3-2	Ganab	Neutral alpha-glucosidase AB	0.0060379	52.773	782319	999635	2.89572e+06	3654000	1.86859e+06	1.84968e+06	919363	4.18007e+06	1.2321e+06	TRUE	TRUE	TRUE	19631	2275		3
RLQSIGTENTEENRR	1801.9	A6ZI44;P05064;D3YWI1;A6ZI47;A0A0U1RPN8;D3Z510;D3YV98;A0A0U1RPT5	A6ZI44	Aldoa;Aldoart2	Fructose-bisphosphate aldolase;Fructose-bisphosphate aldolase A	0.0035608	86.738	785421	644219	428149	268270	370278	507827	508011	183475	694106	TRUE	TRUE	TRUE	20823	427		1
KHNYLPFIMELLK	1644.91	Q9WUP7-2;Q9WUP7;A0A087WRL3	Q9WUP7-2	Uchl5	Ubiquitin carboxyl-terminal hydrolase isozyme L5	0.048928	45.79	786065	1.19445e+06	836110	1085000	910874	1.53997e+06	1.18263e+06	729961	913742	TRUE	TRUE	TRUE	12976	3364		1
SLHTLFGDK	1016.53	P07724;CON__P02768-1	P07724	Alb	Serum albumin	0.0016795	120.87	787891	1.81089e+07	1.76171e+07	22055000	2.74878e+07	1.81883e+07	2.06648e+07	2.87696e+07	3.34172e+07	TRUE	TRUE	TRUE	22050	1180		9
DAEEAATGECTATVGK	1608.69	A0A0R4J038;O08677;D3YTY9;O08677-3;O08677-2;D3Z2B2	A0A0R4J038	Kng1	Kininogen-1;Kininogen-1 heavy chain;Bradykinin;Kininogen-1 light chain	5.8402e-05	114.82	790161	1.393e+06	1.82521e+06	1748300	1.44803e+06	1.25663e+06	1.63862e+06	1.40851e+06	1.62346e+06	TRUE	TRUE	TRUE	2884	140		13
GNQAFDVGRPK	1187.6	Q07113	Q07113	Igf2r	Cation-independent mannose-6-phosphate receptor	0.014546	83.998	791648	2.85781e+06	3.44826e+06	584300	2.19547e+06	2.6354e+06	703429	2.83861e+06	3.06811e+06	TRUE	TRUE	TRUE	9025	1761		6
SLLTAGATHHVR	1261.69	O55111	O55111	Dsg2	Desmoglein-2	0.052954	42.789	791929	1.12628e+06	1.52094e+06	749610	908154	850162	1.24755e+06	689576	961658	TRUE	TRUE	TRUE	22092	1081		1
RGYPVYSHTEK	1335.66	Q91XE0-2;Q91XE0	Q91XE0-2	Glyat	Glycine N-acyltransferase	0.0057263	68.536	792151	868617	786812	832500	686771	587862	787505	608522	536936	TRUE	TRUE	TRUE	20704	2699		1
PASSAASVYAGAGGSGSR	1551.73	CON__P05784;P05784	CON__P05784	Krt18	Keratin, type I cytoskeletal 18	2.5406e-16	150.21	794773	1.52962e+06	2.07302e+06	1496500	1.47046e+06	1.97735e+06	2.02654e+06	1.53892e+06	2.12262e+06	TRUE	TRUE	TRUE	19039	520		10
TLQNSPSLHSR	1238.64	Q91XC9	Q91XC9	Pex16	Peroxisomal membrane protein PEX16	0.001516	90.906	795030	332037	371739	774960	474710	479797	353254	202604	389807	TRUE	TRUE	TRUE	24064	2695		2
SLSEGYPTAQHEK	1445.68	P50544;B1AR28	P50544	Acadvl	Very long-chain specific acyl-CoA dehydrogenase, mitochondrial	0.014572	56.139	795896	1.69954e+06	1.43264e+06	1341600	1.11044e+06	976908	1.03629e+06	1.30803e+06	1.21424e+06	TRUE	TRUE	TRUE	22152	1462		2
HPEAEMAQNSVR	1367.63	Q02257	Q02257	Jup	Junction plakoglobin	0.0016489	73.666	797441	577194	776206	677760	316865	465218	463805	597444	603736	TRUE	TRUE	TRUE	10335	1739		7
LWREEEDGQWKEEQK	1988.92	Q9D1M0	Q9D1M0	Sec13	Protein SEC13 homolog	6.6874e-19	186.69	798448	2.67549e+07	2.92024e+07	19823000	2.15222e+07	2.21837e+07	2.28184e+07	2.47396e+07	1.40671e+07	TRUE	TRUE	TRUE	16842	3018		10
AGEAPTENPAPATEQSSAE	1855.81	Q9JKB3-2;Q9JKB3	Q9JKB3-2	Ybx3	Y-box-binding protein 3	0.00973	59.796	798577	1.0167e+06	622468	860270	826331	787456	610268	777308	636431	TRUE	TRUE	TRUE	736	3237		1
GLGVHLSFVR	1083.62	Q9EPJ9;Q3TGS9;V9GXM1;Q9EPJ9-2;V9GWV1	Q9EPJ9	Arfgap1	ADP-ribosylation factor GTPase-activating protein 1	0.030372	51.528	799232	1.1744e+06	864987	880290	828447	1.36665e+06	1.47521e+06	859655	1.90609e+06	TRUE	TRUE	TRUE	8817	3163		1
SLEEQGVTHNVK	1339.67	A0A0G2JGQ4;P54729	A0A0G2JGQ4	Nub1	NEDD8 ultimate buster 1	0.030658	50.207	800227	846421	919837	1302300	879733	725324	886873	1.04274e+06	1.17393e+06	TRUE	TRUE	TRUE	21988	98		4
HKDGSYSAFGDQNGER	1766.76	P28665;P28666	P28665	Mug1;Mug2	Murinoglobulin-1;Murinoglobulin-2	0.0030544	50.188	800344	584291	1.11344e+06	1046600	445440	554712	595681	851053	1.27639e+06	TRUE	TRUE	TRUE	10119	1340;1341		5
QGQTYGETTAIYIAVEER	2027.98	O70570	O70570	Pigr	Polymeric immunoglobulin receptor;Secretory component	3.2654e-07	127.36	801936	3.31356e+06	1.0522e+06	5357900	4.45196e+06	4.21178e+06	6.23319e+06	6.28315e+06	1.08402e+06	TRUE	TRUE	TRUE	19765	1112		7
EKEEFAVPENSSVQQFK	1994.96	Q8R317-2;Q8R317	Q8R317-2	Ubqln1	Ubiquilin-1	1.3596e-31	143.93	802135	8.67423e+06	7.81044e+06	1046500	9.40597e+06	8.16154e+06	9.49879e+06	1.10755e+07	2.59646e+06	TRUE	TRUE	TRUE	5361	2553		3
QHCCPAGYTCNVK	1593.65	Q3U9N4;P28798;H3BJE0;H3BJ90	Q3U9N4	Grn	Granulins;Acrogranin;Granulin-1;Granulin-2;Granulin-3;Granulin-4;Granulin-5;Granulin-6;Granulin-7	0.011874	57.52	802837	1.17878e+06	1.23115e+06	813110	772836	1.10359e+06	1.13077e+06	1.32622e+06	1.01511e+06	TRUE	TRUE	TRUE	19781	1343		4
HSLDASQGTATGPR	1396.67	Q8BKZ9;A2AWH8;A2AWH7	Q8BKZ9	Pdhx	Pyruvate dehydrogenase protein X component, mitochondrial	0.00010192	71.933	805962	660287	429877	667690	290838	207306	247089	267885	213897	TRUE	TRUE	TRUE	10445	2298		3
ITLEGPTEDVNVAQEQIEGMVK	2399.19	Q8VDJ3;A0A087WP83	Q8VDJ3	Hdlbp	Vigilin	0.00019874	72.145	810632	3.35385e+06	3.91372e+06	4638300	3.97211e+06	3.42462e+06	3.8011e+06	3.50547e+06	2.19791e+06	TRUE	TRUE	TRUE	12297	2610		8
QDSSPQKPQEPKPTGVPK	1947.01	Q9EPA7	Q9EPA7	Nmnat1	Nicotinamide/nicotinic acid mononucleotide adenylyltransferase 1	0.024178	53.21	811744	1.07751e+06	756677	1312100	850684	1.03949e+06	782061	1.02658e+06	671769	TRUE	TRUE	TRUE	19560	3161		1
HPLSTDDQGLSSSK	1470.7	E9PUA2;Q5BLK4	E9PUA2	Zcchc6	Terminal uridylyltransferase 7	0.00021411	79.466	814202	746383	660579	554070	585907	746962	672417	752617	541270	TRUE	TRUE	TRUE	10352	647		7
EIFFNILVQGAEEANK	1820.93	Q8K2C7	Q8K2C7	Os9	Protein OS-9	0.03797	34.422	814647	1.28734e+06	1.00682e+06	826330	1.12318e+06	883645	1.33116e+06	744343	796173	TRUE	TRUE	TRUE	5247	2491		1
QVEIAQR	842.461	P16460;J3QNG0	P16460	Ass1;Gm5424	Argininosuccinate synthase	0.024428	97.068	815853	485717	316466	929050	402768	524044	516172	544963	309855	TRUE	TRUE	TRUE	20351	1260		4
KPSYAEICQR	1250.61	Q6A0A2;Q6A0A2-2;Q6A0A2-3	Q6A0A2	Larp4b	La-related protein 4B	0.0060928	76.17	816122	3.13413e+06	3.20712e+06	414490	2.58976e+06	2.47021e+06	2.46136e+06	3.26086e+06	1.98518e+06	TRUE	TRUE	TRUE	13359	2059		6
LLLIWQHK	1049.64	A2AN08-3;A2AN08;A2AN08-5	A2AN08-3	Ubr4	E3 ubiquitin-protein ligase UBR4	0.019746	58.604	816637	1.02258e+06	1.06375e+06	812990	1.16192e+06	783990	1.3263e+06	1.38519e+06	1.48767e+06	TRUE	TRUE	TRUE	15347	371		4
KVKDENNVVAQPQ	1467.77	Q64726	Q64726	Azgp1	Zinc-alpha-2-glycoprotein	0.020991	67.997	817035	329481	407811	617880	374091	257848	302565	303706	356125	TRUE	TRUE	TRUE	13588	2047		1
AVLGIFSLMTGK	1235.69	Q711T7;G5E8V4	Q711T7	Nadsyn1	Glutamine-dependent NAD(+) synthetase	0.00017897	108.67	818521	1.68555e+06	1.37046e+06	1371200	1.19358e+06	1.27706e+06	1.8148e+06	1.38106e+06	977054	TRUE	TRUE	TRUE	2282	2153		8
AEGVNSKEDEELR	1474.69	Q8CHW4	Q8CHW4	Eif2b5	Translation initiation factor eIF-2B subunit epsilon	2.1187e-05	118.87	818884	810918	872276	873360	784809	915888	631184	967613	914271	TRUE	TRUE	TRUE	487	2446		10
PGCCYETAMTR	1344.53	Q9DC50	Q9DC50	Crot	Peroxisomal carnitine O-octanoyltransferase	0.00050515	108.98	826082	1.1799e+06	1.066e+06	1356500	1.50848e+06	821512	1.08396e+06	1.32642e+06	1.81219e+06	TRUE	TRUE	TRUE	19092	3129		5
VLIEFSLLR	1088.66	A2AN08-3;A2AN08;A2AN08-5;A2AN08-4	A2AN08-3	Ubr4	E3 ubiquitin-protein ligase UBR4	0.0019477	113.41	828599	1.1426e+06	552851	816000	1.17719e+06	1.05763e+06	1.49018e+06	1.28255e+06	798745	TRUE	TRUE	TRUE	25984	371		7
IEYDDQNDGSCDVK	1656.66	Q80X90	Q80X90	Flnb	Filamin-B	0.0026406	81.625	829687	723936	1.27145e+06	1351600	1.1787e+06	992155	976516	987247	1.78781e+06	TRUE	TRUE	TRUE	11059	2214		7
LLELLWNK	1027.61	O35864	O35864	Cops5	COP9 signalosome complex subunit 5	0.00064258	148.07	830015	1.40839e+06	838412	1265100	1.10531e+06	1.1772e+06	1.14669e+06	1.08542e+06	802057	TRUE	TRUE	TRUE	15204	1059		8
QTDIQNLNEER	1358.64	Q8VE19	Q8VE19	Mios	WD repeat-containing protein mio	0.0020558	92.239	833339	719926	980239	1006800	924602	777615	778477	1.27986e+06	857371	TRUE	TRUE	TRUE	20287	2618		1
RNEFLGELQK	1232.65	A0A0J9YTY0;A0A0J9YUL3;Q8C1B7-3;Q8C1B7-2;Q8C1B7;Q9R1T4-2;Q9R1T4-3;Q9R1T4	A0A0J9YTY0	Sept11;Sept6	Septin-11;Septin-6	0.044946	70.552	835587	1.46108e+06	461779	908740	1.46349e+06	958083	1.10188e+06	1.03998e+06	1.06975e+06	TRUE	TRUE	TRUE	20852	102		2
QLLQHECPR	1179.58	Q80YR4-2;Q80YR4-3;Q80YR4	Q80YR4-2	Znf598	Zinc finger protein 598	0.00396	94.302	838665	895419	1.32668e+06	948360	1.02548e+06	757217	1.01332e+06	1.50661e+06	335349	TRUE	TRUE	TRUE	19984	2222		6
DAGPLLISLK	1025.61	O89053	O89053	Coro1a	Coronin-1A	0.040922	62.823	839074	943494	823438	996360	1.39142e+06	1.12873e+06	1.05736e+06	1.32957e+06	2.24199e+06	TRUE	TRUE	TRUE	2908	1147		1
QICGQPQPCER	1371.6	D3Z5I1;Q3UPF5;Q3UPF5-2;G3X9X5	D3Z5I1	Zc3hav1	Zinc finger CCCH-type antiviral protein 1	0.025542	65.305	839086	323298	533547	1308500	426621	437808	376907	645263	340355	TRUE	TRUE	TRUE	19813	603		4
ASMVQSQEAPKQDAPAK	1784.87	A2AVJ7;Q99PL5;Q99PL5-8;Q99PL5-7;Q99PL5-6;Q99PL5-5;Q99PL5-4;Q99PL5-3;Q99PL5-2;Q99PL5-10;Q99PL5-9;Q99PL5-12;Q99PL5-11	A2AVJ7	Rrbp1	Ribosome-binding protein 1	0.0025669	59.345	839203	640311	664383	666090	667416	1.23762e+06	1.41982e+06	506094	451428	TRUE	TRUE	TRUE	1953	402		5
TYHVGEQWQK	1274.6	B9EHT6;A0A087WSN6;Q3UHL6;A0A087WR50;P11276;B7ZNJ1;A0A087WS56	B9EHT6	Fn1	Fibronectin;Anastellin	0.002122	96.034	842504	736526	1.15205e+06	5711500	5.39527e+06	924966	1.53127e+06	1.3521e+06	1.58889e+06	TRUE	TRUE	TRUE	24791	29		6
CESCYGAESEDIK	1546.59	F6UIS1;Q9CQE7;Q9CQE7-2;F6RK81	F6UIS1	Ergic3	Endoplasmic reticulum-Golgi intermediate compartment protein 3	0.0001729	106.29	843733	1.22056e+06	1.34754e+06	1122000	1.12477e+06	870767	1.10932e+06	1.17893e+06	840037	TRUE	TRUE	TRUE	2559	827		6
LTSVLNSPLWKPVFR	1756	E9Q5W5;A0A140LJ04;Q5SSH7-2;Q5SSH7	E9Q5W5	Zzef1	Zinc finger ZZ-type and EF-hand domain-containing protein 1	0.00015418	97.69	847935	1.24145e+06	959854	900310	1.05536e+06	1.02793e+06	1.04907e+06	1.24749e+06	1.69089e+06	TRUE	TRUE	TRUE	16526	252		11
TKHPLSTDDQGLSSSK	1699.84	E9PUA2;Q5BLK4	E9PUA2	Zcchc6	Terminal uridylyltransferase 7	0.00076879	70.167	848052	715188	793792	421770	531587	525633	628086	675720	463160	TRUE	TRUE	TRUE	23885	647		3
GDFVLDYPR	1080.52	B2RT14;P70691	B2RT14	Ugt1a5;Ugt1a2	UDP-glucuronosyltransferase 1A2; UDP-glucuronosyltransferase 1A5	0.011012	80.165	850440	3.72902e+06	2.42932e+06	6370700	4.78383e+06	4.80783e+06	4.80269e+06	3.05387e+06	2.79527e+06	TRUE	TRUE	TRUE	8081	483;1676		1
LQIQCVVEDDK	1345.65	A0A0R4J1L2;P57776-2;Q91VK2;F6ZFU0;D3YY68;Q80T06;P57776;A0A0R4J1E2;P57776-3;O70251;A0A087WS46	Q80T06	Eef1d;Eef1b;Eef1b2	Elongation factor 1-delta;Elongation factor 1-beta	0.00085294	101.46	851797	2.20164e+06	1.47971e+06	1854400	2.57105e+06	1.7368e+06	2.81238e+06	2.70071e+06	1.35104e+06	TRUE	TRUE	TRUE	16009	1522;203;1094		5
EIWPSLLLALK	1281.77	Q9D2E2;Q9D2E2-2	Q9D2E2	Toe1	Target of EGR1 protein 1	0.0010163	98.582	851868	1.47152e+06	1.14933e+06	1196300	1.1087e+06	1.48416e+06	1.14211e+06	863135	621211	TRUE	TRUE	TRUE	5346	3027		3
VVYENAYGR	1069.52	Q9JMH6-2;Q9JMH6	Q9JMH6-2	Txnrd1	Thioredoxin reductase 1, cytoplasmic	0.0024141	104.21	852734	1.13868e+06	1.22964e+06	1786200	1.28204e+06	1.42306e+06	1.34527e+06	1.26863e+06	1.67327e+06	TRUE	TRUE	TRUE	27084	3267		5
FSAEELESWNLLSR	1679.82	Q8K2C8;A0A1B0GRV5	Q8K2C8	Agpat6	Glycerol-3-phosphate acyltransferase 4	1.9553e-11	147.62	852909	2.02538e+06	3.02611e+06	3350800	3.29454e+06	663843	4.59772e+06	2.08449e+06	2.57786e+06	TRUE	TRUE	TRUE	7527	2492		7
AYLEAECVEWLLR	1650.81	P01898	P01898	H2-Q10	H-2 class I histocompatibility antigen, Q10 alpha chain	1.1108e-10	161.17	855098	4.92096e+06	8.82891e+06	8158900	9.05678e+06	8.54343e+06	7.55358e+06	3.966e+06	4.99203e+06	TRUE	TRUE	TRUE	2457	1161		13
VYGEQAEATEFPLPGVSNR	2063	A2AS05;A2AS03;E9QAM5	A2AS05	Helz2	Helicase with zinc finger domain 2	9.8475e-05	104.17	857825	1.38787e+06	811273	1022300	1.3068e+06	1.18863e+06	1.39075e+06	1.44797e+06	2.40487e+06	TRUE	TRUE	TRUE	27163	387		3
SLDIYSFIK	1084.58	B1AUN3;Q3UKV0;B1AUN2	B1AUN3	Eif2b3	Eukaryotic translation initiation factor 2B, subunit 3	0.00396	94.302	862694	1.25927e+06	740529	1333300	1.16579e+06	708248	1.32258e+06	1.00314e+06	838170	TRUE	TRUE	TRUE	21961	457		6
VAAQCSHAAVSAYK	1461.7	Q8R2Y8	Q8R2Y8	Ptrh2	Peptidyl-tRNA hydrolase 2, mitochondrial	0.00017774	107.34	866065	343125	361350	558120	432177	375611	319448	314482	2.13566e+06	TRUE	TRUE	TRUE	24841	2551		5
EDGSEVGVGGAQVTGSNTR	1818.83	Q9JLV5;E9Q4T8;F6UY44	Q9JLV5	Cul3	Cullin-3	0.00010897	103.11	866779	991615	1.31156e+06	1227500	794306	1.04262e+06	960690	943381	1.3997e+06	TRUE	TRUE	TRUE	4715	3255		6
ERYPIDHAR	1155.58	Q8CCP0;Q8CCP0-2;Q8CCP0-3;Q8CCP0-4	Q8CCP0	Nemf	Nuclear export mediator factor Nemf	0.040345	56.434	867259	416333	249555	626000	332953	245097	255488	312657	346866	TRUE	TRUE	TRUE	6073	2423		2
HCNGVDWR	1042.44	O70194	O70194	Eif3d	Eukaryotic translation initiation factor 3 subunit D	0.035009	69.998	867868	425080	854870	3857400	492553	471593	363312	1.61122e+06	650207	TRUE	TRUE	TRUE	9849	1093		2
EVHDSESHQLALQK	1619.79	Q7TT50	Q7TT50	Cdc42bpb	Serine/threonine-protein kinase MRCK beta	6.6898e-05	105.65	868301	780833	722709	817760	494925	782512	627418	393704	1.05823e+06	TRUE	TRUE	TRUE	6377	2189		2
KQDPPVTHDLR	1304.68	Q9QYJ3;Q3TYL7	Q9QYJ3	Dnajb1	DnaJ homolog subfamily B member 1	0.0020111	78.903	868909	945639	504022	369410	307635	420065	432973	398051	380964	TRUE	TRUE	TRUE	13390	3294		3
VIVEVLFK	945.59	Q91VA0;D3Z106;Q91VA0-2	Q91VA0	Acsm1	Acyl-coenzyme A synthetase ACSM1, mitochondrial	0.019199	79.451	869097	998050	810381	1123500	1.12091e+06	952217	1.66512e+06	1.44948e+06	985158	TRUE	TRUE	TRUE	25801	2647		5
IEDNNTLVFIVDVK	1617.86	A0A140T8M7;P62751	A0A140T8M7	Rpl23a	60S ribosomal protein L23a	1.8452e-17	178.95	871133	1.60665e+06	943415	1194300	1.14667e+06	1.32285e+06	944960	2.69526e+06	1.14796e+07	TRUE	TRUE	TRUE	10956	258		9
TLQSLACGK	976.501	Q3TCH7	Q3TCH7	Cul4a	Cullin-4A	0.064444	58.23	872280	1.31531e+06	1.36538e+06	1864200	1.24798e+06	1.37498e+06	1.63042e+06	1.52211e+06	1.20775e+06	TRUE	TRUE	TRUE	24068	1784		1
QSVCDQSFYNGPVSK	1714.76	Q920L5;A0A0G2JFE8	Q920L5	Elovl6	Elongation of very long chain fatty acids protein 6	0.00020984	102.62	872397	983875	1.5402e+06	3160400	2.16466e+06	1.97417e+06	1.12486e+06	1.67689e+06	960848	TRUE	TRUE	TRUE	20275	2743		4
TTGEVVSGVVSK	1161.62	Z4YL78;A0A0R4J0K2;K3W4R5;A2AGT5-2;A2AGT5-3;A2AGT5	Z4YL78	Ckap5	Cytoskeleton-associated protein 5	0.032402	66.19	872620	648313	1.0088e+06	664610	604239	701571	1.12047e+06	1.09488e+06	878828	TRUE	TRUE	TRUE	24504	169		2
MASVSLLSALAVR	1316.75	A0A0N4SVW2;P18155	A0A0N4SVW2	Mthfd2	Bifunctional methylenetetrahydrofolate dehydrogenase/cyclohydrolase, mitochondrial;NAD-dependent methylenetetrahydrofolate dehydrogenase;Methenyltetrahydrofolate cyclohydrolase	0.039975	69.864	872924	1.25162e+06	1.53297e+06	714310	1.13104e+06	884567	1.24994e+06	595225	2.669e+06	TRUE	TRUE	TRUE	17032	120	18	2
VLSPELLFALAR	1327.79	A0A1B0GTA0;D3YWS7;F6SJM7;Q8R2K1-5;Q8R2K1-4;Q8R2K1-2;Q8R2K1	A0A1B0GTA0	Fuom	Fucose mutarotase	0.00023058	102.61	874375	901537	1.23678e+06	1354300	972634	1.23329e+06	1.08138e+06	854467	848035	TRUE	TRUE	TRUE	26105	278		3
VLFLIPK	828.547	Q99KH8;D3Z359;A2AD84;Q99JT2;Q9Z2W1	Q99KH8	Stk24;Stk25;Stk26	Serine/threonine-protein kinase 24;Serine/threonine-protein kinase 24 35 kDa subunit;Serine/threonine-protein kinase 24 12 kDa subunit;Serine/threonine-protein kinase 26;Serine/threonine-protein kinase 25	0.053085	72.021	874434	838270	591591	672680	764699	934362	881686	847375	1.06672e+06	TRUE	TRUE	TRUE	25949	2803		1
KGYRPENSTAVTGGPR	1688.86	Q91WR3-2;Q91WR3;Q91WR3-3	Q91WR3-2	Ascc2	Activating signal cointegrator 1 complex subunit 2	0.010404	75.018	875534	1.08096e+06	1.21997e+06	1000500	542909	413212	954208	791426	1.10414e+06	TRUE	TRUE	TRUE	12953	2677		5
ELSLASNELKDEGAR	1630.82	Q91VI7;A0A1B0GSG5	Q91VI7	Rnh1	Ribonuclease inhibitor	1.3705e-08	137.8	876166	3.75103e+06	1.09907e+06	4024900	5.62415e+06	4.62992e+06	3.97337e+06	4.10134e+06	1.23175e+06	TRUE	TRUE	TRUE	5677	2653		11
FFQPTEMAAQDFFQR	1861.85	P17426-2;P17426;A0A140LIG7	P17426-2	Ap2a1	AP-2 complex subunit alpha-1	0.00073089	97.911	876623	2.07061e+06	3.66704e+06	1729300	2.0497e+06	2.47991e+06	2.67129e+06	3.32456e+06	2.57201e+06	TRUE	TRUE	TRUE	6893	1264		7
LPGLGEVVFFTR	1333.74	Q3ZAQ4;A0A087WP33;Q68FE2	Q3ZAQ4	Atg9a	Autophagy-related protein 9A	0.00025461	99.788	881246	1.07713e+06	876879	748710	1.08548e+06	1.10634e+06	1.14469e+06	521027	783419	TRUE	TRUE	TRUE	15786	21		6
KAEDCEGSPDSHLHTVNCHVDDK	2649.12	Q6ZPR6;Q6ZPR6-2	Q6ZPR6	Ibtk	Inhibitor of Bruton tyrosine kinase	0.0010995	79.416	881644	2.77229e+06	2.91366e+06	983520	1.33144e+06	1.4275e+06	1.35318e+06	1.44081e+06	1.48753e+06	TRUE	TRUE	TRUE	12605	2135		11
LNTIYQNNLTK	1320.7	P47791-2;P47791	P47791-2	Gsr	Glutathione reductase, mitochondrial	0.00067751	126.39	882732	997210	1.07211e+06	1589200	1.28378e+06	1.19388e+06	1.35461e+06	1.6763e+06	1.7406e+06	TRUE	TRUE	TRUE	15708	1433		5
EDILSFLEK	1092.57	P53395	P53395	Dbt	Lipoamide acyltransferase component of branched-chain alpha-keto acid dehydrogenase complex, mitochondrial	0.0030682	97.635	885471	2.65954e+06	1.297e+06	1737700	1.46465e+06	1.20402e+06	1.34422e+06	943250	817312	TRUE	TRUE	TRUE	4720	1487		5
YRPYDSSASAYAENHR	1885.83	A2AIX1;E9QAT4	A2AIX1	Sec16a	SEC16 homolog A, endoplasmic reticulum export factor	1.1596e-05	105	885471	1.21124e+06	1.01556e+06	942140	787111	925204	1.17024e+06	911992	1.19768e+06	TRUE	TRUE	TRUE	28339	348		2
PASSPVIMASQTTHKEEK	1939.97	O55029	O55029	Copb2	Coatomer subunit beta	0.00012567	93.495	886630	1.2574e+06	1.17516e+06	777200	1.55939e+06	910228	1.03152e+06	1.56598e+06	1.73327e+06	TRUE	TRUE	TRUE	19040	1079		3
FVAPEEVLPFTEGDILEK	2032.04	Q99LD9;D3Z487	Q99LD9	Eif2b2	Translation initiation factor eIF-2B subunit beta	0.013218	86.738	886934	2.67661e+06	1.97213e+06	2009600	2.00588e+06	2.27529e+06	2.01023e+06	2.30408e+06	1.761e+06	TRUE	TRUE	TRUE	7722	2828		1
MKEEIIEVFVQELR	1761.93	P70460	P70460	Vasp	Vasodilator-stimulated phosphoprotein	0.00040238	93.243	888655	889740	1.45838e+06	1298600	1.40641e+06	1.22522e+06	1.46949e+06	1.42578e+06	1.19112e+06	TRUE	TRUE	TRUE	17335	1673		5
FMNPTDQAR	1078.49	Q923D5;A0A0N4SWF7;A0A0N4SVL7	Q923D5	Wbp11	WW domain-binding protein 11	0.0095924	82.279	889088	863198	1.00898e+06	970010	738894	997195	770612	965511	936502	TRUE	TRUE	TRUE	7336	2771		1
TLTVEGCEYK	1198.55	Q5SSW2	Q5SSW2	Psme4	Proteasome activator complex subunit 4	0.010426	76.17	890563	1.94565e+06	1.19132e+06	1474400	1.55544e+06	1.21828e+06	1.01198e+06	1.48205e+06	854341	TRUE	TRUE	TRUE	24107	1920		4
SIGYDDTDESHCVEHIESR	2247.93	P43883	P43883	Plin2	Perilipin-2	1.2336e-05	109.87	891054	1.46518e+06	1.30169e+06	2193000	1.71062e+06	1.96097e+06	1.49209e+06	1.6348e+06	2.71819e+06	TRUE	TRUE	TRUE	21804	1417		7
MSCFSSRLGASCGVR	1673.74	Q6IMF0	Q6IMF0	Krt83	Keratin, type II cuticular Hb3	0.040072	56.359	891113	907934	687595	1643400	2.03017e+06	739569	1.1343e+06	1.97206e+06	3.02284e+06	TRUE	TRUE	TRUE	17627	2073	233;234	1
FHAPSFHVDVPVEFDVFLK	2229.13	B2RXC1	B2RXC1	Trappc11	Trafficking protein particle complex subunit 11	0.00014675	78.249	894273	1.00756e+06	1.97889e+06	861500	1.03278e+06	755039	1.38474e+06	1.35485e+06	1.12594e+06	TRUE	TRUE	TRUE	6997	488		15
GREEWESAALQNANTK	1802.85	A2AN08-3;A2AN08;A2AN08-5;A2AN08-2	A2AN08-3	Ubr4	E3 ubiquitin-protein ligase UBR4	0.0033958	54.073	894519	1.96085e+06	1.00523e+06	999850	1.54381e+06	1.59816e+06	1.79506e+06	2.18772e+06	1.99279e+06	TRUE	TRUE	TRUE	9243	371		3
FASTSEEAVSAQTR	1482.7	Q8C0S5;D3Z2Z1;F8WIA1;Q922J3-2;Q922J3;F6RCU2;D3Z3M7	Q8C0S5	Clip1	CAP-Gly domain-containing linker protein 1	0.00080897	108.37	895046	1.07219e+06	966900	847350	613015	522263	779459	798059	919556	TRUE	TRUE	TRUE	6663	592		1
VWVTYTLDGGELVINYR	1997.03	Q8K157	Q8K157	Galm	Aldose 1-epimerase	0.0086559	64.55	896602	1.07126e+06	1.78754e+06	1447100	1.78664e+06	1.78576e+06	1.42573e+06	809354	2.13844e+06	TRUE	TRUE	TRUE	27137	2477		1
RIQEVGEPSKEEK	1527.79	Q8BU14	Q8BU14	Sec62	Translocation protein SEC62	0.0019456	99.669	896871	541821	624046	568200	394259	452642	510595	306825	468339	TRUE	TRUE	TRUE	20735	2338		5
GSSPSSSVYSSSNTVTCHR	1998.87	Q6GQT6	Q6GQT6	Scap	Sterol regulatory element-binding protein cleavage-activating protein	0.00039905	59.372	897375	815450	1.1791e+06	730710	877547	996241	884060	998082	1.18831e+06	TRUE	TRUE	TRUE	9367	2066		1
IEGIQNMPNVR	1269.65	Q99LB7	Q99LB7	Sardh	Sarcosine dehydrogenase, mitochondrial	0.0025952	88.948	899060	3.0281e+06	652246	2287300	3.1096e+06	1.6546e+06	2.57957e+06	871869	1.10005e+06	TRUE	TRUE	TRUE	10989	2825		3
GGQHALLQHWSEYIK	1765.89	Q3TCH7	Q3TCH7	Cul4a	Cullin-4A	0.00049801	82.55	900289	1.50631e+06	2.19194e+06	3378300	2.61766e+06	3.06801e+06	3.34616e+06	2.96621e+06	1.64428e+06	TRUE	TRUE	TRUE	8466	1784		7
YPAGASAPHCEMSR	1532.65	Q3TCU5;Q9R233-2;Q9R233;G3UZZ2	Q3TCU5	Tapbp	Tapasin	2.2843e-05	141.73	900640	375849	6.69935e+06	781640	5.06398e+06	4.86697e+06	5.11119e+06	5.96709e+06	5.89855e+06	TRUE	TRUE	TRUE	28234	1786		11
YQGEENDIILLSLVR	1760.93	Q8R151;A2A5R6	Q8R151	Znfx1	NFX1-type zinc finger-containing protein 1	0.023869	71.806	901425	865922	1.46129e+06	1153100	1.17881e+06	1.07817e+06	1.12552e+06	1.24466e+06	827072	TRUE	TRUE	TRUE	28296	2532		1
LAALELILHLAPR	1428.88	Q8VD65	Q8VD65	Pik3r4	Phosphoinositide 3-kinase regulatory subunit 4	2.9248e-07	129.82	907499	1.45455e+06	2.1321e+06	1004400	1.06285e+06	1.52893e+06	1.38588e+06	1.53892e+06	1.06838e+06	TRUE	TRUE	TRUE	13727	2606		20
DQHNGSLTDPSSVHEK	1749.79	Q99KU0;Q5SXR2	Q99KU0	Vmp1	Vacuole membrane protein 1	5.7437e-10	139.49	908330	911571	3.36071e+06	5675000	1.05226e+06	1.04209e+06	1.46711e+06	3.66432e+06	1.7839e+06	TRUE	TRUE	TRUE	3994	2814		6
ALNVLVPIFYR	1303.77	Q9DC29	Q9DC29	Abcb6	ATP-binding cassette sub-family B member 6, mitochondrial	0.016096	69.628	908787	641906	884385	797240	1.36306e+06	578529	1.03181e+06	721031	746320	TRUE	TRUE	TRUE	1368	3128		1
VVGDVAYDEAKER	1449.71	Q922D8	Q922D8	Mthfd1	C-1-tetrahydrofolate synthase, cytoplasmic;Methylenetetrahydrofolate dehydrogenase;Methenyltetrahydrofolate cyclohydrolase;Formyltetrahydrofolate synthetase;C-1-tetrahydrofolate synthase, cytoplasmic, N-terminally processed	1.1139e-05	123.26	908939	876506	4.60492e+06	977180	835479	7.26087e+06	1.34375e+06	843763	8.52826e+06	TRUE	TRUE	TRUE	26949	2762		2
SWVCDGEADCK	1325.5	P35951	P35951	Ldlr	Low-density lipoprotein receptor	0.0017165	94.309	909267	1.98239e+06	1.82784e+06	1385400	1.80292e+06	1.34875e+06	1.99326e+06	1.40411e+06	981000	TRUE	TRUE	TRUE	23065	1391		5
ILLLNEMEKLEK	1471.83	F8VPN4;A0A0G2JGI9;E0CYU6;E0CX86	F8VPN4	Agl	Amylo-1,6-glucosidase, 4-alpha-glucanotransferase	7.2003e-05	114.24	910414	902190	677365	670970	792214	2.54271e+06	1.14545e+06	768377	1.46068e+06	TRUE	TRUE	TRUE	11671	848		4
FDMIVPILEK	1203.66	O55222	O55222	Ilk	Integrin-linked protein kinase	0.015748	72.643	912158	1.624e+06	578120	1206100	950850	1.36436e+06	1.54691e+06	976478	1.04523e+06	TRUE	TRUE	TRUE	6755	1089		1
DVIEEHGPSEK	1238.58	Q61584-3;Q61584-4;Q61584;Q61584-5;Q61584-6;Q61584-7	Q61584-3	Fxr1	Fragile X mental retardation syndrome-related protein 1	0.012517	72.643	913176	403566	352078	946940	252955	392655	292755	405668	334250	TRUE	TRUE	TRUE	4272	1982		1
FDSNCITPGTEFMDNLAK	2058.9	Q9DBR1-2;Q9DBR1	Q9DBR1-2	Xrn2	5-3 exoribonuclease 2	0.0028822	68.83	914323	1.29079e+06	1.01847e+06	1793100	1.3705e+06	2.07385e+06	2.02301e+06	1.62357e+06	1.32247e+06	TRUE	TRUE	TRUE	6769	3120		3
ILGENSKPNYGCQVTIQSEQEK	2521.21	E9PZJ8	E9PZJ8	Ascc3	Activating signal cointegrator 1 complex subunit 3	0.00036164	73.21	914885	1.04794e+06	1.40709e+06	1319900	1.42525e+06	1.04523e+06	1.12209e+06	1.28058e+06	712955	TRUE	TRUE	TRUE	11614	697		5
HVQLLGR	821.487	Q7TMB8;A0A0R4J119;Q7TMB8-2;A0A0U1RQ05;Q5SQX6;F6QD74	Q7TMB8	Cyfip1;Cyfip2	Cytoplasmic FMR1-interacting protein 1;Cytoplasmic FMR1-interacting protein 2	0.023109	99.511	915084	1.4303e+06	1.31212e+06	1267700	1.34899e+06	1.12663e+06	1.12324e+06	1.2838e+06	1.43919e+06	TRUE	TRUE	TRUE	10589	2169;1918		3
LLPDFLLER	1114.64	Q9D8U0;A0A0A6YWV7	Q9D8U0	Ifrd2	Interferon-related developmental regulator 2	0.0027088	99.442	916359	1.51106e+06	922542	1265400	1.06956e+06	1.6519e+06	1.41277e+06	1.4835e+06	1.57811e+06	TRUE	TRUE	TRUE	15386	3067		9
YYLCGFCPAELFTNTR	2010.9	Q5SUF2;Q5SUF2-3;Q5SUF2-2	Q5SUF2	Luc7l3	Luc7-like protein 3	0.021418	62.924	917986	1.1647e+06	1.4348e+06	1361200	1.09119e+06	1.0707e+06	1.17538e+06	1.82431e+06	1.08934e+06	TRUE	TRUE	TRUE	28585	1922		1
NIQVSHQEFSK	1315.65	Q9WU78;Q9WU78-3	Q9WU78	Pdcd6ip	Programmed cell death 6-interacting protein	0.0048873	82.261	919344	934075	1.128e+06	749700	571935	587178	681416	547563	1.05287e+06	TRUE	TRUE	TRUE	18232	3351		2
LVVAHMTK	897.511	Q8BGS7-2;Q8BGS7	Q8BGS7-2	Cept1	Choline/ethanolaminephosphotransferase 1	0.058984	61.962	919801	375616	916775	528650	553569	642109	630279	506370	971523	TRUE	TRUE	TRUE	16780	2249		1
SLEGTEAQVFK	1207.61	Q9JJ28	Q9JJ28	Flii	Protein flightless-1 homolog	0.003578	85.862	920000	1.76575e+06	2.17682e+06	1834200	1.71655e+06	1.70579e+06	3.31203e+06	2.0948e+06	782292	TRUE	TRUE	TRUE	21989	3224		5
NWQWGGLSCDNFEEAK	1939.82	Q2VLH6;Q2VLH6-2	Q2VLH6	Cd163	Scavenger receptor cysteine-rich type 1 protein M130;Soluble CD163	0.023585	58.132	922937	859291	846678	755570	1.00024e+06	897842	909086	1.29372e+06	1.96616e+06	TRUE	TRUE	TRUE	18937	1777		3
NEHHHGHNHFTSETLPSK	2107.96	A0A0R4J1V1;Q75N73	A0A0R4J1V1	Slc39a14	Zinc transporter ZIP14	0.041451	39.863	923218	491835	898175	578840	568471	354768	590133	636293	707776	TRUE	TRUE	TRUE	17986	214		4
MIDELHLPK	1094.58	G3X8T9;Q91WP6	G3X8T9	Serpina3n	Serine protease inhibitor A3N	0.061181	32.999	923780	847130	1.10226e+06	807300	894565	1.02421e+06	986431	1.04963e+06	963032	TRUE	TRUE	TRUE	17291	899		1
TPVASTHSISSATTPDR	1726.85	Q03141-2;Q03141-3;Q03141	Q03141-2	Mark3	MAP/microtubule affinity-regulating kinase 3	0.0013661	99.844	924260	945825	1.35233e+06	1037700	741033	802083	959642	1.23692e+06	1.23964e+06	TRUE	TRUE	TRUE	24285	1742		2
AIGPHDVLATLLNNLK	1687.96	G5E866;Q99NB9	G5E866	Sf3b1	Splicing factor 3B subunit 1	3.026e-09	132.24	925384	640591	1.38802e+06	1213300	1.17626e+06	922009	665009	957434	639109	TRUE	TRUE	TRUE	1002	925		16
AIAQSQSVQESMESLLQSIR	2204.11	A0A0A0MQA6;F7ACR9;E9QNP1;E9QA63;B1ARU4;E9PVY8;Q9QXZ0-3;Q9QXZ0-2;Q9QXZ0-4;Q9QXZ0;F6Q750;B1ARU1	A0A0A0MQA6	Macf1	Microtubule-actin cross-linking factor 1	0.029592	43.116	925501	929981	1.0196e+06	864470	862331	867953	873745	980286	744981	TRUE	TRUE	TRUE	961	48		4
ECPAIDYTR	1123.5	E0CYJ0;E0CXA9;Q6PEB6;G8JL35	E0CYJ0	Mob4	MOB-like protein phocein	0.010977	80.219	925629	846076	1.18155e+06	905450	309774	949546	860722	1.09002e+06	1.13792e+06	TRUE	TRUE	TRUE	4674	634;943		3
KSEAFLPFSTGK	1310.69	P12791-2;Q9WUD0	Q9WUD0	Cyp2b10	Cytochrome P450 2B10	0.0012166	67.118	925817	907095	1.32856e+06	1281500	1.22229e+06	2.24174e+06	2.35363e+06	1.39603e+06	4.08727e+06	TRUE	TRUE	TRUE	13451	3356;1226		5
LGDSQLVK	858.481	Q3U1J4	Q3U1J4	Ddb1	DNA damage-binding protein 1	0.012041	89.296	927069	3.71961e+06	4.92205e+06	4315500	3.90667e+06	3.45483e+06	3.65228e+06	4.15512e+06	1.11686e+06	TRUE	TRUE	TRUE	14584	1818		6
NDQEFISDSFQQCLR	1885.83	Q9QXN3-2;Q9QXN3	Q9QXN3-2	Trip4	Activating signal cointegrator 1	0.00076841	99.732	931985	1.37425e+06	367700	1385100	1.104e+06	1.00732e+06	1.0606e+06	1.3783e+06	1.56487e+06	TRUE	TRUE	TRUE	17940	3280		3
DNFWEMGDTGPCGPCSEIHYDR	2642.03	Q8BGQ7	Q8BGQ7	Aars	Alanine--tRNA ligase, cytoplasmic	0.011294	66.122	932278	2.85165e+06	1.8702e+06	1898300	3.12912e+06	2.27116e+06	2.23494e+06	2.44743e+06	1.30922e+06	TRUE	TRUE	TRUE	3859	2246		4
AAAEDVNVTFEDQQK	1663.77	E9Q6U4;Q3UWL8	E9Q6U4	Pfdn4	Prefoldin subunit 4	0.00073933	88.338	932594	1.67315e+06	985781	1034100	1.30366e+06	882961	1.52355e+06	1.46596e+06	1.13567e+06	TRUE	TRUE	TRUE	13	754		2
SFHILAVATK	1085.62	Q8R2U0-2;Q8R2U0	Q8R2U0-2	Seh1l	Nucleoporin SEH1	0.0097853	54.066	933600	1.32669e+06	1.14341e+06	1148200	956615	1.18008e+06	1.19731e+06	1.04241e+06	1.29196e+06	TRUE	TRUE	TRUE	21532	2548		6
GAQVIENCAVTGIR	1486.76	Q99LB7	Q99LB7	Sardh	Sarcosine dehydrogenase, mitochondrial	0.00010242	113.47	933905	979958	1.04834e+06	1714500	1.80826e+06	1.37025e+06	2.07544e+06	1.61089e+06	1.70044e+06	TRUE	TRUE	TRUE	7983	2825		1
PHLEAIVENLR	1289.71	P12382	P12382	Pfkl	ATP-dependent 6-phosphofructokinase, liver type	0.005001	65.157	935215	4.41988e+06	4.09258e+06	3711700	5.30994e+06	4.44772e+06	3.59994e+06	4.25927e+06	3.20263e+06	TRUE	TRUE	TRUE	19153	1223		3
QEFMDGMTELGCDSIEK	1988.82	A0A140T8R8;A0A0G2JGV7;Q3UT23;Q9QZ73	A0A140T8R8	Dcun1d1	DCN1-like protein;DCN1-like protein 1	0.0090135	68.171	936047	1.29825e+06	1.40578e+06	1098200	1.50755e+06	1.10442e+06	1.5837e+06	2.65928e+06	768340	TRUE	TRUE	TRUE	19593	99		1
AHFLPLDLASLASVR	1608.9	Q8VBZ0	Q8VBZ0	Dhrsx	Dehydrogenase/reductase SDR family member on chromosome X homolog	4.9709e-05	78.985	936913	1.17533e+06	1.36886e+06	1218900	1.41455e+06	1.50706e+06	1.14488e+06	675851	1.12432e+06	TRUE	TRUE	TRUE	894	2575		3
EHASSLASSGLK	1185.6	V9GXH3;V9GXF0;V9GXP8;F8VPM7;Q99MI1;V9GWT6;Q99MI1-2;V9GX53	V9GXH3	Erc1	ELKS/Rab6-interacting/CAST family member 1	0.005788	88.134	937381	702337	871619	867670	620640	412990	649231	849214	885275	TRUE	TRUE	TRUE	5144	847		4
VTPSSTCAVFGLGCVGLSAIIGCK	2453.21	Q9QYY9	Q9QYY9	Adh4	Alcohol dehydrogenase 4	0.057635	35.179	938212	1.75661e+06	1.90111e+06	2728700	2.09747e+06	3.17755e+06	2.56546e+06	4.60645e+06	2.46099e+06	TRUE	TRUE	TRUE	26827	3299		2
KLPLGFTFSFPVR	1507.86	P52792-2;P52792	P52792-2	Gck	Glucokinase	0.00028799	92.781	938317	642624	1.25407e+06	1753000	1.04136e+06	1.4806e+06	1.5103e+06	619259	1.26494e+06	TRUE	TRUE	TRUE	13170	1483		8
TYIPPKGETK	1132.61	A0A0J9YUD8;A0A0J9YUZ4;P63158;D3YZ18;D3YVC6	A0A0J9YUD8	Hmgb1	High mobility group protein B1	0.0034022	78.513	939218	536375	442540	690620	180408	497238	217716	460094	433671	TRUE	TRUE	TRUE	24799	106		6
LDVATDNFFQNPELYIR	2054.01	A0A140T8R8;A0A0G2JGV7;Q3UT23;Q9QZ73;A0A0G2JEA2;A0A0G2JDN9;A0A1B0GXL7;A0A0G2JDM0	A0A140T8R8	Dcun1d1	DCN1-like protein;DCN1-like protein 1	6.0807e-15	141.38	941524	3.35571e+06	3.57395e+06	4713600	2.61522e+06	4.23229e+06	4.09225e+06	2.64391e+06	2.51581e+06	TRUE	TRUE	TRUE	14172	99		9
LKDEGWFLILGEVDKR	1917.04	E9PZJ8;E9PZJ8-2	E9PZJ8	Ascc3	Activating signal cointegrator 1 complex subunit 3	0.0047706	65.511	941922	2.25974e+06	1.61591e+06	1991700	805861	952249	2.69893e+06	2.48256e+06	710348	TRUE	TRUE	TRUE	15035	697		5
CLSSLKEER	1120.55	Q9DCD0	Q9DCD0	Pgd	6-phosphogluconate dehydrogenase, decarboxylating	0.0025103	82.749	941957	635648	55064.3	1045100	456309	639851	558863	768246	310641	TRUE	TRUE	TRUE	2686	3133		3
CNAVINEDPNAR	1371.62	E9Q9B0;O35071;Q3V3Y9	E9Q9B0	Kif1c	Kinesin-like protein;Kinesin-like protein KIF1C	0.00018646	107.79	942624	768010	1.17723e+06	1329600	734488	682619	1.19026e+06	1.27612e+06	952181	TRUE	TRUE	TRUE	2711	768		10
GSELWLGVDALGLNIYEQNDR	2361.16	P26041	P26041	Msn	Moesin	0.012777	37.856	945012	1.08431e+06	1.28366e+06	1645900	1.48616e+06	1.90723e+06	1.34632e+06	1.97896e+06	2.03475e+06	TRUE	TRUE	TRUE	9280	1311		1
IELQACNQDSPDER	1673.73	P15208	P15208	Insr	Insulin receptor;Insulin receptor subunit alpha;Insulin receptor subunit beta	0.00021919	103.43	946979	1.00747e+06	1.11748e+06	1334600	1.6754e+06	944108	1.22439e+06	972997	1.78531e+06	TRUE	TRUE	TRUE	11012	1249		5
TNNSTANTGEDPSLQR	1703.77	Q9DBJ3	Q9DBJ3	Baiap2l1	Brain-specific angiogenesis inhibitor 1-associated protein 2-like protein 1	0.00011276	113.07	947599	766583	996866	1442000	660977	623443	788563	1.04096e+06	895845	TRUE	TRUE	TRUE	24191	3111		5
ELANTPDCPR	1171.53	Q8JZZ5;P53811	Q8JZZ5	Pitpnb	Phosphatidylinositol transfer protein beta isoform	0.0035364	88.819	948477	524839	786004	879220	531983	617402	427196	438496	837712	TRUE	TRUE	TRUE	5442	1491		2
MSTGECLGNVVSDGR	1580.69	Q8BJ48;D3Z6C9	Q8BJ48	Nagpa	N-acetylglucosamine-1-phosphodiester alpha-N-acetylglucosaminidase	0.0026088	77.597	948992	2.55434e+06	498339	1110200	1.52719e+06	869002	1.31753e+06	1.3955e+06	1.34791e+06	TRUE	TRUE	TRUE	17664	2283		4
FQNAALLTLQPNQVPR	1808.99	P06684	P06684	C5	Complement C5;Complement C5 beta chain;Complement C5 alpha chain;C5a anaphylatoxin;Complement C5 alpha chain	0.0009014	84.718	949460	1.43496e+06	1.22326e+06	940380	1.34295e+06	820113	935941	908052	1.73694e+06	TRUE	TRUE	TRUE	7489	1172		3
IIALGPTGAQFLSPVIVEIPHFASHGR	2826.55	F7D1P5;G5E8J2;B7ZW98;E9QNT8;G8JL84;D3YTV8;D3Z5M4;Q0VGY9;A0A0R4J1N7;Q02357-5;Q02357-2;Q02357;Q02357-3;Q02357-4;Q02357-6;G3UY11	F7D1P5	Ank1	Ankyrin-1	3.9746e-05	68.689	953732	1.30105e+06	1.80821e+06	1532600	3.03636e+06	491069	1.25718e+06	782496	1.17915e+06	TRUE	TRUE	TRUE	11357	206		3
AKPAMPQDSVPSPR	1479.75	Q3V117;Q3TS02	Q3V117	Acly	ATP-citrate synthase	0.016634	82.489	955956	1.31019e+06	2.01947e+06	1362000	325060	1.68624e+06	1.26233e+06	1.37455e+06	2.01228e+06	TRUE	TRUE	TRUE	1137	1880		3
AAVFEEIDTYER	1441.67	Q8K2D3	Q8K2D3	Edc3	Enhancer of mRNA-decapping protein 3	0.034809	72.006	957513	1.59845e+06	894230	1107600	964404	1.66827e+06	1.43555e+06	1.53288e+06	1.91997e+06	TRUE	TRUE	TRUE	225	2494		1
IPPSEMFLSEVNK	1489.75	Q9ER72-2;Q9ER72	Q9ER72-2	Cars	Cysteine--tRNA ligase, cytoplasmic	0.017647	65.627	961785	1.52086e+06	699497	1357800	1.29389e+06	1.72805e+06	1.38779e+06	1.73868e+06	1.81223e+06	TRUE	TRUE	TRUE	11973	3183		1
EEPAMSMDANGK	1278.52	O55029	O55029	Copb2	Coatomer subunit beta	2.9838e-08	166.09	962967	1.07918e+06	2.8728e+06	4328000	1.53963e+06	1.0954e+06	898370	6.02389e+06	2.61749e+06	TRUE	TRUE	TRUE	4872	1079		14
LFLQGPK	801.475	G5E8R3;E9QPD7;Q05920	G5E8R3	Pcx;Pc	Pyruvate carboxylase;Pyruvate carboxylase, mitochondrial	0.028237	90.939	962990	1.49232e+06	1.12434e+06	1525900	1.24926e+06	1.22682e+06	1.6144e+06	1.2926e+06	2.76279e+06	TRUE	TRUE	TRUE	14469	806		3
LPDGSEIPLPPILLGK	1657.97	Q9D1A2	Q9D1A2	Cndp2	Cytosolic non-specific dipeptidase	0.0041917	72.2	965121	864840	1.1931e+06	875960	988536	985064	946400	637436	831581	TRUE	TRUE	TRUE	15746	3010		7
QLHLLTSLWK	1237.72	A2AS05;A2AS03;E9QAM5	A2AS05	Helz2	Helicase with zinc finger domain 2	0.021023	44.425	965858	1.60227e+06	730882	981970	1.01998e+06	1.61787e+06	1.57865e+06	718338	1.06189e+06	TRUE	TRUE	TRUE	19953	387		2
EKPQMPTAHAAQSQK	1650.81	A2AMY5;Q91VX2	A2AMY5	Ubap2	Ubiquitin-associated protein 2	0.0092447	77.24	967696	860718	1.08498e+06	756350	300382	280091	715985	602835	472743	TRUE	TRUE	TRUE	5400	370		4
HDELSYF	909.387	Q62426	Q62426	Cstb	Cystatin-B	0.045884	74.832	968140	915731	895000	969730	1.57601e+06	1.03659e+06	809098	866090	1.50487e+06	TRUE	TRUE	TRUE	9857	2018		1
STLVNSLFLTDLYR	1640.88	Q5ND18;Q5ND13;Q5ND09;P28661-6;P28661-5;P28661-4;P28661-3;P28661-2;P28661	Q5ND18	2017-09-04	Septin-4	0.00059614	112.15	968936	828236	1.29145e+06	1348400	1.19439e+06	1.14256e+06	1.2916e+06	1.07872e+06	693613	TRUE	TRUE	TRUE	22833	1339		2
ALEPTGQSGEAVK	1285.65	A0A0X1KG62;Q8C4Y3	A0A0X1KG62	Nelfb	Negative elongation factor B	0.012609	67.726	969826	615402	997805	763400	661697	664192	933835	632832	1.06358e+06	TRUE	TRUE	TRUE	1239	234		1
STLLNILSGLSVPTK	1541.9	Q8K440-2;Q8K440	Q8K440-2	Abca8b	ATP-binding cassette sub-family A member 8-B	0.00060217	91.093	970154	911655	771237	891380	630661	665130	1.03496e+06	758593	741106	TRUE	TRUE	TRUE	22826	2504		1
EMSSLSSEGEVQNR	1551.68	A0A0R4J015;J3QML2;B2RX12-3;B2RX12-2;B2RX12	A0A0R4J015	Abcc3	Canalicular multispecific organic anion transporter 2	0.00016581	108.47	970891	660334	865062	708340	706985	706086	983475	953888	1.27536e+06	TRUE	TRUE	TRUE	5789	136		7
RDEELIYHK	1201.61	Q4PZA2-3;Q4PZA2-2;Q4PZA2-4;Q4PZA2	Q4PZA2-3	Ece1	Endothelin-converting enzyme 1	0.028526	53.089	972611	926903	1.20569e+06	941910	913954	947972	872458	855255	1.1659e+06	TRUE	TRUE	TRUE	20546	1891		1
HLSLGSVQMCGVGK	1471.73	F8VPN4;A0A0G2JGI9;F6XXE6	F8VPN4	Agl	Amylo-1,6-glucosidase, 4-alpha-glucanotransferase	1.1819e-41	215.72	973138	2.31047e+07	2.39532e+07	22051000	2.16338e+07	2.15541e+07	2.03235e+07	2.1778e+07	2.70487e+07	TRUE	TRUE	TRUE	10229	848		13
SASSDTSEELNSQDSPK	1780.76	P70441	P70441	Slc9a3r1	Na(+)/H(+) exchange regulatory cofactor NHE-RF1	6.2423e-05	110.15	974730	1.46266e+06	1.34134e+06	3054000	941853	960150	1.70516e+06	2.25831e+06	2.3591e+06	TRUE	TRUE	TRUE	21202	1671	183;184	8
NICQFLLEVGIVK	1531.84	Q9CXU9	Q9CXU9	Eif1b	Eukaryotic translation initiation factor 1b	0.066456	54.343	974976	1.34283e+06	1.07624e+06	1150200	910351	1.17793e+06	818803	889534	825028	TRUE	TRUE	TRUE	18155	2960		1
DVFIIQTISK	1162.66	Q8R574	Q8R574	Prpsap2	Phosphoribosyl pyrophosphate synthase-associated protein 2	0.018366	70.908	975011	1.34469e+06	1.32086e+06	1605700	1.80327e+06	1.7015e+06	1.79621e+06	1.89136e+06	1.29175e+06	TRUE	TRUE	TRUE	4261	2563		3
AGEGLWVILHLYK	1497.83	Q8BVF2;A0A0A6YXV1	Q8BVF2	Pdcl3	Phosducin-like protein 3	0.0052854	65.179	975620	1.40624e+06	963800	868130	1.17463e+06	2.12028e+06	1.5367e+06	1.1176e+06	1.45959e+06	TRUE	TRUE	TRUE	741	2346		6
QKSDAEEDGVTGSQDEEDSKPK	2378.04	P35564	P35564	Canx	Calnexin	0.00018613	106.36	978382	1.67492e+06	8.30108e+06	5289900	778893	3.41938e+06	1.27234e+06	3.66839e+06	6.99567e+06	TRUE	TRUE	TRUE	19878	1384	166;167	11
TVHTEWTQR	1156.56	A0A0R4J107;Q8R146-2;Q8R146;A0A0A6YXV0	A0A0R4J107	Apeh	Acylamino-acid-releasing enzyme	0.057157	60.118	979049	402866	965867	1315900	507304	417203	469487	609671	515867	TRUE	TRUE	TRUE	24650	186		1
ITLSSSSEEYQK	1370.66	Q8BZ20	Q8BZ20	Parp12	Poly [ADP-ribose] polymerase 12	6.5719e-05	121.6	979143	1.63612e+06	1.67857e+06	1586500	989012	1.11397e+06	1.05793e+06	1.24906e+06	1.32028e+06	TRUE	TRUE	TRUE	12305	2374		8
VKDDMTEVTGR	1249.6	Q8CJG1;H3BJ70	Q8CJG1	Ago1	Protein argonaute-1	0.00083123	77.674	979154	1.74971e+06	1.65133e+06	1260700	1.14812e+06	1.18479e+06	1.41e+06	1.5906e+06	1.39089e+06	TRUE	TRUE	TRUE	25817	2459		1
ATLDVFFVPLK	1248.71	Q8BI72	Q8BI72	Cdkn2aip	CDKN2A-interacting protein	0.011817	73.233	980922	897946	912153	1143600	1.30621e+06	1.37607e+06	1.28149e+06	1.2335e+06	761892	TRUE	TRUE	TRUE	2082	2279		2
LLGELLLDR	1040.62	Q06138	Q06138	Cab39	Calcium-binding protein 39	0.0022411	107.01	981156	1.07424e+06	984654	1406600	1.52835e+06	1.32614e+06	1.38951e+06	1.30698e+06	1.39787e+06	TRUE	TRUE	TRUE	15246	1756		6
TAADVVSPGANSVDR	1457.71	A0A0R4J260;B2RRE7	A0A0R4J260	Otud4	OTU domain-containing protein 4	3.6538e-07	130.44	981355	1.15118e+06	1.39864e+06	1364000	1.33341e+06	1.3643e+06	1.3937e+06	1.64386e+06	1.48376e+06	TRUE	TRUE	TRUE	23143	220		6
DLVEWLEK	1030.53	Q5SWU9;Q5SWU9-2	Q5SWU9	Acaca	Acetyl-CoA carboxylase 1;Biotin carboxylase	0.044144	66.073	982291	1.33266e+06	1.02533e+06	1585700	1.76828e+06	1.53935e+06	2.07115e+06	1.09133e+06	1.38708e+06	TRUE	TRUE	TRUE	3795	1928		1
RLPKEEHEETSAIR	1693.87	Q6NXL1	Q6NXL1	Sec24d	Sec24 related gene family, member D (S. cerevisiae)	0.00054465	80.96	983426	676383	1.00485e+06	337670	349087	623332	638992	326092	737089	TRUE	TRUE	TRUE	20809	2078		6
DEELEEIKK	1131.57	B0R091;P61022	B0R091	Chp1	Calcineurin B homologous protein 1	0.022806	82.279	984843	654402	1.04233e+06	1188100	1.18114e+06	899305	1.10846e+06	973194	959685	TRUE	TRUE	TRUE	3076	440		3
ECVSQSPTCYK	1357.56	E9Q411	E9Q411	Nbas	Neuroblastoma-amplified sequence	0.02145	66.435	985475	738493	973945	742430	499400	655543	735633	559974	1.00112e+06	TRUE	TRUE	TRUE	4680	733		2
FQIVQVLK	973.596	Q9DBN5;Q9DBN5-2;Q9DBN5-3	Q9DBN5	Lonp2	Lon protease homolog 2, peroxisomal	0.007935	97.473	985592	865399	686327	1527300	784193	1.49663e+06	772728	791886	816396	TRUE	TRUE	TRUE	7483	3117		6
FTFQVLIDEK	1238.65	Q03963	Q03963	Eif2ak2	Interferon-induced, double-stranded RNA-activated protein kinase	0.011747	75.294	985990	1.19557e+06	1.09775e+06	1306700	1.37608e+06	1.42009e+06	1.84168e+06	1.29641e+06	1.15061e+06	TRUE	TRUE	TRUE	7681	1747		1
IHMGNCAENTAK	1344.59	Q8QZT1	Q8QZT1	Acat1	Acetyl-CoA acetyltransferase, mitochondrial	0.0042786	67.214	986493	516529	506465	1439000	412427	290266	386841	409425	407494	TRUE	TRUE	TRUE	11317	2515		4
HEENHRPLFHK	1442.72	Q3TVK3;Q9Z2W0;Q8BPW9	Q3TVK3	Dnpep	Aspartyl aminopeptidase	0.050944	61.765	987113	883202	838722	2419400	794655	404118	706470	1.30015e+06	38064.7	TRUE	TRUE	TRUE	9880	1808		1
HEVLLISAEQDK	1380.72	Q8VDJ3;A0A087WP83	Q8VDJ3	Hdlbp	Vigilin	5.5339e-05	123.51	988682	1.11472e+06	857284	972390	1.39154e+06	1.15566e+06	1.25356e+06	1.01857e+06	1.03716e+06	TRUE	TRUE	TRUE	9915	2610		6
FFPENSQGR	1080.5	Q9DBW0	Q9DBW0	Cyp4v2	Cytochrome P450 4V2	0.0015076	125.81	989173	4.49887e+06	5.63551e+06	3085500	3.83007e+06	554140	4.16928e+06	3.58578e+06	7.01646e+06	TRUE	TRUE	TRUE	6887	3123		9
MLRPLNELLPLAYIEDPK	2124.17	P28665	P28665	Mug1	Murinoglobulin-1	0.06222	55.33	989747	924628	913759	854480	1.67586e+06	1.18506e+06	1.06966e+06	790770	1.39388e+06	TRUE	TRUE	TRUE	17428	1340		1
GNEFFCEVDEDYIQDK	2006.82	P67871;G3UZA4;G3UZJ5;G3UZX4;G3UWU5	P67871	Csnk2b	Casein kinase II subunit beta	0.00043061	89.231	990473	1.86414e+06	1.19573e+06	1518400	2.05365e+06	1.90198e+06	2.42523e+06	2.18647e+06	1.8945e+06	TRUE	TRUE	TRUE	8992	1643		5
SYSCEWGGVAAGR	1398.6	P97499	P97499	Tep1	Telomerase protein component 1	0.0012936	88.495	990765	1.27391e+06	1.43142e+06	1061900	1.23449e+06	1.2422e+06	1.21438e+06	1.22608e+06	1.17992e+06	TRUE	TRUE	TRUE	23120	1708		9
VTVTPVYTVGEGVSVSAPGK	1946.04	B7ZNH7;K3W4R4;Q80X19-2;Q80X19	B7ZNH7	Col14a1	Collagen alpha-1(XIV) chain	0.00088745	91.032	991339	1.12059e+06	805675	1627200	1.58659e+06	1.4268e+06	1.21514e+06	1.02054e+06	1.36129e+06	TRUE	TRUE	TRUE	26866	502		3
VTVEAFKPLLSSR	1445.82	D3Z795;Q9JK23	D3Z795	Psmg1	Proteasome assembly chaperone 1	0.0002076	97.957	992158	2.05606e+06	1.31409e+06	2341600	3.30523e+06	2.01709e+06	2.55174e+06	2.03405e+06	2.4253e+06	TRUE	TRUE	TRUE	26856	616		6
FAHTVVTSR	1016.54	E9PVD2;A0A0R4J1N1;E9Q5L2;A6X935;A6X935-2	E9PVD2	Itih4	Inter alpha-trypsin inhibitor, heavy chain 4	0.0059522	87.696	992743	405105	895770	622700	577398	446727	596530	818284	809702	TRUE	TRUE	TRUE	6615	660		1
MVMESGDWLVGGDLQVLER	2133.02	O88428	O88428	Papss2	Bifunctional 3-phosphoadenosine 5-phosphosulfate synthase 2;Sulfate adenylyltransferase;Adenylyl-sulfate kinase	0.00084819	76.262	993036	1.44215e+06	1.83996e+06	1461500	1.91463e+06	2.51012e+06	2.43209e+06	1.73074e+06	1.11791e+06	TRUE	TRUE	TRUE	17731	1116		9
SFANMDDEENYSAASK	1777.71	O54692	O54692	Zw10	Centromere/kinetochore protein zw10 homolog	0.0077234	66.393	993059	1.37416e+06	1.39779e+06	819670	957615	614349	1.22095e+06	811915	1.80832e+06	TRUE	TRUE	TRUE	21503	1067		2
WVDHLCSPQVNQK	1609.77	G5E8J3;Q8K1X1	G5E8J3	Wdr11	WD repeat-containing protein 11	0.023375	54.023	993656	1.82292e+06	2.56375e+06	1595600	2.13735e+06	1.36711e+06	2.63525e+06	2.74267e+06	2.56331e+06	TRUE	TRUE	TRUE	27508	932		1
TFYSCTTEGR	1220.51	B9EHT6;A0A087WSN6;Q3UHL6;A0A087WR50;P11276;B7ZNJ1;A0A087WS56	B9EHT6	Fn1	Fibronectin;Anastellin	0.00085597	111.95	993867	922268	1.61516e+06	1432200	1.33597e+06	1.91852e+06	1.51497e+06	1.21176e+06	2.41287e+06	TRUE	TRUE	TRUE	23595	29		8
IIGGSMDAK	890.453	Q61646	Q61646	Hp	Haptoglobin;Haptoglobin alpha chain;Haptoglobin beta chain	0.0028021	98.629	993972	413591	7.09088e+06	12281000	4.6197e+06	5.66319e+06	6.29726e+06	6.49039e+06	8.24535e+06	TRUE	TRUE	TRUE	11392	1985		4
GVQQVTGHGGLR	1207.64	A0A0R4J275;Q7TMF3	A0A0R4J275	Ndufa12	NADH dehydrogenase [ubiquinone] 1 alpha subcomplex subunit 12	0.0041959	63.694	994756	1.19007e+06	1.0181e+06	124370	735651	666434	812568	532899	832568	TRUE	TRUE	TRUE	9643	221		4
LLVLDVDYTLFDHR	1717.9	Q8BGR9	Q8BGR9	Ublcp1	Ubiquitin-like domain-containing CTD phosphatase 1	0.021853	52.265	1.00032e+06	1.74915e+06	1.20015e+06	1153000	1.44501e+06	1.37654e+06	1.42621e+06	1.00563e+06	1.44962e+06	TRUE	TRUE	TRUE	15500	2247		1
DKAFELELSWVGELTK	1863.96	O70435;E0CX62	O70435	Psma3	Proteasome subunit alpha type-3	0.0078593	63.145	1.00096e+06	1.137e+06	658042	1242500	1.76026e+06	1.4786e+06	1.51239e+06	898662	875234	TRUE	TRUE	TRUE	3527	1102		3
LGIPECILLVTQR	1510.85	E9Q394-2;A0A140LJJ5;E9Q394;A0A140LHG3	E9Q394-2	Akap13	A-kinase anchor protein 13	0.0042457	77.64	1.00183e+06	2.00953e+06	1.07418e+06	1164000	1.94252e+06	1.14394e+06	1.22429e+06	1.65246e+06	2.46378e+06	TRUE	TRUE	TRUE	14652	254		4
LHQEGTLAPPILELR	1685.95	A0A1D5RMK9;Q8BYZ7-2;Q8BYZ7	A0A1D5RMK9	Elmo3	Engulfment and cell motility protein 3	0.0016292	71.98	1.0025e+06	1.48421e+06	1.3434e+06	1035400	1.07803e+06	1.38662e+06	1.639e+06	1.07314e+06	1.23115e+06	TRUE	TRUE	TRUE	14824	294		2
GLTLLFASGDTGAGCWSVSGR	2111.01	O89023	O89023	Tpp1	Tripeptidyl-peptidase 1	0.0058727	59.864	1.00267e+06	1.34562e+06	1.80313e+06	2378500	1.37154e+06	1.4382e+06	1.44051e+06	1.29457e+06	870936	TRUE	TRUE	TRUE	8903	1145		5
YDVTWEEMR	1227.52	Q9CRD2	Q9CRD2	Emc2	ER membrane protein complex subunit 2	0.0018168	117.04	1.00358e+06	2.14606e+06	1.87697e+06	2437800	2.9171e+06	1.97194e+06	2.29729e+06	1.44456e+06	2.33997e+06	TRUE	TRUE	TRUE	27693	2937		6
PAMAATSFVLMTTFPNK	1825.91	Q9CZ44;Q9CZ44-3;A2AT02	Q9CZ44	Nsfl1c	NSFL1 cofactor p47	2.1794e-05	75.316	1.00417e+06	1.40102e+06	1.61197e+06	1354500	1.28355e+06	1.45987e+06	1.51792e+06	1.73192e+06	1.45107e+06	TRUE	TRUE	TRUE	19018	2975		9
HYCYPHFTCAVDTENIR	2181.94	Z4YKV1;P63094-2;P63094;Q6R0H7-4;Q6R0H7;P63094-3;Q66L47;Q8CGK7	Z4YKV1	Gnas;Gnal	Guanine nucleotide-binding protein G(s) subunit alpha isoforms short;Guanine nucleotide-binding protein G(s) subunit alpha isoforms XLas;Guanine nucleotide-binding protein G(olf) subunit alpha	2.4231e-05	127.03	1.00428e+06	1.28482e+06	1.63743e+06	1253800	1.67552e+06	856633	1.46396e+06	3.34472e+06	1.37116e+06	TRUE	TRUE	TRUE	10625	1636		9
TLFLELIR	1003.61	Q9D2E2;Q9D2E2-2;F6ZMT3	Q9D2E2	Toe1	Target of EGR1 protein 1	0.0085789	96.19	1.00479e+06	919843	1.3992e+06	1253100	1.27669e+06	998514	1.02924e+06	991713	880589	TRUE	TRUE	TRUE	23959	3027		8
SVCTEAGMFAIR	1340.62	Q8BVQ9;P46471	Q8BVQ9	Psmc2	26S protease regulatory subunit 7	1.2962e-07	152.34	1.00636e+06	1.34077e+07	8.41089e+06	11399000	1.48895e+07	1.45349e+07	1.44299e+07	1.51154e+07	3.20076e+06	TRUE	TRUE	TRUE	22893	1423		9
DPAEGNGAQPEATPGDGDKPEETQEK	2666.16	Q8BHN3;Q8BHN3-2	Q8BHN3-2	Ganab	Neutral alpha-glucosidase AB	1.1755e-16	120.66	1.00672e+06	883193	3.20215e+06	3875500	1.90544e+06	1.22999e+06	794407	3.32843e+06	1.79352e+06	TRUE	TRUE	TRUE	3905	2275;2274		8
GQECEYPPTQDGR	1535.63	Q3UI33;O08663;M0QWM9;M0QW48	Q3UI33	Metap2	Methionine aminopeptidase 2;Methionine aminopeptidase	0.0009401	99.568	1.00888e+06	1.08021e+06	1.58257e+06	2127600	1.40688e+06	1.30533e+06	709626	116107	1.69836e+06	TRUE	TRUE	TRUE	9154	1003		19
LLDAQLATGGIVDPR	1537.85	E9Q3W4;Q9QXS1-15;Q9QXS1-10;Q9QXS1-9;Q9QXS1-12;Q9QXS1-11;Q9QXS1-13;Q9QXS1-5;Q9QXS1-3;Q9QXS1-16;Q9QXS1-4;Q9QXS1-14;Q9QXS1-6;Q9QXS1-7;Q9QXS1-8;Q9QXS1-2;Q9QXS1	E9Q3W4	Plec	Plectin	0.0080986	68.132	1.0096e+06	1.1648e+06	1.08385e+06	1434500	1.34411e+06	1.58949e+06	2.42818e+06	1.284e+06	1.37327e+06	TRUE	TRUE	TRUE	15144	731		1
NVTLCGHLHHGK	1371.68	A2AH85;O08810;G3UZ34	A2AH85	Eftud2	116 kDa U5 small nuclear ribonucleoprotein component	0.0038286	79.693	1.01092e+06	702430	941537	163660	591231	595970	595338	835555	532673	TRUE	TRUE	TRUE	18915	341		4
TFNVDMYEEIHR	1552.7	G3UXW9;Q3MIA8;Q99LD4;A0A140LJB7;B1ATU4;Q99LD4-2	G3UXW9	Gps1	COP9 signalosome complex subunit 1	7.0268e-05	98.407	1.01151e+06	2.08376e+06	1.71248e+06	2016100	2.05458e+06	1.49354e+06	2.14532e+06	1.61175e+06	2.35082e+06	TRUE	TRUE	TRUE	23558	881		5
GMAFLHTLEPLIPR	1593.87	O55222	O55222	Ilk	Integrin-linked protein kinase	7.4071e-05	98.942	1.01268e+06	1.57504e+06	2.4141e+06	1295100	988803	1.39977e+06	1.72842e+06	1.74788e+06	1.71975e+06	TRUE	TRUE	TRUE	8943	1089		3
VNTYDCGENVSR	1412.6	Q14CH1	Q14CH1	Mocos	Molybdenum cofactor sulfurase	0.0017663	86.344	1.01276e+06	849648	1.17741e+06	1361100	786762	657880	798526	951327	1.22991e+06	TRUE	TRUE	TRUE	26318	1770		6
GNHHEFVSLVK	1265.65	Q8C0E2;Q8C0E2-2	Q8C0E2	Vps26b	Vacuolar protein sorting-associated protein 26B	0.0086637	82.489	1.0154e+06	1.11136e+07	1.29089e+07	662840	1.02328e+07	6.83589e+06	1.07166e+07	1.2008e+07	4.48046e+06	TRUE	TRUE	TRUE	9000	2378		5
SVGDVALSQIVK	1214.69	E9PZJ8	E9PZJ8	Ascc3	Activating signal cointegrator 1 complex subunit 3	0.040144	60.691	1.01543e+06	1.65338e+06	1.16934e+06	802110	1.22054e+06	889766	1.23916e+06	1.05337e+06	1.83073e+06	TRUE	TRUE	TRUE	22929	697		1
NVENHYCDACQLSNR	1878.77	Q9JI78	Q9JI78	Ngly1	Peptide-N(4)-(N-acetyl-beta-glucosaminyl)asparagine amidase	5.6249e-05	112.02	1.0155e+06	823275	1.43039e+06	1397900	1.06312e+06	1.37425e+06	1.26223e+06	1.19994e+06	1.61088e+06	TRUE	TRUE	TRUE	18860	3212		10
KTGIQEPSENSLSSK	1603.81	Q9R182	Q9R182	Angptl3	Angiopoietin-related protein 3	0.025636	41.482	1.01578e+06	794075	1.07267e+06	962220	954488	701237	1.0075e+06	922827	1.06528e+06	TRUE	TRUE	TRUE	13509	3333		1
SLSLGGHVGFDSLPDQLVSK	2055.06	B7ZC46;B1AQY9;B1AQZ0;Q8CHH9;Q8CHH9-2	B7ZC46	2017-09-08	Septin-8	0.00047726	63.392	1.01714e+06	1.29676e+06	979300	1632500	2.34461e+06	2.00883e+06	2.04608e+06	1.4328e+06	1.57371e+06	TRUE	TRUE	TRUE	22166	442		6
HLSSTSDDEPLSSVNHAAK	1993.93	Q9DBC3;D3Z491	Q9DBC3	Cmtr1	Cap-specific mRNA (nucleoside-2-O-)-methyltransferase 1	0.00013169	64.275	1.0201e+06	833365	1.19385e+06	1145400	1.25472e+06	1.01514e+06	1.30666e+06	1.56965e+06	1.43842e+06	TRUE	TRUE	TRUE	10232	3098		5
VYSVNDDLEPATR	1477.7	A2AS37	A2AS37	AI182371	AI182371 protein	3.7846e-06	130.94	1.02343e+06	1.35029e+06	1.11457e+06	1767100	1.66749e+06	1.42278e+06	1.91385e+06	2.01724e+06	2.22226e+06	TRUE	TRUE	TRUE	27199	388		9
GIIHHVCDEHK	1343.64	B2ZRS5;Q570Y9-2;Q570Y9-3;Q570Y9	B2ZRS5	Deptor	DEP domain-containing mTOR-interacting protein	0.0019354	66.92	1.02389e+06	903700	1.05483e+06	1156000	630405	572424	888913	1.0755e+06	577699	TRUE	TRUE	TRUE	8631	493		8
KSPYLPSAHR	1154.62	P83887;Q8VCK3	P83887	Tubg1;Tubg2	Tubulin gamma-1 chain;Tubulin gamma-2 chain	0.0060928	59.84	1.02449e+06	1.2782e+06	1.03219e+06	946570	884417	940420	789965	828857	990901	TRUE	TRUE	TRUE	13480	1688		5
AIESQCYVIAAAQCGR	1795.83	Q8VDK1-2;Q8VDK1	Q8VDK1-2	Nit1	Nitrilase homolog 1	0.00011277	106.35	1.02662e+06	2.15912e+06	1.80191e+06	1467200	1.86325e+06	1.96097e+06	1.86742e+06	1.26489e+06	1.88428e+06	TRUE	TRUE	TRUE	988	2611		8
HKLPDCSLR	1124.58	E9PUA2;Q5BLK4	E9PUA2	Zcchc6	Terminal uridylyltransferase 7	0.012918	72.928	1.0273e+06	913325	1.13665e+06	703670	641820	696849	793473	1.16534e+06	734200	TRUE	TRUE	TRUE	10126	647		4
LELLAYLLGEK	1260.73	Q9DCM2	Q9DCM2	Gstk1	Glutathione S-transferase kappa 1	0.00092172	99.973	1.02979e+06	709733	1.87819e+06	1658200	1.73573e+06	1.18296e+06	1.61831e+06	670926	868786	TRUE	TRUE	TRUE	14302	3142		4
KWFWDFATR	1255.61	Q91X72;A0A1B0GS57	Q91X72	Hpx	Hemopexin	0.00049147	120.27	1.03026e+06	1.47768e+06	1.90242e+06	1323500	1.23124e+06	1.10879e+06	1.61135e+06	1.65049e+06	3.37065e+06	TRUE	TRUE	TRUE	13651	2688		9
VLLTVLIAFTK	1216.78	Q6PHQ8	Q6PHQ8	Naa35	N-alpha-acetyltransferase 35, NatC auxiliary subunit	0.0020067	92.538	1.03072e+06	666340	1.50554e+06	600300	971808	798395	719674	815592	656866	TRUE	TRUE	TRUE	26025	2116		1
VLFGNNLNFWLHK	1600.85	Q3UHN9;Q3UHN9-2;E9PZJ4;Q9EQH7-2;Q9EQW8;Q9EQH7	Q3UHN9	Ndst1;Ndst3;Ndst4	Bifunctional heparan sulfate N-deacetylase/N-sulfotransferase 1;Heparan sulfate N-deacetylase 1;Heparan sulfate N-sulfotransferase 1;Bifunctional heparan sulfate N-deacetylase/N-sulfotransferase 3;Heparan sulfate N-deacetylase 3;Heparan sulfate N-sulfotransferase 3;Bifunctional heparan sulfate N-deacetylase/N-sulfotransferase 4;Heparan sulfate N-deacetylase 4;Heparan sulfate N-sulfotransferase 4	6.8724e-06	120.96	1.03147e+06	1.1537e+06	2.64641e+06	1348300	1.33655e+06	1.24515e+06	1.40219e+06	1.38132e+06	1.55014e+06	TRUE	TRUE	TRUE	25947	1847		5
TAGQLPFLEGEIFDSVK	1849.95	Q3TQC7;Q9WUZ9	Q3TQC7	Entpd5	Ectonucleoside triphosphate diphosphohydrolase 5	0.0012104	77.894	1.03249e+06	1.41221e+06	1.47482e+06	1942200	1.7763e+06	1.88259e+06	1.40333e+06	1.25182e+06	1.3509e+06	TRUE	TRUE	TRUE	23188	1807		4
LQSIGTENTEENR	1489.7	A6ZI44;P05064;D3YWI1;A6ZI47;A6ZI46;A0A0U1RPN8;D3Z510;D3YV98;A0A0U1RPT5	A6ZI44	Aldoa;Aldoart2;Aldoart1	Fructose-bisphosphate aldolase;Fructose-bisphosphate aldolase A	1.4423e-05	125.74	1.03289e+06	1.32259e+06	1.67387e+06	1304600	1.29215e+06	994174	955447	1.62941e+06	1.76576e+06	TRUE	TRUE	TRUE	16078	427		7
LHDAIVEVVTCLLR	1636.9	E9PUD2;Q8K1M6-3;Q8K1M6-2;Q8K1M6;Q8K1M6-4	E9PUD2	Dnm1l	Dynamin-1-like protein	4.2081e-06	105.19	1.03428e+06	1.24024e+06	959291	922830	573016	1.24708e+06	801300	981206	1.02275e+06	TRUE	TRUE	TRUE	14776	648		12
ENLQLNQEVGAIR	1482.78	A2AUR3;Q60866-2;Q60866	A2AUR3	Pter	Phosphotriesterase-related protein	0.0001266	133.89	1.03445e+06	1.63752e+06	1.3914e+06	1627400	1.86511e+06	1.47308e+06	1.69305e+06	1.17532e+06	2.27528e+06	TRUE	TRUE	TRUE	5845	400		8
DTCFSTEGPNLVTR	1595.72	P07724	P07724	Alb	Serum albumin	0.011974	89.356	1.03486e+06	2.54502e+06	3.38795e+06	2566300	3.6056e+06	2.24031e+06	3.7152e+06	3.45753e+06	2.71769e+06	TRUE	TRUE	TRUE	4157	1180		1
THHNDTELIR	1234.61	Q3THK7	Q3THK7	Gmps	GMP synthase [glutamine-hydrolyzing]	0.038267	42.802	1.03523e+06	491117	546689	925410	396467	371017	436567	548128	328556	TRUE	TRUE	TRUE	23722	1794		3
YDDMATCMK	1133.42	F6YY69;F6VW30;P68254-2;P68254	F6YY69	Ywhaq	14-3-3 protein theta	0.0024235	104.06	1.03554e+06	1.08338e+06	1.53053e+06	1559300	1.46802e+06	1.41225e+06	895462	1.65469e+06	1.07091e+06	TRUE	TRUE	TRUE	27647	830		7
ALHLLAVLEK	1105.69	Q8BH15-2;Q8BH15;Q8BH15-4;Q8BH15-3;Q8BH15-5	Q8BH15-2	Cnot10	CCR4-NOT transcription complex subunit 10	0.0041146	61.65	1.03558e+06	1.22737e+06	1.19376e+06	816140	1.10012e+06	860909	1.78972e+06	1.24059e+06	1.94354e+06	TRUE	TRUE	TRUE	1286	2256		4
AIGTEPDSDVLSEIMHSFAK	2146.03	Q8BKC5-2;Q8BKC5	Q8BKC5-2	Ipo5	Importin-5	0.0022331	59.281	1.03607e+06	1.16414e+06	1.24693e+06	1028000	1.40746e+06	1.06352e+06	1.42821e+06	1.27618e+06	985263	TRUE	TRUE	TRUE	1005	2293		5
VATLEQSYEALCELAATR	2023.99	Q68FG2	Q68FG2	Sptbn2	Spectrin beta chain 2	0.013444	59.306	1.03655e+06	1.39225e+06	1.70074e+06	3354100	3.01253e+06	1.51536e+06	1.65549e+06	2.30007e+06	1.98282e+06	TRUE	TRUE	TRUE	25009	2052		2
FKDPVKDGEAK	1232.64	P50516	P50516	Atp6v1a	V-type proton ATPase catalytic subunit A	0.0030231	98.754	1.0385e+06	941908	1.04139e+06	992600	585547	722796	897674	1.12797e+06	540917	TRUE	TRUE	TRUE	7124	1460		5
PIRPGQHPAASPTHPGTVR	1975.05	Q61768	Q61768	Kif5b	Kinesin-1 heavy chain	0.00079072	61.957	1.03855e+06	1.59005e+06	1.55307e+06	1436700	1.08004e+06	1.08588e+06	1.42306e+06	1.43142e+06	952251	TRUE	TRUE	TRUE	19173	1993		2
YYNYDSSSHPQSR	1602.67	Q69ZF3	Q69ZF3	Gba2	Non-lysosomal glucosylceramidase	0.0055445	68.513	1.03857e+06	868896	1.06422e+06	1091400	628580	615653	795828	1.13014e+06	732438	TRUE	TRUE	TRUE	28591	2053		1
SQPSAQALIYFR	1379.72	P97499	P97499	Tep1	Telomerase protein component 1	0.00067061	94.309	1.03923e+06	1.96271e+06	890219	1290500	1.37456e+06	2.23968e+06	1.74873e+06	1.98651e+06	1.40386e+06	TRUE	TRUE	TRUE	22523	1708		2
HMDRVLGGRTYR	1459.75	Q8C3J2;Q9R2B6-3;Q9R2B6-2;Q9R2B6	Q8C3J2	St6galnac4	Alpha-N-acetyl-neuraminyl-2,3-beta-galactosyl-1,3-N-acetyl-galactosaminide alpha-2,6-sialyltransferase	0.041855	71.451	1.03941e+06	2.52991e+06	2.13952e+06	2641600	3.06473e+06	1.94141e+06	2.44429e+06	4.06483e+06	3.48941e+06	TRUE	TRUE	TRUE	10262	2392	850	0
IMADSVNIMLDKWEK	1791.89	O35728	O35728	Cyp4a14	Cytochrome P450 4A14	1.1624e-19	156.24	1.03947e+06	2.77005e+06	4.22503e+06	13895000	9.95208e+06	1.35301e+07	1.07709e+07	8.75809e+06	1.98599e+07	TRUE	TRUE	TRUE	11789	1056		10
ASGYLELSNWPEVAPDPSVR	2186.06	Q9Z1T1	Q9Z1T1	Ap3b1	AP-3 complex subunit beta-1	0.042619	50.102	1.04049e+06	1.40969e+06	1.30414e+06	1202800	1.22031e+06	1.27846e+06	1.89659e+06	1.44232e+06	1.75987e+06	TRUE	TRUE	TRUE	1915	3402		3
EEGGENRDQAQEDAQEIADTPSGDK	2688.14	F8WIT2	F8WIT2	Anxa6	Annexin	8.5453e-10	114.64	1.04076e+06	3.20062e+06	5.26192e+06	3761600	4.12148e+06	2.95926e+06	2.38404e+06	3.32462e+06	3.78779e+06	TRUE	TRUE	TRUE	4826	866		14
DADLHHAACNMVK	1480.66	Q5EBG8	Q5EBG8		Uncharacterized protein C1orf50 homolog	0.066975	39.878	1.04079e+06	1.14754e+06	1.35702e+06	1528500	1.51789e+06	1.18444e+06	1.36472e+06	1.66316e+06	1.57741e+06	TRUE	TRUE	TRUE	2878	1900		1
IGLFFWPK	1006.56	Q8BGS1-2;Q8BGS1;Q8BGS1-3;A2ALK6;Q9JMC8	Q8BGS1-2	Epb41l5;Epb4.1l4b;Epb41l4b	Band 4.1-like protein 5;Band 4.1-like protein 4B	0.019197	79.454	1.04212e+06	787006	829723	705030	1.01744e+06	941103	848529	871147	655809	TRUE	TRUE	TRUE	11222	2248		3
DMTDDVFKEK	1226.55	Q91XD4	Q91XD4	Ftcd	Formimidoyltransferase-cyclodeaminase;Glutamate formimidoyltransferase;Formimidoyltetrahydrofolate cyclodeaminase	0.020337	55.401	1.04324e+06	1.46453e+06	842019	1501000	1.0176e+06	1.54555e+06	987289	1.2815e+06	1.85782e+06	TRUE	TRUE	TRUE	3835	2696		1
KVEDLFLTFAK	1309.73	P16546-2;A3KGU5;E9Q447;P16546;A3KGU7;A3KGU9	P16546-2	Sptan1	Spectrin alpha chain, non-erythrocytic 1	0.00050184	94.538	1.0438e+06	1.21432e+06	1.24308e+06	1605600	1.7892e+06	2.03999e+06	1.55901e+06	1.54273e+06	2.47745e+06	TRUE	TRUE	TRUE	13562	1261		10
REPHVPGTSCAHPK	1571.76	Q8CAK3	Q8CAK3		UPF0515 protein C19orf66 homolog	0.0085609	56.29	1.04385e+06	1.23763e+06	1.07831e+06	1126900	916512	766422	912432	1.08082e+06	674623	TRUE	TRUE	TRUE	20594	2414		7
LNIIIVAEGAIDK	1367.8	P47857;P47857-2;P47857-3	P47857	Pfkm	ATP-dependent 6-phosphofructokinase, muscle type	0.00010382	111.86	1.04465e+06	3.14551e+06	1.72695e+06	2676700	2.39761e+06	2.23141e+06	1.94283e+06	2.49905e+06	1.70283e+06	TRUE	TRUE	TRUE	15640	1434		7
ELREELGEAMSAFR	1636.79	A0A087WRE5;Q6P3D0	A0A087WRE5	Nudt16	U8 snoRNA-decapping enzyme	0.0045695	54.812	1.04517e+06	1.72127e+06	912726	873570	1.3226e+06	1.16269e+06	1.40381e+06	1.35144e+06	1.43282e+06	TRUE	TRUE	TRUE	5667	33		5
INLWHLEITDR	1408.75	Q6P1F6;F6RV17;Q925E7	Q6P1F6	Ppp2r2a;Ppp2r2d	Serine/threonine-protein phosphatase 2A 55 kDa regulatory subunit B alpha isoform;Serine/threonine-protein phosphatase 2A 55 kDa regulatory subunit B;Serine/threonine-protein phosphatase 2A 55 kDa regulatory subunit B delta isoform	0.0052653	67.214	1.04605e+06	1.11285e+06	696153	834560	1.08117e+06	932836	1.12591e+06	1.33515e+06	839438	TRUE	TRUE	TRUE	11875	2081		2
VVVLMGSTSDLGHCEK	1730.83	Q9DCL9	Q9DCL9	Paics	Multifunctional protein ADE2;Phosphoribosylaminoimidazole-succinocarboxamide synthase;Phosphoribosylaminoimidazole carboxylase	3.077e-05	93.51	1.04608e+06	3.32242e+06	4.37871e+06	3423300	3.33824e+06	2.14905e+06	3.92942e+06	3.3719e+06	2.5378e+06	TRUE	TRUE	TRUE	27068	3141		5
SIITYVVTYYHYFSK	1882.95	A0A0A0MQG2;Q62261-2;Q62261	A0A0A0MQG2	Sptbn1	Spectrin beta chain, non-erythrocytic 1	0.0021993	62.377	1.04701e+06	948903	1.67171e+06	1176100	1.1003e+06	1.21574e+06	805285	632964	1.05037e+06	TRUE	TRUE	TRUE	21812	52		10
ILLQIGDIK	1011.63	Q8K2L8	Q8K2L8	Trappc12	Trafficking protein particle complex subunit 12	0.0089299	83.265	1.04866e+06	1.00672e+06	1.25144e+06	889240	1.20078e+06	1.05394e+06	1.62699e+06	1.55166e+06	1.34703e+06	TRUE	TRUE	TRUE	11676	2497		2
LHQSFFFYLLPALSR	1837.99	E9PW03;Q9WTK3	E9PW03	Gpaa1	Glycosylphosphatidylinositol anchor attachment 1 protein	1.8245e-06	127.3	1.04911e+06	1.28034e+06	1.86457e+06	1459300	1.77397e+06	1.76001e+06	1.57408e+06	1.33121e+06	1.58953e+06	TRUE	TRUE	TRUE	14828	666		7
HENCYFLHPPMPALLQLK	2207.1	Q9DCN1;Q9DCN1-2	Q9DCN1	Nudt12	Peroxisomal NADH pyrophosphatase NUDT12	0.00049349	73.464	1.04926e+06	1.64536e+06	1.04496e+06	2362200	1.94043e+06	1.54203e+06	2.86739e+06	1.42013e+06	2.01996e+06	TRUE	TRUE	TRUE	9904	3143		2
KQQSEISAAVER	1344.7	S4R294;Q3TLH4-5;Q3TLH4;S4R2J9;A0A0A0MQ79;S4R2E2	S4R294	Prrc2c	Protein PRRC2C	0.008387	80.24	1.05017e+06	1.84773e+06	1.38257e+06	1226900	351458	743750	669614	1.13618e+06	1.4418e+06	TRUE	TRUE	TRUE	13423	1799		3
HLEKEEYISR	1302.66	Z4YJU8;E9PUQ5;Q921M4-2;Q921M4	Z4YJU8	Golga2	Golgin subfamily A member 2	0.00014617	134.57	1.05093e+06	1.16937e+06	2.48775e+06	3623600	1.41467e+06	1.7298e+06	2.08345e+06	1.90968e+06	2.52476e+06	TRUE	TRUE	TRUE	10157	650		5
LCVPAMNVNDSVTK	1546.75	Q80SW1;H3BKT5;F8WI65;F8WGT1;Q68FL4-2;Q68FL4	Q80SW1	Ahcyl1;Ahcyl2	Putative adenosylhomocysteinase 2;Adenosylhomocysteinase;Putative adenosylhomocysteinase 3	0.027432	67.214	1.05636e+06	1.34525e+06	1.82652e+06	1391600	1.43117e+06	1.20889e+06	1.62842e+06	1.51863e+06	1.25468e+06	TRUE	TRUE	TRUE	14030	2190		2
IDFSSIAVPGTSNPQQR	1815.91	A2ADY9	A2ADY9	Ddi2	Protein DDI1 homolog 2	0.017567	69.815	1.05818e+06	1.21292e+06	820263	1317600	1.55637e+06	1.52195e+06	1.32382e+06	1.93759e+06	1.451e+06	TRUE	TRUE	TRUE	10867	332		3
RDCHEEVYAGSHQYPGR	2059.89	A0A0R4J079;Q8BMP6	A0A0R4J079	Acbd3	Golgi resident protein GCP60	0.00020478	120.59	1.05837e+06	788825	1.84381e+06	1081200	1.18032e+06	1.30255e+06	1.1363e+06	877845	1.36362e+06	TRUE	TRUE	TRUE	20541	150		2
LVEHFCAEFK	1278.61	E9Q0U7;Q61699-2;Q61699	E9Q0U7	Hsph1	Heat shock protein 105 kDa	0.033991	41.399	1.05903e+06	1.28333e+06	1.22419e+06	1232100	1.22996e+06	927367	1.00636e+06	1.10157e+06	1.33054e+06	TRUE	TRUE	TRUE	16596	711		2
AACSAAAMEEDSEASSSR	1828.72	O08759;O08759-3;O08759-2;A0A0J9YUK0	O08759	Ube3a	Ubiquitin-protein ligase E3A	0.00025347	91.62	1.05913e+06	1.67632e+06	1.16783e+06	1741100	1.22438e+06	1.19925e+06	1.55539e+06	1.31335e+06	1.59136e+06	TRUE	TRUE	TRUE	41	1007		1
DDAIVCNIGHFDVEIDVK	2057.97	P50247	P50247	Ahcy	Adenosylhomocysteinase	0.00057123	58.98	1.05951e+06	2.76352e+06	1.89068e+06	2157100	3.77531e+06	3.45356e+06	3.60252e+06	2.3029e+06	844758	TRUE	TRUE	TRUE	3021	1454		8
VETQNPSLSSPETK	1515.74	E9Q394-2;A0A140LJJ5;E9Q394;A0A140LIX0;A0A140LID7	E9Q394-2	Akap13	A-kinase anchor protein 13	0.023476	80.014	1.05988e+06	1.00271e+06	919800	1019400	822530	974650	1.13296e+06	1.26436e+06	1.24411e+06	TRUE	TRUE	TRUE	25319	254		6
SESLSDNATAFSNR	1497.67	Q8BSN6;O70480	Q8BSN6	Vamp4	Vesicle-associated membrane protein 4	0.00017241	107.85	1.06222e+06	1.23586e+06	1.26788e+06	1095300	1.08526e+06	948385	1.08053e+06	1.09251e+06	1.11523e+06	TRUE	TRUE	TRUE	21481	1106		2
LQVSQQEDITK	1287.67	Q80ZJ2;Q924B0;O55023	Q80ZJ2	Impa1	Inositol monophosphatase 1	0.00047898	109.66	1.06394e+06	813650	1.18878e+06	906960	943678	1.05524e+06	871628	945023	833554	TRUE	TRUE	TRUE	16112	1078		3
YDCPMDNSSCR	1403.49	Q2TBE6	Q2TBE6	Pi4k2a	Phosphatidylinositol 4-kinase type 2-alpha	0.0056252	80.231	1.06395e+06	509927	804942	681140	336161	390223	656915	568964	704817	TRUE	TRUE	TRUE	27642	1776		1
SVEDQFNEIK	1207.57	B1AR69	B1AR69	Myh13	Myosin, heavy polypeptide 13, skeletal muscle	0.020299	69.628	1.06421e+06	967741	308980	198040	1.00969e+06	995716	839348	535914	5.30559e+06	TRUE	TRUE	TRUE	22906	443		1
MEELHSQEMQK	1388.61	Q8VIJ6	Q8VIJ6	Sfpq	Splicing factor, proline- and glutamine-rich	0.033899	37.968	1.06429e+06	867498	972348	1119600	763049	559657	565975	913568	893343	TRUE	TRUE	TRUE	17114	2639		1
LYPAVNQHETPLPR	1633.86	A0A0R4J0G4;Q6VN19	A0A0R4J0G4	Ranbp10	Ran-binding protein 10	0.0004365	86.262	1.06468e+06	2.72529e+06	2.78506e+06	2108400	2.1921e+06	1.97464e+06	1.57398e+06	2.04561e+06	2.11639e+06	TRUE	TRUE	TRUE	16918	164		5
LTAALATPVKEVSMGTIER	1986.08	J3QMC5;A2ANY6	J3QMC5	Mdn1	Midasin	0.015695	61.212	1.06493e+06	1.20201e+06	1.63414e+06	1276400	1.76549e+06	1.76255e+06	940832	1.10689e+06	1.03075e+06	TRUE	TRUE	TRUE	16367	373	387;388	1
YTPSGQSGAAASESLFISNHAY	2257.03	A6ZI44;P05064	A6ZI44	Aldoa	Fructose-bisphosphate aldolase;Fructose-bisphosphate aldolase A	0.052616	36.77	1.06639e+06	2.23363e+06	1.22016e+06	2091100	2.48677e+06	2.59581e+06	2.1989e+06	2.0093e+06	2.69948e+06	TRUE	TRUE	TRUE	28444	427		1
FPLAVVEEPITVEVAFR	1915.05	E9PY51;E9PWG2	E9PY51	Trappc8	Trafficking protein particle complex 8	0.00086384	81.92	1.06711e+06	909408	1.73794e+06	993520	1.0342e+06	1.23881e+06	1.93244e+06	1.38808e+06	1.01771e+06	TRUE	TRUE	TRUE	7414	672		2
KEAAENSLVAYK	1321.69	P62259	P62259	Ywhae	14-3-3 protein epsilon	0.00039786	88.338	1.06875e+06	1.18186e+06	1.44748e+06	1481900	1.48802e+06	1.34144e+06	1.12352e+06	1.25353e+06	1.42492e+06	TRUE	TRUE	TRUE	12710	1582		3
RDLMACAQTGSGK	1393.64	Q62095;Q62167;P16381	Q62167	Ddx3y;Ddx3x;D1Pas1	ATP-dependent RNA helicase DDX3Y;ATP-dependent RNA helicase DDX3X;Putative ATP-dependent RNA helicase Pl10	0.00013767	83.877	1.07031e+06	712027	1.29239e+06	850580	678029	648754	761774	919938	1.09526e+06	TRUE	TRUE	TRUE	20558	2005;2006		7
SLEEDICSDTSFMFQR	1963.83	A0A0N4SW89;P97429;D3Z0S1;A0A0N4SV57;S4R1F2	A0A0N4SW89	Anxa4	Annexin A4;Annexin	0.00038454	90.653	1.07091e+06	1.3196e+06	1.83827e+06	1508200	1.58682e+06	1.62614e+06	1.08281e+06	1.18353e+06	1.54048e+06	TRUE	TRUE	TRUE	21984	125		3
RSEPEPQILDFQTQQYK	2106.04	Q9R0H0;Q9R0H0-2;A2A848	Q9R0H0-2	Acox1	Peroxisomal acyl-coenzyme A oxidase 1	3.6587e-07	124.84	1.07139e+06	9.43587e+06	1.08085e+07	11804000	1.48581e+07	1.29921e+07	7.39923e+06	8.57225e+06	9.39004e+06	TRUE	TRUE	TRUE	21000	3323;3322		9
HLAEFTHVEAECPFLTFEDLLNR	2787.33	Q8BP47	Q8BP47	Nars	Asparagine--tRNA ligase, cytoplasmic	0.0010682	67.396	1.07148e+06	3.0668e+06	1.68167e+06	3023000	2.4684e+06	1.51426e+06	3.18076e+06	3.39278e+06	1.35372e+06	TRUE	TRUE	TRUE	10131	2320		1
SFLYEIVSNK	1198.62	F6TVP2;E9Q0K6;F8WJE0;Q60710;E9PYG9	F6TVP2	Samhd1	Deoxynucleoside triphosphate triphosphohydrolase SAMHD1	0.045548	61.65	1.07188e+06	1.60572e+06	1.59506e+06	1340800	1.74875e+06	1.57801e+06	1.40467e+06	1.67912e+06	1.38945e+06	TRUE	TRUE	TRUE	21550	709		1
QEAPPSFLPPEASQLK	1737.89	Q8VDM6;Q8VDM6-2;Q8VDM6-3	Q8VDM6	Hnrnpul1	Heterogeneous nuclear ribonucleoprotein U-like protein 1	1.6669e-06	128.57	1.07596e+06	1.57541e+06	1.35721e+06	2053000	1.74782e+06	2.02918e+06	2.18031e+06	3.00397e+06	1.51128e+06	TRUE	TRUE	TRUE	19578	2613		7
RLQEEGSVEAR	1272.64	Q9D8X2	Q9D8X2	Ccdc124	Coiled-coil domain-containing protein 124	0.028736	70.728	1.07602e+06	571300	392002	718410	265974	331842	404583	392876	338312	TRUE	TRUE	TRUE	20816	3072		0
AIEALHGHELRPGR	1554.84	Q8C2Q3;E9QL13;Q8C2Q3-2;J3QN51;J3QPT3;B0LM42;F7BGR7	Q8C2Q3	Rbm14;Gm21992	RNA-binding protein 14	0.0033679	68.676	1.07721e+06	1.75913e+06	2.82311e+06	1773800	2.33903e+06	2.1295e+06	1.54271e+06	2.06308e+06	977054	TRUE	TRUE	TRUE	973	2389;841		5
IIGVHQEDELLECLSPATSR	2266.13	F8VPX1;E9PXY8;Q6A4J8-3;Q6A4J8;Q6A4J8-2	F8VPX1	Usp7	Ubiquitin carboxyl-terminal hydrolase;Ubiquitin carboxyl-terminal hydrolase 7	0.00028802	62.362	1.07778e+06	1.67455e+06	1.61385e+06	1349500	1.93043e+06	1.54304e+06	1.2997e+06	1.74663e+06	1.47161e+06	TRUE	TRUE	TRUE	11399	683		7
LNQVCATHQHFESR	1725.8	Q7TQD7;P46735;E9QNH6;E9Q580;P46735-2	Q7TQD7	Myo1b	Unconventional myosin-Ib	0.00010518	97.45	1.07796e+06	492012	1.06939e+06	646660	887103	638627	677164	559252	906767	TRUE	TRUE	TRUE	15690	1426		7
KLELSDNIISGGLEVLAEK	2027.12	E9Q5H2;E9PZF5;P97822-2;P97822	E9Q5H2	Anp32e	Acidic leucine-rich nuclear phosphoprotein 32 family member E	0.0003907	74.324	1.07875e+06	1.70252e+06	1.78773e+06	1737100	1.36282e+06	1.78576e+06	1.64176e+06	1.55337e+06	1.75315e+06	TRUE	TRUE	TRUE	13114	696		1
DVEEGDEKFE	1195.49	P70122	P70122	Sbds	Ribosome maturation protein SBDS	0.0063756	119.21	1.07968e+06	2.54912e+06	2.42397e+06	2330300	1.99809e+06	2.38483e+06	1.98621e+06	2.83756e+06	2.9906e+06	TRUE	TRUE	TRUE	4249	1653		5
ILALVPPWTR	1164.7	Q9CZX0;Q9CZX0-2	Q9CZX0	Elp3	Elongator complex protein 3	0.0015118	99.802	1.07982e+06	1.55629e+06	1.35815e+06	751970	879186	1.09585e+06	1.35509e+06	1.13158e+06	1.1221e+06	TRUE	TRUE	TRUE	11533	2984		7
HSSLPTESDEDIAPAQR	1851.86	O54774	O54774	Ap3d1	AP-3 complex subunit delta-1	2.525e-05	122.12	1.08115e+06	2.1414e+06	3.08247e+06	4170500	3.19271e+06	2.91125e+06	2.9878e+06	2.67399e+06	2.78157e+06	TRUE	TRUE	TRUE	10471	1070	155;428	4
LLINLLK	825.569	Q5SSW2;F6R7K9	Q5SSW2	Psme4	Proteasome activator complex subunit 4	0.020751	106.76	1.08149e+06	2.30096e+06	1.01161e+06	1673100	2.07911e+06	1.48465e+06	2.12082e+06	1.71741e+06	1.74448e+06	TRUE	TRUE	TRUE	15299	1920		14
TGVFLTSAFFHEYLVSVPLR	2282.21	Q9Z2A7	Q9Z2A7	Dgat1	Diacylglycerol O-acyltransferase 1	0.00013623	82.709	1.08184e+06	793478	1.32837e+06	1578100	1.41792e+06	1.42774e+06	1.33097e+06	837853	978816	TRUE	TRUE	TRUE	23694	3408		1
IAIPDFGTGAMENWGLVTYR	2210.08	P16406;F7B9G4	P16406	Enpep	Glutamyl aminopeptidase	0.0060707	63.894	1.08218e+06	1.31475e+06	1.68355e+06	1153600	1.50603e+06	1.7519e+06	1.71879e+06	1.14807e+06	1.1981e+06	TRUE	TRUE	TRUE	10714	1259		1
AADTQVSETLK	1161.59	E9PVA8	E9PVA8	Gcn1l1	eIF-2-alpha kinase activator GCN1	0.017023	68.847	1.08279e+06	1.00141e+06	1.04693e+06	998850	776370	939879	1.49352e+06	2.0445e+06	1.94534e+06	TRUE	TRUE	TRUE	54	658		2
SLLSLFLDER	1191.65	Q8R2Y3	Q8R2Y3	Dolk	Dolichol kinase	0.00042032	146.79	1.08286e+06	823993	1.05642e+06	915050	875013	995843	739466	883098	1.26973e+06	TRUE	TRUE	TRUE	22090	2550		10
DPGSVGDTIPSAELVK	1583.8	Q5SSW2;Q5SSW2-2	Q5SSW2	Psme4	Proteasome activator complex subunit 4	0.00011836	100.04	1.08615e+06	2.23782e+06	2.09387e+06	1968300	1.87638e+06	1.77797e+06	1.93787e+06	2.22357e+06	1.77175e+06	TRUE	TRUE	TRUE	3929	1920		6
YELISETGGSHDKR	1590.76	Q45VK5;Q9Z1X4-2;Q9Z1X4;Q9Z1X4-3;Q91WM1-2;Q91WM1	Q45VK5	Ilf3;Strbp	Interleukin enhancer-binding factor 3;Spermatid perinuclear RNA-binding protein	0.00026966	94.551	1.08675e+06	1.68247e+06	1.22025e+06	1386600	1.48511e+06	1.40055e+06	1.01046e+06	1.02868e+06	1.76266e+06	TRUE	TRUE	TRUE	27730	1884		4
VFDSGYPWDMIFMTR	1863.83	P50285;Q3UNX7	P50285	Fmo1	Dimethylaniline monooxygenase [N-oxide-forming] 1	0.016599	72.152	1.08773e+06	1.64582e+06	1.89519e+06	2832800	2.22104e+06	2.86228e+06	2.55736e+06	2.05632e+06	2.257e+06	TRUE	TRUE	TRUE	25359	1455		2
GNTQATAHSFDVR	1402.66	Q4PJX1;A0A0A0MQB0;Q4PJX1-3	Q4PJX1	Odr4;BC003331	Protein odr-4 homolog	0.0043499	69.92	1.089e+06	3.39777e+06	4.29793e+06	750030	3.04845e+06	4.13037e+06	3.54923e+06	2.70255e+06	1.224e+06	TRUE	TRUE	TRUE	9033	1890		6
IHYLDTTTLIEPVAR	1740.94	Q8JZR2;Q5ND50;Q64010-2;Q64010;F7D232	Q8JZR2	Crk	Adapter molecule crk	5.042e-05	105.03	1.0907e+06	1.04841e+06	738894	1705200	1.34283e+06	1.44664e+06	1.70106e+06	1.45283e+06	1.49112e+06	TRUE	TRUE	TRUE	11344	1911		1
GDSGGPLIVHK	1078.58	B8JJM5;B8JJN0;P04186;F6VQX8;H3BK95	B8JJM5	Cfb;Gm20547	Complement factor B;Complement factor B Ba fragment;Complement factor B Bb fragment	0.020773	66.621	1.09121e+06	712941	1.29305e+06	974750	936319	656736	658726	985277	1.18422e+06	TRUE	TRUE	TRUE	8122	507		4
YTAILNQIPSQSSSIR	1776.94	B7ZNH7;K3W4R4;Q80X19-2;Q80X19;F7D5Y4	B7ZNH7	Col14a1	Collagen alpha-1(XIV) chain	2.7138e-05	127.87	1.09171e+06	1.58138e+06	634492	1811100	2.08597e+06	2.09881e+06	1.4674e+06	1.55698e+06	1.47048e+06	TRUE	TRUE	TRUE	28418	502		10
AAAFEDQENETVVVK	1648.79	P26039	P26039	Tln1	Talin-1	0.00049009	93.345	1.09195e+06	1.20023e+06	1.18484e+06	1169900	1.21403e+06	819620	1.31686e+06	1.36063e+06	1.55859e+06	TRUE	TRUE	TRUE	16	1309		7
LASVLNTDPALDSELTSK	1872.97	Q99KK7	Q99KK7	Dpp3	Dipeptidyl peptidase 3	0.00073849	99.844	1.09207e+06	1.81182e+06	1.61413e+06	1329900	1.68691e+06	1.1977e+06	1.4898e+06	1.43241e+06	1.54957e+06	TRUE	TRUE	TRUE	13925	2808		5
LSQSLLELWR	1243.69	Q99PU8-2;A0A0G2JGL8;Q99PU8;Q99PU8-3	Q99PU8-2	Dhx30	Putative ATP-dependent RNA helicase DHX30	0.00042261	128.36	1.0922e+06	1.12619e+06	1.57646e+06	1770600	1.72713e+06	1.70643e+06	1.44309e+06	1.71176e+06	1.18214e+06	TRUE	TRUE	TRUE	16292	2857		9
WLGNLLAR	941.545	Q99PV0;B7ZC27	Q99PV0	Prpf8	Pre-mRNA-processing-splicing factor 8	0.063224	60.788	1.09277e+06	697740	562996	934580	1.09944e+06	954761	925521	1.02146e+06	1.33484e+06	TRUE	TRUE	TRUE	27369	2858		1
NLDPLVYLLSK	1273.73	A0A1B0GR08;Q921G8;A0A1B0GRD4;A0A1B0GRD0	A0A1B0GR08	Tubgcp2	Gamma-tubulin complex component 2	0.00184	93.556	1.09579e+06	732655	926695	494920	523032	540276	887654	782890	964970	TRUE	TRUE	TRUE	18305	265		4
MDENQFVAVTSTNAAK	1724.8	Q3TT92;E9PWE8;Q62188;D3YUS0;Q6P1J1;P97427;O08553	O08553	Dpysl3;Crmp1;Dpysl2	Dihydropyrimidinase-related protein 3;Dihydropyrimidinase-related protein 1;Dihydropyrimidinase-related protein 2	0.00049601	100.02	1.09908e+06	1.50957e+06	1.25858e+06	1438000	1.45419e+06	1.4317e+06	1.30085e+06	1.72194e+06	2.13584e+06	TRUE	TRUE	TRUE	17062	994;671		4
VLVQNAAGSQEK	1242.66	P26039	P26039	Tln1	Talin-1	0.0083447	73.841	1.09914e+06	515308	662326	1209100	470293	550626	477476	659434	611945	TRUE	TRUE	TRUE	26155	1309		2
PALVGWFGHDLSTR	1554.79	A2ARD6;Q9CXF0;Q6NSV5	A2ARD6	Kynu	Kynureninase	3.8073e-05	151.7	1.10007e+06	1.65319e+06	1.60088e+06	2264600	2.26916e+06	1.65237e+06	1.68676e+06	2.01232e+06	1.14617e+06	TRUE	TRUE	TRUE	19017	384		13
SMILSASVIR	1075.61	Q8BH47	Q8BH47	Sec22a	Vesicle-trafficking protein SEC22a	0.016723	65.305	1.10065e+06	1.04477e+06	876391	851170	1.08523e+06	1.6732e+06	1.19178e+06	690824	1.01539e+06	TRUE	TRUE	TRUE	22230	2260		2
YISKPENLK	1090.6	Q06138;Q9DB16-2;Q9DB16	Q06138	Cab39;Cab39l	Calcium-binding protein 39;Calcium-binding protein 39-like	0.017159	57.59	1.10112e+06	1.19165e+06	1.71568e+06	1056600	1.15489e+06	904345	1.19636e+06	1.16829e+06	1.35404e+06	TRUE	TRUE	TRUE	27981	1756		4
SQLLGSAHEVQR	1323.69	P16546-2;A3KGU5;E9Q447;P16546;A3KGU7;A3KGU9	P16546-2	Sptan1	Spectrin alpha chain, non-erythrocytic 1	0.00019707	113.93	1.10203e+06	1.25218e+06	809366	1024200	951931	1.34071e+06	1.34232e+06	1.54555e+06	2.05508e+06	TRUE	TRUE	TRUE	22498	1261		2
DSFIDSSSSSSNCTSGSSK	1938.77	E9QM77;O70305;O70305-2;O70305-3;F6U2C2;F6V8M6	E9QM77	Atxn2	Ataxin-2	4.2404e-05	118.73	1.10246e+06	1.43385e+06	1.74499e+06	953860	1.28552e+06	1.50163e+06	874527	1.39018e+06	2.236e+06	TRUE	TRUE	TRUE	4079	797		8
SDQLTGLSLLPLSEK	1599.87	E9Q3W4;Q9QXS1-15;Q9QXS1-10;Q9QXS1-9;Q9QXS1-12;Q9QXS1-11;Q9QXS1-13;Q9QXS1-5;Q9QXS1-3;Q9QXS1-16;Q9QXS1-4;Q9QXS1-14;Q9QXS1-6;Q9QXS1-7;Q9QXS1-8;Q9QXS1-2;Q9QXS1;F6R059	E9Q3W4	Plec	Plectin	0.0084541	67.519	1.10264e+06	1.14465e+06	1.19761e+06	988130	1.73399e+06	1.27169e+06	1.72118e+06	1.05265e+06	2.09292e+06	TRUE	TRUE	TRUE	21351	731		1
SYSGENTASAIAR	1325.62	E9PYJ6;A2AKG8	E9PYJ6	Focad	Focadhesin	6.6753e-05	115.78	1.10266e+06	1.2685e+06	1.09015e+06	1096800	955709	1.12739e+06	1.05879e+06	1.47233e+06	1.61895e+06	TRUE	TRUE	TRUE	23123	355		11
RLFFWMQEPK	1380.7	A0A0A6YVU8;Q9JKV1	A0A0A6YVU8	Gm9774;Adrm1	Proteasomal ubiquitin receptor ADRM1	0.0014911	86.189	1.10281e+06	2.24771e+06	1.10461e+06	1265100	2.41272e+06	1.4209e+06	1.59438e+06	1.81978e+06	1.61113e+06	TRUE	TRUE	TRUE	20793	60		4
TPNGLAIDHR	1092.57	A0A0R4J0I9;Q91ZX7	A0A0R4J0I9	Lrp1	Prolow-density lipoprotein receptor-related protein 1;Low-density lipoprotein receptor-related protein 1 85 kDa subunit;Low-density lipoprotein receptor-related protein 1 515 kDa subunit;Low-density lipoprotein receptor-related protein 1 intracellular domain	0.00016401	105.13	1.10305e+06	1.27307e+06	4.31192e+06	4668100	2.78633e+06	1.71883e+06	1.45281e+06	7.55112e+06	2.12248e+06	TRUE	TRUE	TRUE	24268	167		9
APVGSVVSVPSHSSASSDK	1796.89	A0A087WNV1;A0A087WSR7;A0A087WR52;Q8K2K6-3;Q8K2K6-1;Q8K2K6	A0A087WNV1	Agfg1	Arf-GAP domain and FG repeat-containing protein 1	2.9182e-05	103.5	1.10355e+06	1.14213e+06	2.35821e+06	1402500	1.77362e+06	1.19639e+06	1.04354e+06	4.46172e+06	1.47562e+06	TRUE	TRUE	TRUE	1710	19		3
KETAATTETPESTEASPSV	1934.9	Q99MN1;Q8R2P8	Q99MN1	Kars	Lysine--tRNA ligase	0.024298	59.306	1.10401e+06	1.86209e+06	1.91774e+06	1554100	1.95008e+06	1.53939e+06	2.01042e+06	1.76554e+06	2.86133e+06	TRUE	TRUE	TRUE	12784	2839		1
GPGLHGCQPGSVSVDK	1593.76	A0A0R4J0Q6;Q80VI1	A0A0R4J0Q6	Trim56	E3 ubiquitin-protein ligase TRIM56	0.036972	34.485	1.10429e+06	1.00803e+06	786502	1226900	871410	926890	763814	1.28932e+06	1.40248e+06	TRUE	TRUE	TRUE	9080	176		1
LSFVGELGWELHVPR	1737.92	Q99LB7	Q99LB7	Sardh	Sarcosine dehydrogenase, mitochondrial	5.5227e-05	108.71	1.10429e+06	1.01278e+06	957788	1781900	1.15311e+06	1.31419e+06	1.47893e+06	1.82595e+06	772709	TRUE	TRUE	TRUE	16197	2825		16
TGLPSALLAHIWSLCDTK	1982.03	F6W2Q5;Q5JC28;H3BK65;P42567	F6W2Q5	Eps15	Epidermal growth factor receptor substrate 15	0.00072727	69.935	1.10514e+06	793189	1.11542e+06	960800	1.14093e+06	1.07607e+06	741544	751632	371310	TRUE	TRUE	TRUE	23645	831		7
EFSLAGGIWHGR	1328.66	Q7TQH0-2;Q3TGG2	Q7TQH0-2	Atxn2l	Ataxin-2-like protein	0.002602	68.786	1.10705e+06	1.86237e+06	528080	1100300	1.76851e+06	1.17865e+06	1.96914e+06	1.33949e+06	1.64135e+06	TRUE	TRUE	TRUE	4978	2180		1
LVSDSLSEHEK	1242.61	O88532;F6QJP7;F6V459	O88532	Zfr	Zinc finger RNA-binding protein	0.033437	38.875	1.10734e+06	948623	1.17647e+06	1053100	1.12156e+06	1.01723e+06	798316	1.10446e+06	935093	TRUE	TRUE	TRUE	16735	1119		1
KTIMQLCHDR	1300.64	Q80UW8	Q80UW8	Polr2e	DNA-directed RNA polymerases I, II, and III subunit RPABC1	0.021376	72.607	1.10946e+06	1.39608e+06	1.08817e+06	1587200	999881	1.15885e+06	1.8025e+06	830039	4.15209e+06	TRUE	TRUE	TRUE	13515	2198	455	1
LMGEDEKPAAK	1187.59	O70591	O70591	Pfdn2	Prefoldin subunit 2	0.0010722	72.848	1.1095e+06	581419	469416	954660	417565	522819	478334	567408	392027	TRUE	TRUE	TRUE	15554	1114		2
LKEFGNTLEDK	1292.66	P34928	P34928	Apoc1	Apolipoprotein C-I;Truncated apolipoprotein C-I	0.036739	84.615	1.11116e+06	1.33219e+06	1.35909e+06	1138500	1.52556e+06	969944	1.44337e+06	1.23613e+06	1.85352e+06	TRUE	TRUE	TRUE	15053	1373		1
AGEYIEASYMNLQR	1643.76	P01027;P01027-2	P01027	C3	Complement C3;Complement C3 beta chain;C3-beta-c;Complement C3 alpha chain;C3a anaphylatoxin;Acylation stimulating protein;Complement C3b alpha chain;Complement C3c alpha chain fragment 1;Complement C3dg fragment;Complement C3g fragment;Complement C3d fragment;Complement C3f fragment;Complement C3c alpha chain fragment 2	0.00020856	104.43	1.11239e+06	1.49232e+06	1.39976e+06	2307200	1.98902e+06	1.69196e+06	2.33161e+06	2.3574e+06	2.43503e+06	TRUE	TRUE	TRUE	753	1158		5
SGLLEVLVR	984.597	Q99L88;Q99L88-2	Q99L88	Sntb1	Beta-1-syntrophin	0.0023008	106.04	1.11348e+06	865371	545646	1225500	1.17009e+06	1.32047e+06	935369	864252	939110	TRUE	TRUE	TRUE	21647	2823		8
GLAFFVGYGVTLSMAYR	1850.94	E9QJW0;Q91VS7;A0A0N4SVZ0	E9QJW0	Mgst1	Microsomal glutathione S-transferase 1	0.0014651	67.326	1.11363e+06	1.91068e+06	4.35269e+06	360490	833689	3.19011e+06	2.39405e+06	2.13531e+06	1.17936e+06	TRUE	TRUE	TRUE	8728	784		6
KTIQGDEEDLR	1302.64	Q9DB05	Q9DB05	Napa	Alpha-soluble NSF attachment protein	0.0095851	84.615	1.11429e+06	922968	1.24496e+06	1183700	697976	1.01389e+06	1.09702e+06	848032	445121	TRUE	TRUE	TRUE	13516	3086		4
VSLTLFDFK	1068.59	F8VPL2;Q61194-2;Q61194	F8VPL2	Pik3c2a	Phosphatidylinositol 4-phosphate 3-kinase C2 domain-containing subunit alpha	0.012243	78.334	1.11469e+06	702524	753220	500700	601844	618594	870351	655402	818863	TRUE	TRUE	TRUE	26646	846		3
VVLHCGDTQESAAR	1541.73	Q8CBR6	Q8CBR6	Tsku	Tsukushin	5.3384e-05	102.87	1.11489e+06	458607	1.06459e+06	533350	689839	584269	976230	785254	990196	TRUE	TRUE	TRUE	26985	2418		7
SLPVSVPVWAFK	1328.75	F6R8S6;Q9D1F4;E9QKI5;E9QKI4;A0A140LHA0	F6R8S6	Akt1s1	Proline-rich AKT1 substrate 1	0.028365	63.283	1.1175e+06	1.40988e+06	1.57881e+06	1552500	1.51847e+06	1.13052e+06	1.49266e+06	2.07628e+06	1.54108e+06	TRUE	TRUE	TRUE	22130	815		2
AVLEALGSCLNNK	1387.71	P50431;G3UZ26;G3UYY1;G3UZZ9	P50431	Shmt1	Serine hydroxymethyltransferase, cytosolic;Serine hydroxymethyltransferase	2.9713e-34	219.7	1.12042e+06	1.47357e+06	1.32856e+07	15705000	1.58392e+07	1.49259e+07	1.27577e+07	1.50123e+07	1.31472e+07	TRUE	TRUE	TRUE	2272	1458		8
WIAFQILTAVDQAHK	1739.94	Q8VD65;A0A087WP62;A0A0R4J2C7	Q8VD65	Pik3r4	Phosphoinositide 3-kinase regulatory subunit 4	1.7264e-13	124.07	1.12162e+06	1.35821e+06	1.6471e+06	1246500	1.0131e+06	1.16075e+06	1.44356e+06	1.35282e+06	1.15787e+06	TRUE	TRUE	TRUE	27336	2606		10
KGTEVQVDDIKR	1386.75	Q9WTM5	Q9WTM5	Ruvbl2	RuvB-like 2	0.0017825	86.288	1.12235e+06	1.19604e+06	1.613e+06	728460	783135	969658	738665	894984	1.36707e+06	TRUE	TRUE	TRUE	12937	3344		6
QMQSEFAAR	1066.49	Q9QYE6	Q9QYE6	Golga5	Golgin subfamily A member 5	0.0028021	98.629	1.12367e+06	530210	917808	826450	945572	1.01173e+06	919487	989283	806285	TRUE	TRUE	TRUE	20063	3289		3
AAAAAAAAAAGDSDSWDADTFSMEDPVRK	2867.27	Q3UGC7	Q3UGC7	Eif3j1	Eukaryotic translation initiation factor 3 subunit J-A	1.4612e-22	129.23	1.12372e+06	4.69406e+06	4.10808e+06	17599000	1.87266e+07	2.2144e+07	2.50483e+07	2.94815e+07	1.55507e+07	TRUE	TRUE	TRUE	2	1843	197;198	14
GLGEHEMDEDEEDYESSAK	2168.83	Q8C129	Q8C129	Lnpep	Leucyl-cystinyl aminopeptidase	0.0006726	67.252	1.12437e+06	2.02445e+06	1.95071e+06	2205800	1.74259e+06	1.90644e+06	1.36253e+06	2.24938e+06	2.43214e+06	TRUE	TRUE	TRUE	8799	2381		3
GFGFPQAGLVTEACITEVAIK	2207.13	G3X8P9;O54754	G3X8P9	Aox1	Aldehyde oxidase 1	0.0049178	61.409	1.12506e+06	1.65776e+06	1.83836e+06	1316100	1.3698e+06	2.22616e+06	1.50372e+06	1.80763e+06	1.19074e+06	TRUE	TRUE	TRUE	8310	894		3
KVVAEVYDQER	1334.68	Q3UEB3-3;Q3UEB3-2;Q3UEB3	Q3UEB3-3	Puf60	Poly(U)-binding-splicing factor PUF60	0.016397	77.379	1.12608e+06	472614	672452	644750	420611	628452	529681	637600	713519	TRUE	TRUE	TRUE	13625	1835		3
ACDGNVDHAATHISNR	1736.76	A0A0G2JGQ4;P54729	A0A0G2JGQ4	Nub1	NEDD8 ultimate buster 1	0.00027373	104.95	1.12648e+06	956643	1.40662e+06	1434900	1.14121e+06	1.07187e+06	1.11647e+06	1.36897e+06	886438	TRUE	TRUE	TRUE	258	98		10
LSEPDHNEALSVDAR	1651.78	Q9Z321;D3YWY3;D3Z084	Q9Z321	Top3b	DNA topoisomerase 3-beta-1	0.0010108	87.863	1.12916e+06	561853	3.24066e+06	1702400	3.02846e+06	996750	2.09298e+06	1.81663e+06	2.94395e+06	TRUE	TRUE	TRUE	16182	3419		2
DTPGHGSGWAETPR	1466.65	G5E866;Q99NB9	G5E866	Sf3b1	Splicing factor 3B subunit 1	0.0036142	66.285	1.12929e+06	1.06939e+06	1.31203e+06	1277900	1.62007e+06	1.591e+06	1.3181e+06	1.7706e+06	1.66732e+06	TRUE	TRUE	TRUE	4199	925		1
LSIPVMVVTLDPTR	1539.87	F6RN19;Q8CIV2;Q8CIV2-2	F6RN19	Tmem259	Membralin	0.022015	62.924	1.1295e+06	801377	1.12171e+06	875640	662476	772877	865518	603676	671804	TRUE	TRUE	TRUE	16228	818		1
FPSLHGDCVALPNGDDGECR	2214.94	A0A0R4J038;O08677;D3YTY9;O08677-3;O08677-2	A0A0R4J038	Kng1	Kininogen-1;Kininogen-1 heavy chain;Bradykinin;Kininogen-1 light chain	0.0004001	70.555	1.13015e+06	1.3791e+06	3.91795e+06	5632000	2.88432e+06	1.56742e+06	1.86361e+06	6.16061e+06	3.87869e+06	TRUE	TRUE	TRUE	7438	140		3
IDCDNLEQYFMQQGGGPDK	2213.94	Q91VR5	Q91VR5	Ddx1	ATP-dependent RNA helicase DDX1	0.00042731	84.734	1.13093e+06	2.12097e+06	1.16595e+06	1311100	1.94578e+06	1.51412e+06	1.77123e+06	2.23651e+06	1.50902e+06	TRUE	TRUE	TRUE	10850	2657		8
MKQELEAEYLAVFK	1697.87	Q9D8U8	Q9D8U8	Snx5	Sorting nexin-5	0.00089447	63.16	1.13162e+06	1.84791e+06	968779	1682400	1.34864e+06	2.10168e+06	1.71136e+06	1.62981e+06	1.46882e+06	TRUE	TRUE	TRUE	17350	3068		5
QLQSEQPQTAAAR	1426.72	A0A0A6YX18;Q8BVE3;A0A0A6YWP6	A0A0A6YX18	Atp6v1h	V-type proton ATPase subunit H	0.0013439	88.155	1.13207e+06	557311	587204	680530	472315	604635	568530	638375	414258	TRUE	TRUE	TRUE	20013	66		2
GTQAGEIHDLK	1167.59	V9GXH3;V9GXF0;V9GXP8;F8VPM7;Q99MI1;V9GWT6;Q99MI1-2;V9GX53	V9GXH3	Erc1	ELKS/Rab6-interacting/CAST family member 1	0.031483	38.58	1.13259e+06	985926	1.32461e+06	1122300	999497	555825	1.18225e+06	1.25839e+06	1.27015e+06	TRUE	TRUE	TRUE	9468	847		1
HCCPGGFHCSAR	1444.55	Q3U9N4;P28798;H3BJE0	Q3U9N4	Grn	Granulins;Acrogranin;Granulin-1;Granulin-2;Granulin-3;Granulin-4;Granulin-5;Granulin-6;Granulin-7	0.00015587	103.43	1.13431e+06	541998	394810	798470	344600	265035	381960	507125	337037	TRUE	TRUE	TRUE	9845	1343		7
WDDTTCPVCR	1308.52	Q99MP8-2;Q99MP8;Q99MP8-3	Q99MP8-2	Brap	BRCA1-associated protein	0.060099	57.96	1.13508e+06	827462	863606	836160	823448	907668	914157	944826	1.15702e+06	TRUE	TRUE	TRUE	27251	2840		1
DKDPSAEAANTHWK	1568.72	A0A0A6YWM5;E9QKE4;Q8BMG7;Q8BMG7-2	A0A0A6YWM5	Rab3gap2	Rab3 GTPase-activating protein non-catalytic subunit	0.018922	59.728	1.13541e+06	1.2215e+06	1.67378e+06	1252800	1.37154e+06	1.33875e+06	1.61831e+06	859786	1.27138e+06	TRUE	TRUE	TRUE	3536	64		1
AIAVLTSGGDAQGMNAAVR	1800.92	P47857;P47857-2;P47857-3	P47857	Pfkm	ATP-dependent 6-phosphofructokinase, muscle type	1.1148e-07	128.21	1.13786e+06	1.55909e+06	1.65875e+06	1779200	1.85371e+06	1.64999e+06	1.73348e+06	2.54469e+06	2.11825e+06	TRUE	TRUE	TRUE	967	1434		9
EQGQAPITPQQGQALAK	1763.92	P84096	P84096	Rhog	Rho-related GTP-binding protein RhoG	0.0057089	66.393	1.13857e+06	998982	1.33993e+06	1381500	830446	900084	1.81613e+06	1.43195e+06	2.16198e+06	TRUE	TRUE	TRUE	5980	1692		3
YIETDPANR	1077.51	P13020-2;P13020	P13020-2	Gsn	Gelsolin	0.037345	65.252	1.13942e+06	539322	835434	1501900	598368	737550	523179	516266	443325	TRUE	TRUE	TRUE	27957	1229		1
IGGDAATTVNNNTPDFGFGGQK	2180.01	Q3U0V1	Q3U0V1	Khsrp	Far upstream element-binding protein 2	0.0028806	63.181	1.1405e+06	1.5949e+06	1.66429e+06	1828500	1.62693e+06	1.26248e+06	1.69162e+06	2.00247e+06	932556	TRUE	TRUE	TRUE	11198	1815		1
GLAPQNKPELQK	1321.74	H9H9T1;Q3TGF2	H9H9T1	Fam107b	Protein FAM107B	0.020638	59.84	1.14083e+06	934541	1.43039e+06	1005000	1.17695e+06	909719	1.27158e+06	1.22838e+06	1.13334e+06	TRUE	TRUE	TRUE	8737	961		2
IQIGTQAIER	1127.63	A2AN08-3;A2AN08;A2AN08-5;F6SSP6	A2AN08-3	Ubr4	E3 ubiquitin-protein ligase UBR4	0.0014082	101.46	1.14119e+06	1.76584e+06	898898	1592800	1.73538e+06	1.59466e+06	1.72776e+06	2.3136e+06	1.75033e+06	TRUE	TRUE	TRUE	12055	371		6
ASAGPQPLLVQSCK	1454.76	P26039;F6S1V7	P26039	Tln1	Talin-1	0.0061998	73.848	1.14124e+06	931753	1.25735e+06	908570	1.26832e+06	1.13984e+06	1.26014e+06	917377	1.46149e+06	TRUE	TRUE	TRUE	1860	1309		1
LYVYNTDTDNCR	1532.66	A2ATI9;Q99JX3-2;Q99JX3;A2ATI8;A2ATI6	A2ATI9	Gorasp2	Golgi reassembly-stacking protein 2	6.2163e-05	122.26	1.14129e+06	1.14073e+06	1.22363e+06	1555100	1.37875e+06	1.63234e+06	1.52917e+06	1.60958e+06	2.10483e+06	TRUE	TRUE	TRUE	16964	394		9
LGDASTYADGVHNK	1446.67	P06728	P06728	Apoa4	Apolipoprotein A-IV	3.2103e-06	117.27	1.14305e+06	399099	1.53372e+06	1289100	1.19392e+06	527112	882077	1.2882e+06	9.6571e+06	TRUE	TRUE	TRUE	14577	1173		10
IAMENDDGRTEEEK	1635.7	Q7TQH0-2;A0A0U1RPL0;Q7TQH0-3;Q3TGG2;Q7TQH0;E9Q5Q0	Q7TQH0-2	Atxn2l	Ataxin-2-like protein	0.00012881	131.69	1.14324e+06	1.41566e+06	1.44185e+06	1814300	1.19299e+06	908177	1.27625e+06	1.55691e+06	1.0707e+06	TRUE	TRUE	TRUE	10737	2180		9
FADFGVLHR	1060.55	Q8BLY2	Q8BLY2	Tarsl2	Probable threonine--tRNA ligase 2, cytoplasmic	0.0014529	78.334	1.14507e+06	1.32958e+06	1.14162e+06	1092400	1.02993e+06	954538	995964	1.04116e+06	1.23016e+06	TRUE	TRUE	TRUE	6583	2304		7
WIEENPALSFLKPGILTGR	2140.17	Q6Q899;A2AP29;Q6Q899-2	Q6Q899	Ddx58	Probable ATP-dependent RNA helicase DDX58	0.020747	52.298	1.14601e+06	1.67352e+06	2.05507e+06	1437300	1.80222e+06	1.40538e+06	1.63242e+06	2.34092e+06	1.2946e+06	TRUE	TRUE	TRUE	27339	2119		6
VTVGDTSCTGQGPSK	1492.68	D3Z282;D3YZS5;P97473	D3Z282	Tarbp2	RISC-loading complex subunit TARBP2	0.00032787	96.604	1.14651e+06	560286	546200	810680	551383	873581	788954	718076	609267	TRUE	TRUE	TRUE	26859	570		6
TTGLVGLAVCDTPHER	1724.85	Q9CPP6	Q9CPP6	Ndufa5	NADH dehydrogenase [ubiquinone] 1 alpha subcomplex subunit 5	0.00073852	61.165	1.14792e+06	2.28138e+06	2.15098e+06	1200700	1.5473e+06	985239	1.12314e+06	736660	1.93663e+06	TRUE	TRUE	TRUE	24511	2861		3
ALVADSHPESER	1309.63	A0A0A0MQG2;Q62261-2;Q62261	A0A0A0MQG2	Sptbn1	Spectrin beta chain, non-erythrocytic 1	2.7054e-05	115.33	1.1484e+06	799717	1.3604e+06	1458400	1.10194e+06	962090	1.14583e+06	1.23731e+06	1.21649e+06	TRUE	TRUE	TRUE	1448	52		11
IQEEAGFLIDSFRK	1651.86	Q91X75;P20852;P15392	Q91X75	Cyp2a5;Cyp2a4	Cytochrome P450 2A5;Cytochrome P450 2A4	0.0011771	77.633	1.15019e+06	1.16647e+06	873347	1430400	793388	2.33555e+06	1.73424e+06	1.75182e+06	1.41619e+06	TRUE	TRUE	TRUE	12017	2689		4
GSERPSSSSGSDVWAEER	1921.84	Q91W18-2;Q91W18-3;Q91W18	Q91W18-2	Tdrd3	Tudor domain-containing protein 3	0.00024191	75.358	1.15025e+06	2.89483e+06	1.96997e+06	1802900	1.64611e+06	1.9632e+06	1.91728e+06	1.71695e+06	1.12989e+06	TRUE	TRUE	TRUE	9284	2661		1
FRPGDEHHPEVQADGYVDNLAEAVDLLLK	3246.59	Q9D7I5	Q9D7I5	Lhpp	Phospholysine phosphohistidine inorganic pyrophosphate phosphatase	2.413e-08	85.185	1.15065e+06	2.64947e+06	4.49041e+06	2100100	2.24045e+06	2.46512e+06	2.26316e+06	2.45479e+06	1.57142e+06	TRUE	TRUE	TRUE	7522	3052		4
EFHMQHPSTCSAR	1586.67	D3Z139;Q8K0G8	D3Z139	Esrp2	Epithelial splicing regulatory protein 2	0.00026305	92.039	1.15113e+06	905929	1.24636e+06	1262000	628371	821416	1.07595e+06	1.16008e+06	1.40526e+06	TRUE	TRUE	TRUE	4946	584		9
TGSTSSKEDDYESDAATIVQK	2231.01	A2AN08-3;A2AN08;A2AN08-5;A2AN08-4	A2AN08-3	Ubr4	E3 ubiquitin-protein ligase UBR4	0.034084	35.43	1.15196e+06	2.49727e+06	1.55805e+06	1676200	1.81291e+06	1.32166e+06	2.10481e+06	3.15067e+06	2.36974e+06	TRUE	TRUE	TRUE	23677	371		1
SSEDKQEMLQTEGSQCAK	2054.89	A0A0A6YX18;Q8BVE3;A0A0A6YWP6;A0A0A6YVU0;A0A0A6YW86	A0A0A6YX18	Atp6v1h	V-type proton ATPase subunit H	0.00034769	72.489	1.15209e+06	1.26225e+06	1.82389e+06	1330700	944108	742844	1.11351e+06	1.26233e+06	1.51589e+06	TRUE	TRUE	TRUE	22597	66		2
HELQANCYEEVK	1518.68	F8WGL3;P18760	F8WGL3	Cfl1	Cofilin-1	8.5923e-05	118.77	1.15315e+06	1.3017e+06	1.29408e+06	1422300	2.0633e+06	1.16176e+06	1.79573e+06	1.55586e+06	3.31255e+06	TRUE	TRUE	TRUE	9898	858		9
DLNTSKPSVDK	1202.61	A0A171EBL2;E9Q555	A0A171EBL2	Rnf213	E3 ubiquitin-protein ligase RNF213	0.025394	49.448	1.15484e+06	428913	270071	1059800	351795	230280	334330	463922	145198	TRUE	TRUE	TRUE	3729	263		2
LNSLCMAWLVDHVYAIR	2060.03	Q76MZ3;H3BLQ0;Q3TTF6;H3BKU1;G3UWS4;Q7TNP2;H3BIV7;H3BLE7	Q76MZ3	Ppp2r1a;Ppp2r1b	Serine/threonine-protein phosphatase 2A 65 kDa regulatory subunit A alpha isoform;Serine/threonine-protein phosphatase 2A 65 kDa regulatory subunit A beta isoform	0.00012386	128.06	1.15501e+06	1.03694e+06	1.41752e+06	2116400	1.47802e+06	1.9209e+06	1.27139e+06	1.11898e+06	1.03572e+06	TRUE	TRUE	TRUE	15700	2157		9
HSNLVQLLGVIVEEK	1676.95	P41241	P41241	Csk	Tyrosine-protein kinase CSK	9.8837e-07	128.82	1.15602e+06	1.04319e+06	1.60718e+06	720450	700104	753735	1.34422e+06	762992	1.14007e+06	TRUE	TRUE	TRUE	10456	1409		11
ILQEAGADISK	1143.61	A2AUR3;Q60866-2;Q60866;A2AUR5	A2AUR3	Pter	Phosphotriesterase-related protein	0.00015994	126.31	1.15682e+06	2.26151e+06	2.40555e+06	2499900	1.91695e+06	1.90548e+06	1.7841e+06	2.00365e+06	2.47723e+06	TRUE	TRUE	TRUE	11715	400		6
MNVAPACLPQK	1227.61	Q3U3V1;O88947	Q3U3V1	F10	Coagulation factor X;Factor X light chain;Factor X heavy chain;Activated factor Xa heavy chain	0.017762	68.224	1.15698e+06	1.81919e+06	3.68217e+06	2025100	2.08004e+06	622601	1.46701e+06	1.34914e+06	1.57949e+06	TRUE	TRUE	TRUE	17520	1140		3
NQAGYFMLPTVITDIK	1809.93	Q8BH00	Q8BH00	Aldh8a1	Aldehyde dehydrogenase family 8 member A1	0.01757	82.505	1.15881e+06	2.15893e+06	2.30833e+06	2315100	2.90675e+06	2.16861e+06	2.57738e+06	3.29061e+06	1.86916e+06	TRUE	TRUE	TRUE	18613	2254		1
TVQGSGHQEHINIHK	1683.84	Q921L6;Q60598	Q921L6	Cttn	Src substrate cortactin	0.00084585	75.911	1.15965e+06	594148	1.1094e+06	1022700	891438	593124	647868	857094	956056	TRUE	TRUE	TRUE	24705	1938		5
VQGFDDFLWK	1253.61	Q7TSR6;Q9DBM0-2;Q9DBM0	Q7TSR6	Abcg8	ATP-binding cassette sub-family G member 8	0.04577	47.869	1.16059e+06	1.18345e+06	1.23716e+06	905030	1.21636e+06	1.23188e+06	1.52812e+06	969189	923114	TRUE	TRUE	TRUE	26491	2187		1
DFFHLDER	1077.49	Q61247;Q5ND35	Q61247	Serpinf2	Alpha-2-antiplasmin	0.020392	57.96	1.16069e+06	1.22597e+06	1.42625e+06	1313200	2.07667e+06	1.4305e+06	1.74406e+06	2.3052e+06	1.66348e+06	TRUE	TRUE	TRUE	3149	1970		6
HWHADLRPDDSPLEAGLAFTCK	2535.2	Q99LB7	Q99LB7	Sardh	Sarcosine dehydrogenase, mitochondrial	0.019286	45.469	1.16084e+06	1.56413e+06	1.22729e+06	1696500	1.5967e+06	1.52807e+06	2.57967e+06	1.7245e+06	1.7504e+06	TRUE	TRUE	TRUE	10609	2825		2
SQPWFHHR	1093.52	Q9JLM9;A2ASX3;A2ASX4	Q9JLM9	Grb14	Growth factor receptor-bound protein 14	0.015033	54.776	1.16105e+06	1.25451e+06	1.49041e+06	927310	872886	697500	1.03048e+06	1.05685e+06	969092	TRUE	TRUE	TRUE	22525	3251		1
SYALVSLSFFR	1288.68	P15208	P15208	Insr	Insulin receptor;Insulin receptor subunit alpha;Insulin receptor subunit beta	0.0023981	90.15	1.16114e+06	935380	1.27455e+06	950410	1.03666e+06	968322	1.42211e+06	774090	722855	TRUE	TRUE	TRUE	23069	1249		1
QEESESPVDRPLTENPPNK	2165.02	O70551	O70551	Srpk1	SRSF protein kinase 1	0.0066003	82.259	1.16207e+06	1.68993e+06	2.52316e+06	2016000	1.66343e+06	1.44651e+06	1.57856e+06	2.16585e+06	829009	TRUE	TRUE	TRUE	19588	1111		2
RLTLEQLQAVEAR	1525.86	A0A087WRE5;Q6P3D0	A0A087WRE5	Nudt16	U8 snoRNA-decapping enzyme	0.0021719	74.853	1.1621e+06	2.0652e+06	1.06366e+06	1346400	1.31017e+06	1.19917e+06	1.58218e+06	1.43609e+06	1.3781e+06	TRUE	TRUE	TRUE	20831	33		1
SPSRPLPEVTDEYKNDVK	2073.04	P32067;A2AR07;D6RI87	P32067	Ssb	Lupus La protein homolog	0.0013792	86.411	1.16224e+06	1.94565e+06	1.2101e+06	2063100	1.6396e+06	1.01569e+06	1.27253e+06	1.82957e+06	2.18294e+06	TRUE	TRUE	TRUE	22416	1362		5
HAPIEQLAR	1033.57	Q9QZS3-4;Q9QZS3-2;Q9QZS3-3;Q9QZS3;Q05BE7	Q9QZS3-4	Numb	Protein numb homolog	0.026401	69.423	1.16556e+06	1.2394e+06	2.08927e+06	1253600	1.36689e+06	1.05973e+06	1.68943e+06	1.57175e+06	1.36496e+06	TRUE	TRUE	TRUE	9829	3311		1
GGELGLAMASFLK	1292.68	O55137;Q9QYR9	O55137	Acot1;Acot2	Acyl-coenzyme A thioesterase 1;Acyl-coenzyme A thioesterase 2, mitochondrial	0.013091	67.153	1.16659e+06	902264	1.62324e+06	1388000	1.35027e+06	1.52122e+06	1.44776e+06	1.0761e+06	1.10949e+06	TRUE	TRUE	TRUE	8416	1085		4
IIHGAGYSEEDKR	1473.72	P21278	P21278	Gna11	Guanine nucleotide-binding protein subunit alpha-11	4.6554e-05	102.97	1.16679e+06	762293	1.06863e+06	817940	655885	548305	926608	744802	689279	TRUE	TRUE	TRUE	11404	1284		2
QDENSICNSLLWLVEK	1946.94	P06684	P06684	C5	Complement C5;Complement C5 beta chain;Complement C5 alpha chain;C5a anaphylatoxin;Complement C5 alpha chain	0.0040485	72.531	1.16688e+06	1.65767e+06	1.70703e+06	951540	1.4292e+06	938591	990054	1.16192e+06	711757	TRUE	TRUE	TRUE	19530	1172		1
ADLTALFLPR	1115.63	Q9JJ28	Q9JJ28	Flii	Protein flightless-1 homolog	0.00023541	141.39	1.1675e+06	1.41585e+06	856730	1015400	890764	1.30656e+06	1.45891e+06	1.57681e+06	1.4999e+06	TRUE	TRUE	TRUE	378	3224		8
YVMSWIKPGMTMIEICEK	2215.05	Q3UI33;O08663;Q3TMN1;M0QWM9;M0QW48;M0QW69	Q3UI33	Metap2	Methionine aminopeptidase 2;Methionine aminopeptidase	0.0042731	56.25	1.16785e+06	1.75727e+06	1.88016e+06	1534800	1.75084e+06	1.32899e+06	1.73176e+06	2.09913e+06	1.8965e+06	TRUE	TRUE	TRUE	28516	1003		1
EMVLAQEESAR	1261.6	V9GXH3;V9GXF0;V9GXP8;F8VPM7;Q99MI1;V9GX53;V9GXL1	V9GXH3	Erc1	ELKS/Rab6-interacting/CAST family member 1	0.00019254	123.86	1.16821e+06	1.38722e+06	1.6224e+06	1390100	1.24774e+06	1.48063e+06	1.55139e+06	1.96208e+06	1.90186e+06	TRUE	TRUE	TRUE	5796	847		6
GCQPSDIENPR	1271.56	P09055;P09055-2	P09055	Itgb1	Integrin beta-1	0.0023981	90.15	1.1686e+06	470674	776441	906550	706230	469272	611984	372132	514846	TRUE	TRUE	TRUE	8049	1190		3
GPAAAPGAASPPAEPK	1387.71	Q9QZM0	Q9QZM0	Ubqln2	Ubiquilin-2	0.00025129	94.767	1.16899e+06	1.07862e+06	1.22598e+06	1082100	1.22008e+06	1.38422e+06	1.14497e+06	1.46885e+06	1.06415e+06	TRUE	TRUE	TRUE	9047	3309		6
VLALDAAAFLK	1130.67	F6W2Q5;Q5JC28;H3BK65;P42567;H3BJB8	F6W2Q5	Eps15	Epidermal growth factor receptor substrate 15	0.0011063	98.033	1.16951e+06	751634	1.23763e+06	774730	1.18265e+06	1.12262e+06	1.07509e+06	852235	1.14641e+06	TRUE	TRUE	TRUE	25853	831		9
VINDYLTASEK	1251.63	Q8R015	Q8R015	Bloc1s5	Biogenesis of lysosome-related organelles complex 1 subunit 5	0.0014764	95.775	1.16965e+06	1.37789e+06	1.12208e+06	872370	1.19613e+06	638961	1.64291e+06	1.93227e+06	1.36757e+06	TRUE	TRUE	TRUE	25738	2519		3
ETPPAALMTSK	1144.58	G3UX48;Q7TSC1	G3UX48	Prrc2a	Protein PRRC2A	0.046849	59.426	1.16979e+06	1.14176e+06	1.33297e+06	1049100	1.12384e+06	1.83966e+06	1.21914e+06	543478	1.56106e+06	TRUE	TRUE	TRUE	6262	878		1
SGPIVGGALPPPPIK	1398.82	A2AWN8;P59326	A2AWN8	Ythdf1	YTH domain-containing family protein 1	0.018942	62.466	1.17069e+06	2.00039e+06	1.3776e+06	1362200	1.49348e+06	1.18456e+06	1.4265e+06	1.81446e+06	1.40477e+06	TRUE	TRUE	TRUE	21665	404		2
IIEDCSNSDETVK	1508.67	Q4FE56;P70398;G3UZS3	Q4FE56	Usp9x	Ubiquitin carboxyl-terminal hydrolase;Probable ubiquitin carboxyl-terminal hydrolase FAF-X	9.4991e-06	128.01	1.17233e+06	1.06501e+06	1.23303e+06	1225900	679622	760762	678423	1.15483e+06	822562	TRUE	TRUE	TRUE	11372	1668		10
TGAYMLYILMTK	1403.72	Q920L5;A0A0G2JFE8	Q920L5	Elovl6	Elongation of very long chain fatty acids protein 6	0.003875	79.036	1.17408e+06	935007	1.86447e+06	2136200	1.48988e+06	2.57912e+06	1.30094e+06	1.22746e+06	1.29379e+06	TRUE	TRUE	TRUE	23601	2743		4
QPMAPNPCEANGGR	1497.65	A0A0R4J0I9;Q91ZX7	A0A0R4J0I9	Lrp1	Prolow-density lipoprotein receptor-related protein 1;Low-density lipoprotein receptor-related protein 1 85 kDa subunit;Low-density lipoprotein receptor-related protein 1 515 kDa subunit;Low-density lipoprotein receptor-related protein 1 intracellular domain	3.3327e-11	144.7	1.1742e+06	943121	2.7999e+06	2971600	1.15777e+06	751127	667202	4.31903e+06	1.4759e+06	TRUE	TRUE	TRUE	20129	167		8
WLHNEDQMAVEK	1498.69	A0A1B0GR11;Q93092	A0A1B0GR11	Taldo1	Transaldolase	0.00021503	104.43	1.1742e+06	1.56152e+06	1.56538e+06	920210	2.6895e+06	1.65619e+06	838976	1.51968e+06	2.46564e+06	TRUE	TRUE	TRUE	27374	266		6
KLVNTVNPGAR	1167.67	Q9EPU0;Q9EPU0-2	Q9EPU0	Upf1	Regulator of nonsense transcripts 1	0.010118	83.998	1.17572e+06	803364	1.02524e+06	531890	317481	755229	547356	303358	1.16075e+06	TRUE	TRUE	TRUE	13220	3167		1
TLLENTAITIGR	1300.74	Q3TKD0;Q8BFY9-2;Q8BFY9;Q99LG2	Q3TKD0	Tnpo1;Tnpo2	Transportin-1;Transportin-2	0.024681	64.374	1.17642e+06	1.21059e+06	783242	1018500	1.39665e+06	1.4116e+06	1.45281e+06	1.08844e+06	1.5315e+06	TRUE	TRUE	TRUE	24007	1798		1
SQTEEHEEAGPLPTK	1651.77	D3YVM2;Q9QY73	D3YVM2	Tmem59	Transmembrane protein 59	0.00088553	83.243	1.17736e+06	698654	1.88862e+06	877390	1.0106e+06	1.2624e+06	1.41096e+06	1.0386e+06	1.74205e+06	TRUE	TRUE	TRUE	22540	541		10
VTTGGNQTGPNSSIR	1487.73	Q8VCF0	Q8VCF0	Mavs	Mitochondrial antiviral-signaling protein	0.0013726	84.605	1.17876e+06	513107	650236	1268200	424482	420971	422258	338884	369795	TRUE	TRUE	TRUE	26850	2590		4
TLALKPTSLELFR	1487.87	A0A1D5RMK9;Q8BYZ7-2;Q8BYZ7	A0A1D5RMK9	Elmo3	Engulfment and cell motility protein 3	0.001698	82.069	1.179e+06	2.16676e+06	882769	946310	988024	1.07407e+06	1.18606e+06	1.20119e+06	1.47048e+06	TRUE	TRUE	TRUE	23913	294		9
IHGALLILNELVR	1459.89	Q9JLN9	Q9JLN9	Mtor	Serine/threonine-protein kinase mTOR	4.1058e-06	114.76	1.17923e+06	1.22924e+06	1.18624e+06	1186100	1.16056e+06	1.28873e+06	1.71555e+06	1.52244e+06	1.04653e+06	TRUE	TRUE	TRUE	11293	3252		3
TSAQVSLTEGHK	1256.64	Q99KC8	Q99KC8	Vwa5a	von Willebrand factor A domain-containing protein 5A	5.8334e-05	122.96	1.17947e+06	566217	662270	1547300	374637	415581	459476	561603	520553	TRUE	TRUE	TRUE	24390	2801		4
SKIETELK	946.534	Q9CXW3;A0A0A6YY29	Q9CXW3	Cacybp	Calcyclin-binding protein	0.051131	109.01	1.18216e+06	361254	586734	819890	326571	393180	372054	285352	354751	TRUE	TRUE	TRUE	21906	2961		1
SIDTGMGLER	1077.51	Q8BGQ7	Q8BGQ7	Aars	Alanine--tRNA ligase, cytoplasmic	0.007184	79.974	1.18251e+06	1.56851e+06	1.69078e+06	1476000	1.39456e+06	1.54151e+06	1.54748e+06	1.94639e+06	1.44092e+06	TRUE	TRUE	TRUE	21773	2246		8
AHSSLQDEAESFMHVQLEVMVK	2514.19	Q8K297	Q8K297	Colgalt1	Procollagen galactosyltransferase 1	0.0054797	59.574	1.18298e+06	1.33807e+06	2.12562e+06	1963200	2.49839e+06	3.44036e+06	2.16325e+06	2.25476e+06	1.82601e+06	TRUE	TRUE	TRUE	934	2487		1
AVTTGLQEYVEAVSFQHFIK	2266.16	A0A1D5RLR0;Q9QZE7	A0A1D5RLR0	Tsnax	Translin-associated protein X	0.00011548	77.871	1.18368e+06	1.15575e+06	1.14914e+06	1370900	1.56102e+06	1.92472e+06	1.67399e+06	1.6782e+06	1.049e+06	TRUE	TRUE	TRUE	2365	286		7
KQLGCQDAFPEVYDK	1796.84	Q8VCH6	Q8VCH6	Dhcr24	Delta(24)-sterol reductase	0.00011409	93.766	1.18403e+06	6.02756e+06	6.19885e+06	6306100	6.94722e+06	2.99154e+06	5.26487e+06	5.91869e+06	1.05206e+07	TRUE	TRUE	TRUE	13406	2594		6
MEPSPLELPVDAVR	1551.8	A2ARD6;Q9CXF0;Q6NSV5;A2ARD7	A2ARD6	Kynu	Kynureninase	0.019189	48.741	1.18438e+06	1.09467e+06	1.30977e+06	997360	1.21775e+06	1.18938e+06	1.43899e+06	1.74643e+06	783490	TRUE	TRUE	TRUE	17149	384		1
TTQVPQYILDDFIQNDR	2065.01	E9QNN1;A0A087WPL5;O70133-2;O70133;O70133-3;Q3UR42;A0A0R4J2C3	E9QNN1	Dhx9	ATP-dependent RNA helicase A	0.0027793	88.552	1.18497e+06	2.82806e+06	2.3398e+06	1496400	4.92728e+06	2.02377e+06	1.54042e+06	5.723e+06	1.85912e+06	TRUE	TRUE	TRUE	24548	801		6
DQEPEKDGQVAQEETGPEKPSVTR	2653.25	Q9D9K3;A2AGL5	Q9D9K3	Aven	Cell death regulator Aven	1.7199e-06	150.63	1.18567e+06	3.96972e+06	4.16688e+06	4105000	3.94863e+06	3.73433e+06	3.94286e+06	4.43033e+06	3.71698e+06	TRUE	TRUE	TRUE	3980	3077		10
PAKALAGLQSSSATPSPVPSPAR	2189.18	Q6P9K8-2;Q6P9K8	Q6P9K8-2	Caskin1	Caskin-1	0.034122	49.066	1.18661e+06	1.09028e+06	1.08291e+06	866040	1.08947e+06	1.08513e+06	795370	974639	1.27857e+06	TRUE	TRUE	TRUE	19010	2095	245;246;247	1
SSEESYRAILRYLTNER	2086.04	G5E8B9	G5E8B9	Zbtb11	Zinc finger and BTB domain-containing protein 11	0.046038	56.959	1.18661e+06	1.31214e+06	914962	1936300	1.95926e+06	1.68242e+06	1.94884e+06	1.58134e+06	1.21057e+06	TRUE	TRUE	TRUE	22600	928	685	0
SGGGECEVVPEPGNPAR	1710.76	Q2EMV9	Q2EMV9	Parp14	Poly [ADP-ribose] polymerase 14	0.0013714	78.692	1.18813e+06	1.17086e+06	1.46608e+06	910380	860739	951215	1.36891e+06	1.47266e+06	1.37313e+06	TRUE	TRUE	TRUE	21625	1775		3
VAEGIFETEAPGGYK	1566.76	E9Q197;Q9CPV4-2;Q9CPV4;F6ZTG3;Q9CPV4-3	E9Q197	Glod4	Glyoxalase domain-containing protein 4	0.0033277	87.618	1.18836e+06	1.33751e+06	1.5186e+06	1405200	1.72875e+06	1.75953e+06	1.33316e+06	1.46445e+06	1.02944e+06	TRUE	TRUE	TRUE	24866	714		3
FLTATCQDCGR	1327.56	G3UWE8;E9Q5P0;O35453-2;O35453	G3UWE8	Hpn	Serine protease hepsin;Serine protease hepsin non-catalytic chain;Serine protease hepsin catalytic chain	0.015181	70.399	1.18895e+06	1.08189e+06	2.10561e+06	1604800	1.83174e+06	1.81391e+06	1.70917e+06	2.03622e+06	2.11019e+06	TRUE	TRUE	TRUE	7293	747		1
PVLQVFVHGESLR	1479.82	Q8JZR0	Q8JZR0	Acsl5	Long-chain-fatty-acid--CoA ligase 5	4.8149e-05	106.26	1.18906e+06	978839	1.6317e+06	1876800	1.59542e+06	1.52598e+06	1.79582e+06	1.86595e+06	1.37585e+06	TRUE	TRUE	TRUE	19378	2464		6
LATGLDVNVR	1056.59	Q76LS9-2;Q76LS9;Q76LS9-3	Q76LS9-2	Fam63a	Protein FAM63A	0.0069786	80.455	1.18918e+06	2.20211e+06	2.52269e+06	2672300	2.62312e+06	1.90294e+06	2.95005e+06	2.93685e+06	2.19982e+06	TRUE	TRUE	TRUE	13936	2156		1
GWLVDLLNK	1056.6	Q4FE56;P70398;E9PWA9	Q4FE56	Usp9x	Ubiquitin carboxyl-terminal hydrolase;Probable ubiquitin carboxyl-terminal hydrolase FAF-X	0.0080229	95.531	1.18918e+06	1.58604e+06	558393	1202300	2.83747e+06	1.2715e+06	1.22791e+06	1.64031e+06	1.27938e+06	TRUE	TRUE	TRUE	9712	1668		7
LLGEIAQGNENYAGIAAR	1858.95	P26039	P26039	Tln1	Talin-1	1.3875e-08	131.06	1.18941e+06	1.51629e+06	842686	1578300	1.17951e+06	1.57421e+06	1.65892e+06	1.41461e+06	1.47823e+06	TRUE	TRUE	TRUE	15244	1309		8
NSGSFSSPSISPR	1321.63	A0A0R4J1L9;A0A0R4J147;A0A0R4J0N9;Q5HZI1;Q5HZI1-4;Q5HZI1-2;Q5HZI1-3	A0A0R4J1L9	Mtus1	Microtubule-associated tumor suppressor 1 homolog	0.0032332	85.963	1.19012e+06	1.38022e+06	920852	1218300	1.44303e+06	1.40933e+06	1.34804e+06	1.35512e+06	2.36446e+06	TRUE	TRUE	TRUE	18725	204;1906		2
TILQHLSEAWR	1352.72	Q99PV0;B7ZC27	Q99PV0	Prpf8	Pre-mRNA-processing-splicing factor 8	0.00022906	94.465	1.19058e+06	1.67277e+06	808211	992110	1.88092e+06	992346	1.13391e+06	1.82812e+06	1.84711e+06	TRUE	TRUE	TRUE	23824	2858		4
NAININELFIEISR	1644.88	A2ARZ7;P35285	A2ARZ7	Rab22a	Ras-related protein Rab-22A	0.0024275	100.55	1.19105e+06	1.03983e+06	1.57843e+06	741580	753901	962551	1.00168e+06	869768	595069	TRUE	TRUE	TRUE	17825	386		3
QQYTNQLAK	1092.56	Q8BH40;O70439	Q8BH40	Stx7	Syntaxin-7	0.057157	60.118	1.19164e+06	365955	278657	1167500	355271	295417	295977	403856	134886	TRUE	TRUE	TRUE	20219	1103		1
STDIEAIKPK	1100.61	E9Q8B5;E9Q8B6;E9PUM5	E9Q8B5	Gm4788	Complement factor H-related protein C	0.054345	80.455	1.19222e+06	1.20098e+06	948206	932360	734639	668437	1.01494e+06	834964	1.24605e+06	TRUE	TRUE	TRUE	22780	759		1
ILVFNIEVPITK	1384.83	Q69ZS7-2;Q69ZS7	Q69ZS7-2	Hbs1l	HBS1-like protein	0.061548	55.401	1.19222e+06	1.18839e+06	1.30028e+06	1158700	894821	1.14455e+06	1.19369e+06	1.12686e+06	851382	TRUE	TRUE	TRUE	11765	2055		1
RQLQQVGTVSK	1242.7	Q922Q1	Q922Q1	2017-03-02	Mitochondrial amidoxime reducing component 2	0.0064079	94.309	1.19222e+06	554737	651918	1118600	417647	710331	535096	334472	394352	TRUE	TRUE	TRUE	20975	2766		10
LHTDDELNWLDHGR	1719.8	P26039;A2AIM2	P26039	Tln1	Talin-1	0.042534	44.807	1.19222e+06	1.34171e+06	1.17788e+06	871780	1.85906e+06	1.25051e+06	1.43956e+06	1.25609e+06	1.76985e+06	TRUE	TRUE	TRUE	14833	1309		1
IQAIELEDLLR	1311.74	P28653	P28653	Bgn	Biglycan	0.00092904	99.815	1.19281e+06	969606	906601	1308200	1.15442e+06	1.14631e+06	1.40409e+06	1.2071e+06	1.45047e+06	TRUE	TRUE	TRUE	11998	1337		7
SMLEVNYPMENGIVR	1750.84	P61161	P61161	Actr2	Actin-related protein 2	1.2553e-41	206.36	1.19351e+06	1.47171e+06	3.23239e+06	4181400	2.86432e+06	1.66191e+06	1.69172e+06	6.18018e+06	2.47406e+06	TRUE	TRUE	TRUE	22231	1551		7
VCLYLTSCVNYVPEPENSALLR	2596.27	Q8VDM4	Q8VDM4	Psmd2	26S proteasome non-ATPase regulatory subunit 2	0.00069667	74.475	1.19386e+06	3.95685e+06	3.36203e+06	2579900	2.76366e+06	4.02496e+06	4.11075e+06	3.64613e+06	3.5002e+06	TRUE	TRUE	TRUE	25072	2612		4
VLFALCSLLR	1190.68	Q9EPK6	Q9EPK6	Sil1	Nucleotide exchange factor SIL1	0.0013967	101.64	1.19468e+06	693310	1.28638e+06	806940	863029	1.06915e+06	926437	648790	1.22611e+06	TRUE	TRUE	TRUE	25943	3164		10
GDSLHSLWLLSR	1382.73	P97499	P97499	Tep1	Telomerase protein component 1	2.8271e-06	128.36	1.19538e+06	2.1469e+06	1.53137e+06	1240100	1.62332e+06	1.02424e+06	1.86037e+06	2.10741e+06	1.29742e+06	TRUE	TRUE	TRUE	8123	1708		1
NDGSFGAWLHR	1258.58	P01029	P01029	C4b	Complement C4-B;Complement C4 beta chain;Complement C4 alpha chain;C4a anaphylatoxin;Complement C4 gamma chain	0.0057686	65.5	1.19632e+06	1.40158e+06	3.05758e+06	1939200	2.60929e+06	1.96765e+06	1.70459e+06	2.40193e+06	2.02559e+06	TRUE	TRUE	TRUE	17911	1159		1
AFSSPQEEEEAGFTGR	1740.76	Q8CB77	Q8CB77	Tceb3	Transcription elongation factor B polypeptide 3	0.00030818	93.011	1.19679e+06	1.10651e+06	1.1822e+06	1389700	1.29761e+06	1.21708e+06	1.14783e+06	2.12553e+06	1.43433e+06	TRUE	TRUE	TRUE	682	2417		10
DDDNMGECLK	1195.45	Q60766-2;Q60766	Q60766-2	Irgm1	Immunity-related GTPase family M protein 1	0.012312	74.92	1.19784e+06	615476	654764	1145700	730989	789476	910411	992369	1.127e+06	TRUE	TRUE	TRUE	3026	1945		2
NNGVLFENQLLQIGLK	1798.99	P17427	P17427	Ap2a2	AP-2 complex subunit alpha-2	4.2716e-06	125.36	1.19808e+06	867955	3.677e+06	4129200	2.09747e+06	1.75699e+06	1.14926e+06	4.07737e+06	1.451e+06	TRUE	TRUE	TRUE	18499	1265		3
NRPINVNHYANK	1438.74	D6RFN5;D3YW25;O70131	D6RFN5	Ninj1	Ninjurin-1	5.9199e-05	101.3	1.19866e+06	2.63734e+06	3.77864e+06	1116000	2.41133e+06	2.05271e+06	2.91553e+06	2.71056e+06	2.44094e+06	TRUE	TRUE	TRUE	18698	544		8
NAAGALDLLK	984.56	P10711	P10711	Tcea1	Transcription elongation factor A protein 1	0.022418	68.224	1.19925e+06	1.35709e+06	1.20757e+06	1899000	1.43059e+06	2.13172e+06	1.75388e+06	2.24859e+06	1.71316e+06	TRUE	TRUE	TRUE	17792	1206		4
LILTFFK	880.542	Q6A009	Q6A009	Ltn1	E3 ubiquitin-protein ligase listerin	0.022556	101.21	1.19936e+06	1.25404e+06	1.33326e+06	1613800	1.30005e+06	1.6193e+06	1.85102e+06	1.5975e+06	1.4102e+06	TRUE	TRUE	TRUE	14953	2056		6
AGLPLPAALAFVPR	1391.83	Q3U487	Q3U487	Hectd3	E3 ubiquitin-protein ligase HECTD3	0.0013675	87.149	1.19948e+06	1.48728e+06	1.29981e+06	1275200	1.37666e+06	1.54348e+06	1.64643e+06	1.30225e+06	1.2803e+06	TRUE	TRUE	TRUE	797	1826		1
KLPCESGDLEVIEEK	1744.86	Q8CCP0;Q8CCP0-2	Q8CCP0	Nemf	Nuclear export mediator factor Nemf	0.0069838	61.444	1.19948e+06	1.69077e+06	1.50357e+06	1359600	1.48162e+06	1.48728e+06	1.49714e+06	1.36195e+06	1.64763e+06	TRUE	TRUE	TRUE	13166	2423		1
LPDQQDTAQDASVEVNR	1884.88	A0A0R4J1H6;E9QP99;P55937-1;P55937;D3Z0Q8	A0A0R4J1H6	Golga3	Golgin subfamily A member 3	8.8719e-05	117.93	1.20065e+06	1.08637e+06	1.36012e+06	1474100	1.21217e+06	1.39753e+06	1.52727e+06	1.52855e+06	1.63794e+06	TRUE	TRUE	TRUE	15753	200		6
YGDGGSTFQSTTGHCVHMR	2096.88	Q8C2Q7;O35737	Q8C2Q7	Hnrnph1	Heterogeneous nuclear ribonucleoprotein H;Heterogeneous nuclear ribonucleoprotein H, N-terminally processed	3.2319e-05	102.36	1.20112e+06	1.16983e+06	1.55514e+06	1023900	967798	1.15046e+06	909810	985015	1.87776e+06	TRUE	TRUE	TRUE	27834	1057		3
SLSAGLPVR	898.524	Q5SZ87;P70387;Q5SZ91	Q5SZ87	Hfe	Hereditary hemochromatosis protein homolog;Beta-2-microglobulin	0.02746	68.787	1.20147e+06	1.48085e+06	5.52503e+07	947810	8.2489e+07	5.44235e+07	4.64558e+07	4.38463e+07	3.17476e+07	TRUE	TRUE	TRUE	22148	1667		4
FPPYYMR	972.453	P62960;A2BGG7	P62960	Ybx1	Nuclease-sensitive element-binding protein 1	0.038399	77.944	1.2017e+06	4.17265e+06	5.07169e+06	2945400	3.50052e+06	3.62606e+06	3.72416e+06	3.85817e+06	1.51589e+06	TRUE	TRUE	TRUE	7429	1624		2
NPDVLYPSLNIGSFDLAIPEK	2301.19	Q9DBE8;F6RBY3	Q9DBE8	Alg2	Alpha-1,3/1,6-mannosyltransferase ALG2	0.011901	48.824	1.20206e+06	823060	1.30141e+06	901280	458029	655400	1.13744e+06	727860	771687	TRUE	TRUE	TRUE	18558	3102		1
PSMSPTPLDR	1099.53	Q8BTI8-3;Q8BTI8;Q8BTI8-2	Q8BTI8-3	Srrm2	Serine/arginine repetitive matrix protein 2	0.010256	76.282	1.20206e+06	1.17683e+06	1.10349e+06	714600	741474	962980	1.88611e+06	1.24585e+06	1.80342e+06	TRUE	TRUE	TRUE	19309	2333		4
VGDDVEFEVSSDRR	1608.74	Q91W50;Q8JZN2	Q91W50	Csde1	Cold shock domain-containing protein E1	0.00026173	146.36	1.20241e+06	1.01633e+07	1.0505e+07	7931100	7.01487e+06	7.81081e+06	7.63576e+06	1.14813e+07	1.02578e+07	TRUE	TRUE	TRUE	25465	2663		4
SPPLLESPDASR	1267.64	Q8BVL3	Q8BVL3	Snx17	Sorting nexin-17	5.406e-05	123.75	1.20264e+06	1.53494e+06	1.5309e+06	1992900	1.30191e+06	1.00483e+06	1.85665e+06	1.84375e+06	1.89478e+06	TRUE	TRUE	TRUE	22394	2349		5
QDAQSLHGDIPQK	1435.71	Q9JIK5	Q9JIK5	Ddx21	Nucleolar RNA helicase 2	0.053665	40.725	1.20428e+06	703979	1.13655e+06	670400	942097	869670	1.00597e+06	2.12323e+06	733989	TRUE	TRUE	TRUE	19528	3219		1
FLPETIFLHR	1271.7	Q8K2A8	Q8K2A8	Alg3	Dol-P-Man:Man(5)GlcNAc(2)-PP-Dol alpha-1,3-mannosyltransferase	0.0001708	99.013	1.20627e+06	1.18979e+06	1.09625e+06	1231700	1.12412e+06	1.53283e+06	1.19092e+06	954873	1.26159e+06	TRUE	TRUE	TRUE	7246	2488		9
LMQITSLHSLNAFLLPIK	2038.16	Q3THK7	Q3THK7	Gmps	GMP synthase [glutamine-hydrolyzing]	0.017186	49.463	1.20639e+06	1.1301e+06	1.29136e+06	1244800	1.41234e+06	1.08941e+06	1.36577e+06	1.28787e+06	812521	TRUE	TRUE	TRUE	15579	1794		4
SAAMLGNSEDHTALSR	1658.77	Q9CWK8	Q9CWK8	Snx2	Sorting nexin-2	7.0081e-20	153.74	1.20674e+06	911571	1.05332e+06	1158300	955767	854518	1.25289e+06	1.12515e+06	1.69322e+06	TRUE	TRUE	TRUE	21112	2945		8
TNIAMLTILHEIR	1523.85	E9PZJ8	E9PZJ8	Ascc3	Activating signal cointegrator 1 complex subunit 3	7.3961e-05	99.941	1.20709e+06	1.357e+06	2.0392e+06	1203800	1.08496e+06	1.12634e+06	1.4347e+06	1.46301e+06	1.28629e+06	TRUE	TRUE	TRUE	24177	697		11
SLTSEDSAVYYCAR	1620.71	A0A075B5U6;A0A0A6YX66;A0A075B5V7;A0A075B5V6;A0A075B5V1;A0A0A6YY38;A0A0A6YXN5;A0A0A6YWK5;A0A075B5V2;A0A075B5V0;A0A075B5U7;P06330	A0A075B5U6	Ighv1-20;Ighv1-43;Ighv1-42;Ighv1-31;Ighv1-34;Ighv1-26;Ighv1-22	Ig heavy chain V region AC38 205.12	9.7944e-07	130.01	1.20779e+06	1.63715e+06	2.26174e+06	948520	1.11765e+06	1.10178e+06	1.54767e+06	2.41223e+06	1.0849e+06	TRUE	TRUE	TRUE	22188	11		9
SQVYRSVLIK	1191.7	A0A1B0GRM0;A0A1B0GR06;Q64700	A0A1B0GRM0	Rbl2	Retinoblastoma-like protein 2	0.053213	50.805	1.20791e+06	1.20881e+06	1.33382e+06	946860	1.53893e+06	1.10995e+06	2.03407e+06	907658	3.76877e+06	TRUE	TRUE	TRUE	22553	264	534	0
AQDEFECANGECISFSLTCDGVSHCK	3020.2	A0A0R4J0I9;Q91ZX7	A0A0R4J0I9	Lrp1	Prolow-density lipoprotein receptor-related protein 1;Low-density lipoprotein receptor-related protein 1 85 kDa subunit;Low-density lipoprotein receptor-related protein 1 515 kDa subunit;Low-density lipoprotein receptor-related protein 1 intracellular domain	1.282e-06	84.933	1.20814e+06	2.15212e+06	1.70722e+06	3777100	2.12247e+06	2.89408e+06	2.15219e+06	4.90084e+06	1.78707e+06	TRUE	TRUE	TRUE	1733	167		10
SSLLDDLLTESEDMAQR	1921.89	E9PUD2;Q8K1M6-3;Q8K1M6-2;Q8K1M6;Q8K1M6-4	E9PUD2	Dnm1l	Dynamin-1-like protein	0.013973	73.624	1.20908e+06	889329	1.18653e+06	976480	819903	825550	1.33154e+06	618189	643231	TRUE	TRUE	TRUE	22666	648		1
QLGCGSALQTQAK	1360.68	Q2VLH6;Q2VLH6-2	Q2VLH6	Cd163	Scavenger receptor cysteine-rich type 1 protein M130;Soluble CD163	0.00049504	96.665	1.20955e+06	1.2229e+06	945012	1050900	1.25704e+06	991137	986431	1.42157e+06	1.29516e+06	TRUE	TRUE	TRUE	19941	1777		3
YATDTFAGLCHQLTNALVER	2279.1	O88543;F6YCA7	O88543	Cops3	COP9 signalosome complex subunit 3	5.1423e-05	97.32	1.21048e+06	1.90881e+06	2.06588e+06	2297600	1.9001e+06	1.84888e+06	2.73707e+06	3.29277e+06	2.60949e+06	TRUE	TRUE	TRUE	27606	1121		7
VHEHYLVHKPEK	1514.8	F7BGV1;D3YZD6;D3Z6I4;Q921W4-2;Q921W4	F7BGV1	Cryzl1	Quinone oxidoreductase-like protein 1	0.0026755	57.164	1.2113e+06	1.39263e+06	1.36266e+06	1807700	1.10013e+06	833118	1.24555e+06	1.60052e+06	847577	TRUE	TRUE	TRUE	25606	566		4
AAYYSSAGPGPGADR	1438.65	D3YV00;P98195-2;P98195	D3YV00	Atp9b	Phospholipid-transporting ATPase;Probable phospholipid-transporting ATPase IIB	0.002048	80.69	1.21247e+06	1.39365e+06	835256	930270	1.10156e+06	860242	1.03295e+06	938522	1.35305e+06	TRUE	TRUE	TRUE	250	537		5
TGKPLSVELGPGIMGAIFDGIQR	2355.26	P50516;P50516-2;D3Z1B9;D3YWH3	P50516	Atp6v1a	V-type proton ATPase catalytic subunit A	0.0021741	58.324	1.21247e+06	1.12731e+06	1.33025e+06	1588400	953942	992663	1.31553e+06	1.32274e+06	492685	TRUE	TRUE	TRUE	23638	1460		2
QTQVSVLPEGGETPLFK	1828.96	P13020-2;P13020;A0A0J9YUQ8	P13020-2	Gsn	Gelsolin	0.02599	104.24	1.21341e+06	1.88363e+06	1.52029e+06	1492800	2.41563e+06	1.65428e+06	1.6777e+06	1.60518e+06	1.44705e+06	TRUE	TRUE	TRUE	20322	1229		1
DNCQCSDCYLHSAK	1756.66	Q924Y0;A2AGK3	Q924Y0	Bbox1	Gamma-butyrobetaine dioxygenase	0.010566	56.599	1.21376e+06	1.5894e+06	1.61742e+06	2094600	1.52975e+06	1.44263e+06	2.02539e+06	2.13249e+06	2.07538e+06	TRUE	TRUE	TRUE	3847	2774		1
ELLAFQTPEK	1174.62	Q4FE56;P70398	Q4FE56	Usp9x	Ubiquitin carboxyl-terminal hydrolase;Probable ubiquitin carboxyl-terminal hydrolase FAF-X	0.0053731	84.213	1.21388e+06	1.73731e+06	1.27943e+06	1308500	1.32388e+06	1.01847e+06	1.58008e+06	1.61201e+06	775492	TRUE	TRUE	TRUE	5569	1668		4
IQQLTALGAAQATVK	1511.87	Q9WU28;E9PVG3;E9PZ62	Q9WU28	Pfdn5	Prefoldin subunit 5	0.0013355	84.821	1.21739e+06	1.38069e+06	1.46411e+06	1158400	1.49418e+06	1.25527e+06	1.52193e+06	1.7333e+06	963138	TRUE	TRUE	TRUE	12088	3350		2
DFDLDLAWR	1149.55	Q8BWP5;A2AIT6	Q8BWP5	Ttpa	Alpha-tocopherol transfer protein	0.0028305	98.523	1.21844e+06	1.21739e+06	1.36876e+06	943540	1.0876e+06	1.26571e+06	1.5062e+06	1.62455e+06	610958	TRUE	TRUE	TRUE	3142	2354		2
FKDFYQFTFNFAK	1701.82	A0A140T8R8;A0A0G2JGV7;Q3UT23;Q9QZ73	A0A140T8R8	Dcun1d1	DCN1-like protein;DCN1-like protein 1	0.0058233	59.225	1.21903e+06	1.76827e+06	1.95409e+06	1697600	1.69504e+06	1.68004e+06	2.00108e+06	2.26324e+06	2.00245e+06	TRUE	TRUE	TRUE	7121	99		1
VLMTLFPGR	1032.58	D3YX15;A0A0R4J110;Q61153;D6RCH6;D3YVM7;A0A0R4J1U2	D3YX15	Dio1	Iodothyronine deiodinase;Type I iodothyronine deiodinase	0.0020345	111.01	1.22008e+06	1.06687e+06	1.13655e+06	1154200	966252	917430	1.3119e+06	1.40417e+06	1.23774e+06	TRUE	TRUE	TRUE	26035	187		3
AVHHAAFGDEGAVIEVLHR	2027.03	Q80SY4;F6ZBL2	Q80SY4	Mib1	E3 ubiquitin-protein ligase MIB1	0.0048888	78.501	1.22031e+06	2.09822e+06	2.07132e+06	1823500	2.2587e+06	2.40741e+06	1.43412e+06	2.01626e+06	2.36488e+06	TRUE	TRUE	TRUE	2250	2191		0
EAALLALEENIK	1312.72	A0A0A0MQ80;Q3UMC0	A0A0A0MQ80	Spata5	Spermatogenesis-associated protein 5	0.00088629	93.058	1.22031e+06	1.3833e+06	992921	1123300	1.06327e+06	1.15846e+06	1.64052e+06	1.37016e+06	844018	TRUE	TRUE	TRUE	4449	44		1
LFVWEILHSTIR	1512.85	Q3UYV9	Q3UYV9	Ncbp1	Nuclear cap-binding protein subunit 1	0.00015702	95.477	1.22078e+06	845834	1.21837e+06	827200	809964	865313	1.11351e+06	1.24972e+06	1.18714e+06	TRUE	TRUE	TRUE	14547	1875		9
DPNASPGDAGEQAIR	1496.69	Q64727	Q64727	Vcl	Vinculin	3.145e-05	119.39	1.22102e+06	1.1841e+06	1.46308e+06	1460700	1.35655e+06	1.17609e+06	1.14097e+06	1.18425e+06	1.64794e+06	TRUE	TRUE	TRUE	3940	2048		9
IIVLGLLPR	992.675	Q61206	Q61206	Pafah1b2	Platelet-activating factor acetylhydrolase IB subunit beta	0.0015577	124.37	1.22137e+06	1.38237e+06	1.09343e+06	1095400	1.17579e+06	956780	1.04173e+06	1.08667e+06	1.01088e+06	TRUE	TRUE	TRUE	11484	1967		10
SSFLIMWR	1038.53	Q9CQ80;A8XY17;A2A4J8;A2A4K0;Q9CQ80-2	Q9CQ80	Vps25	Vacuolar protein-sorting-associated protein 25	0.017553	81.635	1.22195e+06	966062	1.00391e+06	1281300	952861	958068	1.5246e+06	1.22936e+06	1.08575e+06	TRUE	TRUE	TRUE	22613	2883		5
KIQLLCLMEMTFTRPANHR	2358.21	Q9WVJ2;F6ZQQ3	Q9WVJ2	Psmd13	26S proteasome non-ATPase regulatory subunit 13	0.00042462	77.324	1.22242e+06	3.13068e+06	976951	1264000	1.52789e+06	3.10505e+06	2.92983e+06	2.14017e+06	3.1032e+06	TRUE	TRUE	TRUE	13047	3374		4
GPTEQLVSPEPEVHDIER	2030.99	P49443	P49443	Ppm1a	Protein phosphatase 1A	0.00010806	86.411	1.22324e+06	1.45697e+06	2.20857e+06	2475000	1.97391e+06	1.59641e+06	2.24542e+06	1.9412e+06	1.35974e+06	TRUE	TRUE	TRUE	9133	1448		7
MWVQLLIPR	1154.66	P61290;A2A4J1	P61290	Psme3	Proteasome activator complex subunit 3	0.0022151	107.43	1.22336e+06	1.08525e+06	1.34387e+06	1329600	898890	842769	1.05946e+06	900238	651193	TRUE	TRUE	TRUE	17773	1556		3
TVLELQYVLDKLGDDDVR	2090.09	Q60865	Q60865	Caprin1	Caprin-1	0.00011591	94.569	1.22441e+06	1.65543e+06	1.86109e+06	1214100	606133	1.90262e+06	574288	1.27087e+06	2.18421e+06	TRUE	TRUE	TRUE	24665	1950		5
QQPHLLEMLIQLPANSVTK	2159.18	Q8BXQ2	Q8BXQ2	Pigt	GPI transamidase component PIG-T	0.0031807	59.585	1.225e+06	1.13831e+06	1.48863e+06	1517100	1.40886e+06	1.21666e+06	1.27167e+06	1.06894e+06	1.09036e+06	TRUE	TRUE	TRUE	20183	2367		1
APPHELTEEEK	1278.61	Q3TPJ8;O88487;A2BFF8;A2BFF9;A2BFF5	Q3TPJ8	Dync1i2	Cytoplasmic dynein 1 intermediate chain 2	0.00024433	100.88	1.22523e+06	2.09495e+06	2.16085e+06	2858700	1.98646e+06	2.08578e+06	2.7528e+06	2.26816e+06	1.68409e+06	TRUE	TRUE	TRUE	1677	1118		9
DAAAVKPTENNEEESASKQDK	2260.05	Q05D44	Q05D44	Eif5b	Eukaryotic translation initiation factor 5B	2.4641e-05	105.99	1.22523e+06	1.61719e+06	1.5448e+06	924570	710949	1.03798e+06	864774	1.63552e+06	1.55324e+06	TRUE	TRUE	TRUE	2868	1755		8
VLGLWDSLNVIITSDHGMAQCSK	2543.25	Q8BTJ4-2;Q8BTJ4	Q8BTJ4-2	Enpp4	Bis(5-adenosyl)-triphosphatase enpp4	0.0010146	58.914	1.22699e+06	2.43488e+06	2.09096e+06	1495900	1.92009e+06	1.70865e+06	2.00871e+06	2.0489e+06	1.61264e+06	TRUE	TRUE	TRUE	25964	2334		8
LAVCGNPATSQPVTSSNHSSR	2169.02	P46935	P46935	Nedd4	E3 ubiquitin-protein ligase NEDD4	0.00036617	67.644	1.22757e+06	1.34805e+06	1.83394e+06	1368600	1.41583e+06	1.94507e+06	1.21266e+06	1.48974e+06	1.50064e+06	TRUE	TRUE	TRUE	13953	1427		8
KFQSEQAAGSVSK	1365.69	G3X9U9;Q9CQ92	G3X9U9	Fis1	Mitochondrial fission 1 protein	0.0012642	66.708	1.22757e+06	1.03647e+06	660532	592310	799084	814246	916350	541640	570688	TRUE	TRUE	TRUE	12830	917		5
DVFISAAER	1006.51	O09061	O09061	Psmb1	Proteasome subunit beta type-1	0.00078895	146.54	1.22874e+06	4.8747e+07	3.24301e+07	38526000	4.56204e+07	3.54673e+07	4.02914e+07	4.57027e+07	3.9488e+07	TRUE	TRUE	TRUE	4262	1017		16
NFDDAFLPVLKPHLER	1910.01	Q5SSW2	Q5SSW2	Psme4	Proteasome activator complex subunit 4	0.0009152	86.539	1.22886e+06	2.82358e+06	1.33692e+06	2140000	2.36518e+06	2.51839e+06	2.45049e+06	2.88938e+06	1.50818e+06	TRUE	TRUE	TRUE	18023	1920		8
TKTPGPGAQSALR	1282.7	P62264;D3YVF4;D3Z7I1	P62264	Rps14	40S ribosomal protein S14	0.0017821	69.456	1.22921e+06	898935	775173	739360	922266	2.22139e+06	1.56721e+06	616028	483665	TRUE	TRUE	TRUE	23900	1583		1
SFVEQQDNSIR	1321.63	Q9R182	Q9R182	Angptl3	Angiopoietin-related protein 3	0.00013978	128.86	1.23003e+06	929719	2.53312e+06	2123300	2.20267e+06	2.02409e+06	2.7752e+06	2.76454e+06	3.59613e+06	TRUE	TRUE	TRUE	21579	3333		14
HLSVVTLAAK	1037.62	Q9CZ04;Q9CZ04-2;D3YVI6;D3Z440	Q9CZ04	Cops7a	COP9 signalosome complex subunit 7a	0.0061365	82.426	1.23038e+06	2.57355e+06	1.79468e+06	1661100	1.86383e+06	1.76144e+06	2.02139e+06	1.89129e+06	1.76428e+06	TRUE	TRUE	TRUE	10233	2972		4
TFSYPLDLLLK	1308.73	Q9ES56	Q9ES56	Trappc4	Trafficking protein particle complex subunit 4	0.053649	57.55	1.23155e+06	1.22066e+06	1.05699e+06	905960	642401	932820	1.06613e+06	818087	317236	TRUE	TRUE	TRUE	23579	3195		2
TCAEAVVPSYVPIVK	1631.86	P36552	P36552	Cpox	Oxygen-dependent coproporphyrinogen-III oxidase, mitochondrial	0.0083205	67.749	1.2319e+06	1.72145e+06	1.91445e+06	2383000	2.91954e+06	2.33793e+06	1.64739e+06	1.9563e+06	1.6534e+06	TRUE	TRUE	TRUE	23282	1395		2
DFAAEVVHPGDLK	1396.7	A2A7S7;Q91WQ3	A2A7S7	Yars	Tyrosine--tRNA ligase;Tyrosine--tRNA ligase, cytoplasmic;Tyrosine--tRNA ligase, cytoplasmic, N-terminally processed	0.00094147	71.558	1.23214e+06	2.22402e+06	1.31475e+06	1561200	1.93939e+06	1.45758e+06	1.68247e+06	1.95703e+06	1.55972e+06	TRUE	TRUE	TRUE	3134	312		6
SSSNDHVLVPMSQR	1555.74	S4R2E1;A0A0R4J0B6;Q7TMS5;D3YZX5;A0A0N4SWA2;D3Z150;D3YVG8	S4R2E1	Abcg2	ATP-binding cassette sub-family G member 2	0.00040372	92.781	1.2326e+06	1.0803e+06	1.5572e+06	1626900	849859	852435	947239	1.13126e+06	1.58875e+06	TRUE	TRUE	TRUE	22719	159		3
GHQGFGVLSVILANHAIK	1860.04	A2AN08-3;A2AN08;A2AN08-5	A2AN08-3	Ubr4	E3 ubiquitin-protein ligase UBR4	6.1986e-05	93.495	1.2326e+06	4.80606e+06	1.57599e+06	3563400	3.88435e+06	2.54843e+06	2.85881e+06	3.37729e+06	3.69866e+06	TRUE	TRUE	TRUE	8550	371		10
LMVYNSESDSCR	1459.61	Q91X51	Q91X51	Gorasp1	Golgi reassembly-stacking protein 1	4.1994e-05	125.97	1.23272e+06	823638	1.70506e+06	1364200	1.32016e+06	1.50364e+06	2.0355e+06	1.60649e+06	2.08397e+06	TRUE	TRUE	TRUE	15596	2685		5
RGQVLILLVEQALHVHDYK	2230.26	E9Q411	E9Q411	Nbas	Neuroblastoma-amplified sequence	0.00010291	106.44	1.23319e+06	1.65655e+06	1.42907e+06	1668200	1.17288e+06	1.33907e+06	1.48322e+06	905622	1.79211e+06	TRUE	TRUE	TRUE	20694	733		8
VEILAPPNGSVPGDR	1519.8	Q3UZG4;P31230	Q3UZG4	Aimp1	Aminoacyl tRNA synthase complex-interacting multifunctional protein 1;Endothelial monocyte-activating polypeptide 2	1.4881e-05	128.88	1.23436e+06	1.61411e+06	2.87458e+06	4688400	2.09097e+06	1.08691e+06	1.02399e+06	7.32457e+06	1.72482e+06	TRUE	TRUE	TRUE	25271	1355		7
VGIFTGAR	819.46	P47857;P47857-2;P47857-3	P47857	Pfkm	ATP-dependent 6-phosphofructokinase, muscle type	0.0044131	117.93	1.23436e+06	1.68667e+06	1.05097e+06	1682600	1.626e+06	1.49375e+06	1.36625e+06	2.03465e+06	1.58255e+06	TRUE	TRUE	TRUE	25513	1434		9
EMFGGFFK	961.437	Q9D8U8	Q9D8U8	Snx5	Sorting nexin-5	0.022089	76.847	1.23436e+06	1.3528e+06	849356	793710	1.1592e+06	984428	1.10827e+06	1.31861e+06	1.59129e+06	TRUE	TRUE	TRUE	5752	3068		4
GIHSLLLPLLVNAIGENK	1900.11	Q6A009	Q6A009	Ltn1	E3 ubiquitin-protein ligase listerin	0.00016918	81.428	1.23495e+06	1.754e+06	2.26427e+06	1594200	1.76049e+06	1.64426e+06	1.96876e+06	1.88e+06	1.90101e+06	TRUE	TRUE	TRUE	8627	2056		3
FSIEDLK	850.444	Q91YJ3	Q91YJ3	Thyn1	Thymocyte nuclear protein 1	0.034806	82.305	1.23576e+06	2.24417e+06	1.86842e+06	1388700	1.58089e+06	1.79181e+06	1.90965e+06	1.8578e+06	1.59858e+06	TRUE	TRUE	TRUE	7581	2720		4
YLAEVACGDDR	1267.55	F6YY69;F6VW30;P68254-2;P68254	F6YY69	Ywhaq	14-3-3 protein theta	0.0023981	90.15	1.2374e+06	1.75008e+06	1.96424e+06	1614200	1.79397e+06	1.62566e+06	1.82919e+06	1.62941e+06	1.78475e+06	TRUE	TRUE	TRUE	28022	830		6
WLLALFEK	1018.59	Q9JKJ9	Q9JKJ9	Cyp39a1	24-hydroxycholesterol 7-alpha-hydroxylase	0.034016	70.525	1.23764e+06	825606	904366	666470	1.43989e+06	927748	908819	520843	1.2259e+06	TRUE	TRUE	TRUE	27380	3239		5
ESTSGDDSVMIECSAK	1714.7	Q99M31;Q99M31-2	Q99M31	Hspa14	Heat shock 70 kDa protein 14	0.00096288	84.365	1.23799e+06	1.19911e+06	1.16727e+06	1578200	1.07647e+06	897779	1.11714e+06	1.47411e+06	1.18778e+06	TRUE	TRUE	TRUE	6166	2837		4
SVKPQLAQGR	1082.62	Q8K2F8;A0A0U1RP90	Q8K2F8	Lsm14a	Protein LSM14 homolog A	0.00071941	103.55	1.23857e+06	522004	490956	1423600	477709	324544	445796	633647	354822	TRUE	TRUE	TRUE	22949	2495		7
ASGTGGLSLLPPPPGGK	1504.82	Q9CR95	Q9CR95	Necap1	Adaptin ear-binding coat-associated protein 1	0.015219	60.448	1.23928e+06	1.92867e+06	1.17525e+06	1426200	1.77479e+06	1.9004e+06	1.88868e+06	2.43653e+06	2.11343e+06	TRUE	TRUE	TRUE	1912	2930		2
LQNQLQTDLSVIPVINR	1950.09	P97449	P97449	Anpep	Aminopeptidase N	0.00067268	103.88	1.23939e+06	1.25395e+06	1.21198e+06	1388900	1.13871e+06	1.03131e+06	1.30275e+06	1.02428e+06	1.26021e+06	TRUE	TRUE	TRUE	16038	1706		5
WPEVDDDSIEDLGEVK	1844.83	Q9CQJ6	Q9CQJ6	Denr	Density-regulated protein	0.021631	76.24	1.23951e+06	2.66271e+06	2.10214e+06	2291700	2.97847e+06	3.00632e+06	2.02005e+06	1.58154e+06	2.66678e+06	TRUE	TRUE	TRUE	27432	2898		1
IEAVSDTSAPQAQVGVK	1698.88	Q9D706	Q9D706	Rpap3	RNA polymerase II-associated protein 3	0.00076173	106.49	1.24033e+06	1.88093e+06	2.04587e+06	1211700	1.57834e+06	1.55218e+06	1.60392e+06	3.22349e+06	1.96545e+06	TRUE	TRUE	TRUE	10945	3047		5
SLDFLIELLHK	1326.75	E9Q586;E9Q3M3;O08788-2;O08788;D3YX34	E9Q586	Dctn1	Dynactin subunit 1	0.0010709	98.249	1.24197e+06	1.15081e+06	1.27295e+06	883810	771407	595366	1.55215e+06	849674	906661	TRUE	TRUE	TRUE	21955	745		1
IFVIVTFSK	1052.63	Q99KU0	Q99KU0	Vmp1	Vacuole membrane protein 1	0.012243	78.334	1.24197e+06	1.1066e+06	748702	1095100	940318	1.48624e+06	920240	706058	1.31701e+06	TRUE	TRUE	TRUE	11157	2814		5
EDPGDNWEEGGGGSGAEK	1789.7	A0A087WNP6;Q4VAA2-2;Q4VAA2;A0A087WRM0;F8WGL9;A0A087WS49	A0A087WNP6	Cdv3	Protein CDV3	0.00023271	92.906	1.24232e+06	1.99526e+06	1.75391e+06	1818500	2.07981e+06	1.62057e+06	1.69124e+06	1.84093e+06	1.31014e+06	TRUE	TRUE	TRUE	4752	15		9
INPSGVKPTAR	1138.65	G3UZ63;G3X961;G3UZG5;Q921I2	G3UZ63	Klhdc4	Kelch domain-containing protein 4	0.0028108	72.531	1.24419e+06	1.11434e+06	1.30648e+06	847030	780299	713463	766379	972932	718663	TRUE	TRUE	TRUE	11884	893		4
LMQYDITIK	1123.59	Q61702;F8WJ05	Q61702	Itih1	Inter-alpha-trypsin inhibitor heavy chain H1	0.051246	69.423	1.24443e+06	1.13076e+06	1.49708e+06	1422800	1.6854e+06	1.58536e+06	1.42345e+06	1.57241e+06	1.27089e+06	TRUE	TRUE	TRUE	15581	1990		1
AAVDCTVLGWGSCTVVGAK	1949.93	Q9QYY9	Q9QYY9	Adh4	Alcohol dehydrogenase 4	0.0003192	77.078	1.24489e+06	2.87702e+06	3.11488e+06	3119400	4.13892e+06	4.63834e+06	3.6826e+06	6.68497e+06	4.30993e+06	TRUE	TRUE	TRUE	217	3299		7
SCTQVDPEMEEKDEETK	2053.85	F6TLV3;Q8BX90;E0CXY0	F6TLV3	Fndc3a	Fibronectin type-III domain-containing protein 3A	0.0017517	71.781	1.24513e+06	1.01418e+06	1.45594e+06	1404000	1.18637e+06	1.07858e+06	1.2915e+06	1.61753e+06	1.04685e+06	TRUE	TRUE	TRUE	21280	823		3
GEWTCKPIAEK	1317.64	B9EHT6;A0A087WSN6;Q3UHL6;A0A087WR50;P11276;B7ZNJ1;A0A087WS56;Q4KL80;A0A087WQW8	B9EHT6	Fn1	Fibronectin;Anastellin	0.0022975	84.479	1.24548e+06	966155	1.77805e+06	1921300	2.16757e+06	1.88036e+06	2.07906e+06	2.08646e+06	2.25496e+06	TRUE	TRUE	TRUE	8261	29		2
NYSVVFPHDEPLAGR	1699.83	Q99LB7	Q99LB7	Sardh	Sarcosine dehydrogenase, mitochondrial	0.00067134	80.507	1.2463e+06	1.95898e+06	1.80125e+06	2552000	2.53094e+06	1.50795e+06	2.71371e+06	2.57522e+06	3.01167e+06	TRUE	TRUE	TRUE	18983	2825		7
LTPLHLAVQAGSEIIVR	1816.06	Q810B6	Q810B6	Ankfy1	Rabankyrin-5	2.261e-05	103.66	1.24794e+06	1.29648e+06	1.46947e+06	1528100	2.03494e+06	1.70643e+06	2.23465e+06	1.55225e+06	1.74e+06	TRUE	TRUE	TRUE	16495	2228		4
ESFETFINK	1113.53	Q3TCH7	Q3TCH7	Cul4a	Cullin-4A	0.041156	64.265	1.24829e+06	1.48309e+06	1.77307e+06	1849400	1.61809e+06	1.24762e+06	1.57217e+06	1.50885e+06	1.03498e+06	TRUE	TRUE	TRUE	6093	1784		2
VSILESLDKWER	1473.78	Q9DBC7	Q9DBC7	Prkar1a	cAMP-dependent protein kinase type I-alpha regulatory subunit;cAMP-dependent protein kinase type I-alpha regulatory subunit, N-terminally processed	1.4736e-05	128.88	1.24841e+06	1.73423e+06	708543	1597200	1.38793e+06	1.63472e+06	1.5348e+06	1.94002e+06	1.57758e+06	TRUE	TRUE	TRUE	26627	3099		9
YGWFWVCPGGGDNCMYR	2123.84	Q3TIV5	Q3TIV5	Zc3h15	Zinc finger CCCH domain-containing protein 15	0.0045907	67.153	1.24864e+06	1.30189e+06	1.64597e+06	1476000	1.24054e+06	1.98005e+06	1.56264e+06	1.64281e+06	635339	TRUE	TRUE	TRUE	27909	1795		2
EGAASLAGSCGCGTPQR	1677.72	Q8R0F3;E9Q265;E9Q0Z7	Q8R0F3	Sumf1	Sulfatase-modifying factor 1	0.00016633	95.417	1.24981e+06	894225	774300	867350	873944	904234	854011	1.02297e+06	1.33011e+06	TRUE	TRUE	TRUE	4995	2524		5
LYLEDDDPVQAEAYINR	2022.95	O88544;F6QTS1;D3YV99;D3Z1R9	O88544	Cops4	COP9 signalosome complex subunit 4	0.0010607	79.633	1.25063e+06	1.13402e+06	1.05952e+06	2177300	2.53641e+06	2.12918e+06	2.58548e+06	2.09513e+06	1.68494e+06	TRUE	TRUE	TRUE	16905	1122		1
NSAIRPSAFEHTQMK	1715.84	Q61334	Q61334	Bcap29	B-cell receptor-associated protein 29	0.048224	51.004	1.25075e+06	1.75549e+06	1.98246e+06	1798400	1.08802e+06	2.08117e+06	1.38932e+06	1.46156e+06	2.31809e+06	TRUE	TRUE	TRUE	18703	1973		1
VVYTCDDGYQLLGEIDYR	2177.99	E9Q8I0;P06909;D6RGQ0;E9Q8H9;A0A0A6YVP8	E9Q8I0	Cfh	Complement factor H	0.00030297	88.552	1.25145e+06	3.77817e+06	4.46748e+06	1825400	3.43217e+06	3.62702e+06	3.38963e+06	2.61397e+06	2.74954e+06	TRUE	TRUE	TRUE	27093	762		7
EVAPQVSLLTEGGAAK	1568.84	E9Q394-2;A0A140LJJ5;E9Q394;A0A140LIX0	E9Q394-2	Akap13	A-kinase anchor protein 13	0.018793	60.628	1.25168e+06	2.56162e+06	1.06525e+06	965360	1.29447e+06	1.27894e+06	904786	1.8035e+06	1.2155e+06	TRUE	TRUE	TRUE	6314	254		2
VAAAAGSGPSPPCSPGHDR	1789.82	Q2TBE6	Q2TBE6	Pi4k2a	Phosphatidylinositol 4-kinase type 2-alpha	0.0010329	83.964	1.25367e+06	1.01344e+06	1.48647e+06	917740	846673	888717	1.19846e+06	908183	1.05238e+06	TRUE	TRUE	TRUE	24827	1776		6
FLNAHDSIDKLEAQLR	1868.97	P97499	P97499	Tep1	Telomerase protein component 1	0.0008518	85.493	1.25496e+06	1.90881e+06	1.20832e+06	1270000	1.24251e+06	1.42228e+06	1.55758e+06	1.61851e+06	3.5299e+06	TRUE	TRUE	TRUE	7237	1708		4
IINELILTAQER	1411.8	A2AJ72;Q3TIX6;A0A0A6YVV5;F7AM43	A2AJ72	Fubp3	Far upstream element (FUSE)-binding protein 3	0.063473	68.786	1.25519e+06	2.03396e+06	767123	1560300	2.44492e+06	1.83267e+06	2.26373e+06	2.10688e+06	2.14101e+06	TRUE	TRUE	TRUE	11432	350		1
MIYCIHALSLYLFK	1770.92	Q3UQ44	Q3UQ44	Iqgap2	Ras GTPase-activating-like protein IQGAP2	0.0027447	69.92	1.25543e+06	1.32352e+06	1.40474e+06	927010	1.42978e+06	1.10701e+06	1.82872e+06	1.18635e+06	916878	TRUE	TRUE	TRUE	17327	1862		8
DPDMVHNTVLELIK	1622.83	Q9CQ62	Q9CQ62	Decr1	2,4-dienoyl-CoA reductase, mitochondrial	7.4199e-05	129.54	1.2559e+06	4.19252e+06	2.28766e+06	2157000	2.81934e+06	2.5292e+06	2.1968e+06	2.0309e+06	2.32901e+06	TRUE	TRUE	TRUE	3912	2880		2
MFSWLGNDDR	1239.53	Q9QXY6	Q9QXY6	Ehd3	EH domain-containing protein 3	0.029711	88.948	1.25789e+06	652052	1.24608e+06	655300	897832	604174	956400	625944	517065	TRUE	TRUE	TRUE	17203	3284		0
HVILSEIK	937.56	Q8R3L2;B2ZAC8;A0A1D5RM90;Q8R3L2-3;Q8R3L2-2;Q8R3L2-5;Q8R3L2-4;A0A1D5RLU0	Q8R3L2	Tcf25	Transcription factor 25	0.01294	87.754	1.25812e+06	3.21228e+06	4.10338e+06	4900900	3.80089e+06	3.5418e+06	2.88913e+06	4.42692e+06	902609	TRUE	TRUE	TRUE	10569	2555		1
LQEQLGNDVVEK	1370.7	Q9Z2M7	Q9Z2M7	Pmm2	Phosphomannomutase 2	0.00010104	117.14	1.25952e+06	1.65776e+06	1.55711e+06	1293800	1.87987e+06	1.64617e+06	1.35166e+06	1.83745e+06	1.37951e+06	TRUE	TRUE	TRUE	15972	3412		9
SDEDKDKEGEALEVK	1690.79	Q9CZW5	Q9CZW5	Tomm70a	Mitochondrial import receptor subunit TOM70	0.0071483	57.788	1.25988e+06	924171	1.13824e+06	886880	648550	801225	649994	399995	692838	TRUE	TRUE	TRUE	21305	2983		1
LLFAQLK	831.522	Q9Z0K8	Q9Z0K8	Vnn1	Pantetheinase	0.028141	91.093	1.25999e+06	1.38684e+06	2.2142e+06	4085300	3.19073e+06	4.12004e+06	2.84289e+06	2.21339e+06	3.59296e+06	TRUE	TRUE	TRUE	15236	3383		3
ENPPVEDSSDEDDKRNPGNLYDK	2632.15	A0A0R4J0D3;Q3TDQ1	A0A0R4J0D3	Stt3b	Dolichyl-diphosphooligosaccharide--protein glycosyltransferase subunit STT3B	1.0245e-05	96.391	1.26058e+06	3.80223e+06	6.58399e+06	4362300	3.87633e+06	3.53814e+06	3.7173e+06	4.38016e+06	7.19121e+06	TRUE	TRUE	TRUE	5860	161		10
SAPDTVASESAEPVCR	1674.75	Q99LG0;D3YVU1;D6RHQ6;D3Z6E6	Q99LG0	Usp16	Ubiquitin carboxyl-terminal hydrolase 16;Ubiquitinyl hydrolase 1	0.00011806	100.38	1.26081e+06	1.24994e+06	1.27173e+06	1293800	1.12903e+06	1.46721e+06	1.1486e+06	1.23435e+06	1.26018e+06	TRUE	TRUE	TRUE	21185	2831		5
SSSVVSTVLPGPSSTR	1559.82	Q80ZX0;F6VJC5;F6YIN5	Q80ZX0	Sec24b	Sec24 related gene family, member B (S. cerevisiae)	0.00011836	100.04	1.26151e+06	1.42116e+06	1.30564e+06	1207200	1.21624e+06	1.63552e+06	1.70554e+06	1.36182e+06	1.82128e+06	TRUE	TRUE	TRUE	22729	2226		3
ESTEFLQQNPVTEYMK	1942.9	Q9WTX6;Q3TPM3	Q9WTX6	Cul1	Cullin-1	0.006264	74.392	1.26233e+06	2.08964e+06	1.16173e+06	1412000	1.55892e+06	1.61278e+06	1.97772e+06	2.08219e+06	1.39269e+06	TRUE	TRUE	TRUE	6162	3348		1
EHLGLALALNVPVFVVVTK	2018.19	O08582	O08582	Gtpbp1	GTP-binding protein 1	0.00017524	77.505	1.26268e+06	1.29191e+06	1.74489e+06	990780	1.17428e+06	1.00316e+06	1.55253e+06	1.56545e+06	736384	TRUE	TRUE	TRUE	5170	997		9
AMESHKDEFTIIPVLVGALSESK	2500.29	Q91VH6	Q91VH6	Memo1	Protein MEMO1	0.00016261	72.801	1.26374e+06	1.83224e+06	1.48985e+06	1569800	1.58403e+06	2.21042e+06	2.0906e+06	1.72469e+06	1.41996e+06	TRUE	TRUE	TRUE	1510	2652		8
FGLFTPGSR	980.508	P36552	P36552	Cpox	Oxygen-dependent coproporphyrinogen-III oxidase, mitochondrial	0.021309	72.485	1.26397e+06	1.50099e+06	865353	2163600	1.86139e+06	2.01089e+06	1.35509e+06	1.48225e+06	888305	TRUE	TRUE	TRUE	6952	1395		3
KVELSEALALGPDWR	1682.9	A0A087WRE5;Q6P3D0	A0A087WRE5	Nudt16	U8 snoRNA-decapping enzyme	0.0019492	65.511	1.26421e+06	2.34936e+06	1.36623e+06	1983900	1.81152e+06	1.86907e+06	1.92109e+06	1.82451e+06	1.06651e+06	TRUE	TRUE	TRUE	13566	33		8
RPEKPVPPPPPAAK	1479.86	Q9JLQ0	Q9JLQ0	Cd2ap	CD2-associated protein	0.029887	70.628	1.26479e+06	1.55573e+06	1.84832e+06	1372500	1.30517e+06	996463	1.25394e+06	1.43622e+06	1.46417e+06	TRUE	TRUE	TRUE	20888	3253		1
ATISLSDSDLLR	1289.68	Q99PU8-2;A0A0G2JGL8;Q99PU8;Q99PU8-3;A0A0G2JGL1;A0A0G2JEY7	Q99PU8-2	Dhx30	Putative ATP-dependent RNA helicase DHX30	0.0074313	76.282	1.26479e+06	1.59332e+06	835913	1385000	1.65622e+06	1.53904e+06	2.05247e+06	2.16165e+06	2.22525e+06	TRUE	TRUE	TRUE	2078	2857		1
IIEEAPAPGINPEVR	1603.86	Q99MR8;A0A0G2JF64	Q99MR8	Mccc1	Methylcrotonoyl-CoA carboxylase subunit alpha, mitochondrial	0.035784	107.85	1.26491e+06	1.98668e+06	1.26055e+06	1065600	1.45756e+06	1.43798e+06	1.10979e+06	1.21465e+06	1.63406e+06	TRUE	TRUE	TRUE	11374	2842		1
IYTLEEQDAISVK	1507.78	Q9DBK0	Q9DBK0	Acot12	Acyl-coenzyme A thioesterase 12	0.015607	79.82	1.26725e+06	1.33294e+06	1.49333e+06	1729600	2.0483e+06	1.06165e+06	1.8516e+06	1.47398e+06	1.32391e+06	TRUE	TRUE	TRUE	12566	3112		3
YMVSGTNVYGILR	1471.75	E9PW03;Q9WTK3	E9PW03	Gpaa1	Glycosylphosphatidylinositol anchor attachment 1 protein	0.018513	65.347	1.26901e+06	668624	436359	712950	724898	1.31821e+06	1.74072e+06	1.00977e+06	1.41865e+06	TRUE	TRUE	TRUE	28186	666		2
FMCTMNPQDQK	1398.57	A0A171EBL2;E9Q555	A0A171EBL2	Rnf213	E3 ubiquitin-protein ligase RNF213	0.0022446	91.087	1.26912e+06	1.58847e+06	930527	1201200	1.02073e+06	863390	1.36625e+06	1.72778e+06	1.78524e+06	TRUE	TRUE	TRUE	7325	263		4
MLSQDSNDDTEDVSLFDAEEETTNRPR	3113.34	Q9D8T4	Q9D8T4	Tvp23b	Golgi apparatus membrane protein TVP23 homolog B	0.00024586	65.901	1.26947e+06	1.99862e+06	2.68258e+06	1410900	1.66877e+06	1.97894e+06	2.08259e+06	2.40396e+06	1.4023e+06	TRUE	TRUE	TRUE	17441	3066		3
KGGILAIASLIGVEGGNSTR	1912.07	Q9JLN9;Q9JLN9-2	Q9JLN9	Mtor	Serine/threonine-protein kinase mTOR	0.0029796	58.01	1.27064e+06	1.28389e+06	1.49971e+06	1274300	1.13e+06	1.26845e+06	1.59124e+06	1.06388e+06	2.17202e+06	TRUE	TRUE	TRUE	12891	3252		2
NPQGFVLSLCHLQK	1639.85	Q03160	Q03160	Grb7	Growth factor receptor-bound protein 7	0.0028149	68.171	1.2717e+06	1.11332e+06	1.0088e+06	1491600	913931	1.31506e+06	1.32506e+06	1.33167e+06	1.43592e+06	TRUE	TRUE	TRUE	18590	1743		5
GTQLMNGTSMSSPNACGGIALVLSGLK	2663.31	Q64514;A0A087WRC0;Q05DJ9;Q64514-2	Q64514-2	Tpp2	Tripeptidyl-peptidase 2	0.00074858	56.332	1.27193e+06	1.44149e+06	3.53731e+06	3411200	1.22717e+06	1.66779e+06	1.3324e+06	6.26693e+06	1.21927e+06	TRUE	TRUE	TRUE	9474	2044;2043		1
HKDLQQQLVDAK	1421.76	Q6PAM1;Q6PAM1-2	Q6PAM1	Txlna	Alpha-taxilin	0.018094	68.463	1.2731e+06	2.18803e+06	1.49558e+06	1493400	1.25821e+06	1.8298e+06	1.95808e+06	1.66198e+06	2.28374e+06	TRUE	TRUE	TRUE	10120	2100		2
MMDVTVTIK	1036.53	Q6GQT9	Q6GQT9	Nomo1	Nodal modulator 1	0.069007	57.047	1.27322e+06	1.07667e+06	1.26045e+06	1543900	1.51243e+06	1.95747e+06	2.00356e+06	1.5009e+06	1.48362e+06	TRUE	TRUE	TRUE	17473	2067		1
PIPNQPPTAAHTANFLLNASGSTSTPAPSR	3014.52	Q3V117;Q91V92;Q3TS02	Q3V117	Acly	ATP-citrate synthase	0.0060488	46.847	1.27451e+06	2.77602e+06	1.76978e+06	2898000	3.00219e+06	2.95894e+06	2.23866e+06	2.50181e+06	1.80906e+06	TRUE	TRUE	TRUE	19172	1880		7
NIEMTQEDVR	1233.57	Q6P4T2	Q6P4T2	Snrnp200	U5 small nuclear ribonucleoprotein 200 kDa helicase	0.0014984	100.02	1.27509e+06	1.22159e+06	1.1977e+06	876240	1.088e+06	451497	975277	1.31946e+06	974553	TRUE	TRUE	TRUE	18173	2086		4
IALLEEAKK	1013.61	P26043	P26043	Rdx	Radixin	0.0046307	113.41	1.27533e+06	1.23866e+06	1.16755e+06	1408900	833387	1.45419e+06	1.05088e+06	1.42361e+06	1.68987e+06	TRUE	TRUE	TRUE	10731	1312		1
ISLFGTFLFNSPHQR	1762.92	Q7TPM9	Q7TPM9	Mtmr10	Myotubularin-related protein 10	0.00015103	92.265	1.27708e+06	835986	1.31522e+06	1319700	1.2868e+06	1.19076e+06	995392	1.58712e+06	1.53633e+06	TRUE	TRUE	TRUE	12181	2176		5
AYKPGALTFLLSMGR	1623.88	Q8BUE4	Q8BUE4	Aifm2	Apoptosis-inducing factor 2	0.0006838	85.006	1.27743e+06	990216	1.11457e+06	1236300	1.15114e+06	1.61803e+06	1.43822e+06	1.16278e+06	1.42588e+06	TRUE	TRUE	TRUE	2454	2342		8
LILEYVK	876.532	D3Z0F5;O88545;F6QK86	D3Z0F5	Cops6	COP9 signalosome complex subunit 6	0.037155	79.454	1.27755e+06	1.68611e+06	1.26496e+06	1674200	1.65866e+06	1.75699e+06	1.66836e+06	2.15167e+06	1.80649e+06	TRUE	TRUE	TRUE	14941	576		2
LAALFPDLFSR	1248.69	Q9Z2L6	Q9Z2L6	Minpp1	Multiple inositol polyphosphate phosphatase 1	0.00019925	123.35	1.2779e+06	1.01269e+06	1.18042e+06	1344600	867771	1.46155e+06	895882	989414	1.25535e+06	TRUE	TRUE	TRUE	13728	3411		10
MGVTYAAQVHLK	1316.69	Q99LB7	Q99LB7	Sardh	Sarcosine dehydrogenase, mitochondrial	0.050421	43.502	1.28083e+06	931062	932472	1476700	1.26971e+06	545682	2.07563e+06	1.56256e+06	1.59802e+06	TRUE	TRUE	TRUE	17267	2825		3
IQVIATCVCPTDINATDPK	2115.03	Q9QYY9;E0CYI4	Q9QYY9	Adh4	Alcohol dehydrogenase 4	0.00052128	80.96	1.2813e+06	2.41856e+06	1.58999e+06	2939800	2.90547e+06	2.9494e+06	3.05139e+06	5.05871e+06	2.94667e+06	TRUE	TRUE	TRUE	12105	3299		3
TEDPSDSGGLGSTADAVGSSLK	2049.93	A0A0R4J1H6;E9QP99;P55937-1;P55937	A0A0R4J1H6	Golga3	Golgin subfamily A member 3	0.0026358	76.358	1.28305e+06	1.10716e+06	1.32584e+06	1617500	1.37015e+06	915554	1.24088e+06	1.33286e+06	1.52491e+06	TRUE	TRUE	TRUE	23428	200		4
PFCFILVENVYVESEK	1971.97	E9QNY8;Q9JLC8-2;Q9JLC8-3;Q9JLC8	E9QNY8	Sacs	Sacsin	0.033754	44.457	1.28305e+06	1.56571e+06	1.81196e+06	2378900	2.32415e+06	2.15017e+06	1.96562e+06	2.498e+06	1.67352e+06	TRUE	TRUE	TRUE	19067	803		1
LSVEEAVAAGVVGGEIQEK	1883.98	Q8R0W0	Q8R0W0	Eppk1	Epiplakin	0.00035813	73.735	1.28446e+06	1.84166e+06	987566	2058700	1.79269e+06	2.12584e+06	2.27126e+06	2.2855e+06	2.12407e+06	TRUE	TRUE	TRUE	16343	2528		3
DGEGGLPAFLENSFIGAAR	1919.94	A0A087WRE5;Q6P3D0;A0A087WSB5	A0A087WRE5	Nudt16	U8 snoRNA-decapping enzyme	0.057822	48.608	1.28457e+06	1.25003e+06	1.44692e+06	1386700	1.52975e+06	1.24263e+06	1.67913e+06	1.46353e+06	857583	TRUE	TRUE	TRUE	3250	33		1
SQLTIIPQDPILFSGTLR	1998.12	A0A0R4J015;J3QML2;B2RX12-3;B2RX12-2;B2RX12	A0A0R4J015	Abcc3	Canalicular multispecific organic anion transporter 2	0.015106	57.679	1.28645e+06	1.06492e+06	1.36116e+06	1291800	1.33934e+06	1.46966e+06	1.03028e+06	1.09035e+06	913813	TRUE	TRUE	TRUE	22507	136		2
AEDEHLGILGPPIHANVGDK	2081.05	G3X9T8;G3X8Q5;E9PZD8;Q61147;G3UXG1	G3X9T8	Cp	Ceruloplasmin	0.00015548	78.78	1.28645e+06	2.75671e+06	5.30776e+06	3435600	3.36324e+06	3.579e+06	3.43616e+06	3.36809e+06	1.85172e+06	TRUE	TRUE	TRUE	449	694		6
MGGTMPEYR	1040.44	Q91XE0-2;Q91XE0	Q91XE0-2	Glyat	Glycine N-acyltransferase	0.0050124	90.37	1.2868e+06	1.72416e+06	1.7029e+06	1267600	1.44489e+06	1.13526e+06	1.06413e+06	1.69193e+06	1.55275e+06	TRUE	TRUE	TRUE	17232	2699		6
GKTEIQVNCPK	1272.65	O09117-2;O09117;D6RFU9	O09117-2	Sypl1;Sypl	Synaptophysin-like protein 1	0.00038537	124.23	1.2875e+06	2.47489e+06	433484	332190	212514	1.77988e+06	1.93873e+06	386559	626461	TRUE	TRUE	TRUE	8723	1019		5
LGAVFNQVAFPLQYTPR	1920.03	Q921M3-2;Q921M3	Q921M3-2	Sf3b3	Splicing factor 3B subunit 3	0.061504	51.135	1.28773e+06	1.26244e+06	1.17929e+06	1577100	1.43617e+06	1.63997e+06	1.33946e+06	1.10295e+06	1.58375e+06	TRUE	TRUE	TRUE	14567	2754		1
SLAYLSAATHGLDEEAESLKETFDPEK	2950.41	Q8CIE6;F8WHL2	Q8CIE6	Copa	Coatomer subunit alpha;Xenin;Proxenin;Coatomer subunit alpha	0.0021608	55.061	1.28832e+06	3.01e+06	3.09092e+06	1330800	2.88071e+06	2.67324e+06	2.92316e+06	1.95578e+06	1.81001e+06	TRUE	TRUE	TRUE	21945	2456		5
IVIFQSKPEIQYAPQLEQEPTNLR	2840.51	D3YVM2;Q9QY73	D3YVM2	Tmem59	Transmembrane protein 59	0.0020742	57.068	1.28832e+06	1.3542e+06	1.40944e+06	1654000	1.4106e+06	1.87702e+06	2.69083e+06	2.00122e+06	2.61499e+06	TRUE	TRUE	TRUE	12411	541		1
KVQTILEK	957.586	Q9JLV1	Q9JLV1	Bag3	BAG family molecular chaperone regulator 3	0.029198	88.819	1.28843e+06	1.17636e+06	1.55908e+06	998600	1.05799e+06	1.06368e+06	700884	863267	1.28456e+06	TRUE	TRUE	TRUE	13611	3254		1
GALVTVGQLSCYDQAK	1708.85	Q9QZD8	Q9QZD8	Slc25a10	Mitochondrial dicarboxylate carrier	0.014063	63.091	1.28855e+06	1.4373e+06	759185	1282000	1.15718e+06	1.44413e+06	1.03019e+06	1.25799e+06	1.28604e+06	TRUE	TRUE	TRUE	7957	3305		1
SWFADLAGR	1021.5	Q9QYE6	Q9QYE6	Golga5	Golgin subfamily A member 5	0.0031971	87.696	1.28867e+06	628244	784595	698050	745148	1.13623e+06	945952	698507	823337	TRUE	TRUE	TRUE	23043	3289		5
GGELVYTDTEAR	1309.62	E9Q3W4;Q9QXS1-15;Q9QXS1-10;Q9QXS1-9;Q9QXS1-12;Q9QXS1-11;Q9QXS1-13;Q9QXS1-5;Q9QXS1-3;Q9QXS1-16;Q9QXS1-4;Q9QXS1-14;Q9QXS1-6;Q9QXS1-7;Q9QXS1-8;Q9QXS1-2;Q9QXS1;F6R059	E9Q3W4	Plec	Plectin	0.00048756	96.342	1.28949e+06	1.31046e+06	1.25905e+06	1141800	1.1823e+06	862770	1.12972e+06	1.08562e+06	1.74747e+06	TRUE	TRUE	TRUE	8417	731		4
DGNDLHMTYK	1192.52	Q9QYJ0	Q9QYJ0	Dnaja2	DnaJ homolog subfamily A member 2	0.00087782	118.03	1.28972e+06	1.70961e+06	1.44626e+06	1499300	1.41641e+06	836902	1.2242e+06	1.66435e+06	2.03475e+06	TRUE	TRUE	TRUE	3298	3293		6
MMLDHCLELQLFHR	1841.87	P16546-2;A3KGU5;E9Q447;P16546;A3KGU7;A3KGU9	P16546-2	Sptan1	Spectrin alpha chain, non-erythrocytic 1	3.3352e-05	109	1.28984e+06	1.81453e+06	1.76866e+06	2697500	2.77098e+06	3.06833e+06	3.82007e+06	2.84748e+06	4.11052e+06	TRUE	TRUE	TRUE	17481	1261		5
SNDTSQTPPGETVPR	1584.74	Q8CE80;P51125-2;P51125-6;P51125;P51125-7;P51125-3;P51125-5;P51125-4	Q8CE80	Cast	Calpastatin	1.8173e-13	149.49	1.29101e+06	1.89725e+06	1.62954e+06	1314500	1.46512e+06	1.66143e+06	1.44947e+06	1.49689e+06	1.23189e+06	TRUE	TRUE	TRUE	22264	1464		15
PAAQPSFHQAQK	1308.66	Q9JLV1	Q9JLV1	Bag3	BAG family molecular chaperone regulator 3	0.0085345	53.211	1.29148e+06	560053	778142	1268100	708752	534902	504741	518472	449948	TRUE	TRUE	TRUE	18994	3254		3
VLAPQISFGLDVSSEEER	1974.99	Q9JI75	Q9JI75	Nqo2	Ribosyldihydronicotinamide dehydrogenase [quinone]	0.0031452	80.967	1.29288e+06	1.83803e+06	2.10862e+06	1809800	2.37773e+06	2.29087e+06	2.32779e+06	1.42564e+06	1.99734e+06	TRUE	TRUE	TRUE	25861	3211		2
SNLNIGAAGHR	1108.57	Q91W18-2;Q91W18-3;Q91W18;E9Q6T6	Q91W18-2	Tdrd3	Tudor domain-containing protein 3	0.0063378	85.676	1.29312e+06	1.19081e+06	1.82915e+06	1198600	1.11079e+06	1.31788e+06	935560	1.58968e+06	1.21321e+06	TRUE	TRUE	TRUE	22281	2661		2
LLTTCYMASENSSQETHSR	2213.97	Q711T7;G5E8V4	Q711T7	Nadsyn1	Glutamine-dependent NAD(+) synthetase	7.8196e-05	91.518	1.29347e+06	1.34404e+06	1.50159e+06	1262400	1.65517e+06	1.15914e+06	984619	1.29661e+06	1.57801e+06	TRUE	TRUE	TRUE	15485	2153		7
LENSSLEMTTTFK	1499.72	Q91YJ3	Q91YJ3	Thyn1	Thymocyte nuclear protein 1	0.0053495	76.332	1.29394e+06	1.84996e+06	2.39842e+06	2133600	2.18501e+06	1.30735e+06	1.31171e+06	2.37329e+06	2.129e+06	TRUE	TRUE	TRUE	14324	2720		2
SPLVAAMQHFLPVLK	1649.93	Q9EPL8	Q9EPL8	Ipo7	Importin-7	8.7438e-05	96.866	1.29522e+06	1.46826e+06	1.25397e+06	1144800	1.92904e+06	1.25531e+06	2.30186e+06	1.17736e+06	1.15846e+06	TRUE	TRUE	TRUE	22383	3165		17
AVSILPLLGHGVPR	1427.86	Q923D5	Q923D5	Wbp11	WW domain-binding protein 11	0.00022058	92.247	1.29522e+06	1.42116e+06	1.13467e+06	1485600	1.43501e+06	2.02488e+06	1.0975e+06	1.78767e+06	1.69001e+06	TRUE	TRUE	TRUE	2337	2771		6
ITPWKPYILMVPSNSDEIQLDIQAR	2926.53	P01029	P01029	C4b	Complement C4-B;Complement C4 beta chain;Complement C4 alpha chain;C4a anaphylatoxin;Complement C4 gamma chain	0.00029097	79.177	1.29593e+06	1.81723e+06	2.50654e+06	1691800	2.19128e+06	1.98593e+06	1.51278e+06	2.02197e+06	2.63599e+06	TRUE	TRUE	TRUE	12322	1159		5
EKPALIFEVLER	1442.81	Q9D706	Q9D706	Rpap3	RNA polymerase II-associated protein 3	0.00051196	77.527	1.29639e+06	1.83551e+06	1.24759e+06	859200	892357	1.22469e+06	1.18787e+06	1.45112e+06	1.21938e+06	TRUE	TRUE	TRUE	5396	3047		5
GLNLLIR	797.512	Q8K010	Q8K010	Oplah	5-oxoprolinase	0.020494	107.55	1.29698e+06	1.18382e+06	1.05943e+06	1487700	2.06063e+06	1.45815e+06	1.38093e+06	1.68142e+06	1.76953e+06	TRUE	TRUE	TRUE	8859	2468		1
DEWLRPEDLPIK	1509.78	Q8C483;P26638;A2AFS0	Q8C483	Sars	Serine--tRNA ligase, cytoplasmic	0.00019218	94.363	1.29803e+06	1.60274e+06	1.52752e+06	1106200	2.14827e+06	1.98434e+06	1.57713e+06	2.96292e+06	1.42242e+06	TRUE	TRUE	TRUE	3131	1321		6
SRPPEQDGSGGDHEPVPSEPGSPTTTVAATAAAPR	3425.61	Q3URQ4	Q3URQ4	C78339	Family with sequence similarity 8, member A1	8.7138e-07	72.841	1.29838e+06	2.13972e+06	3.29636e+06	3377900	2.72251e+06	2.60058e+06	3.32862e+06	2.48079e+06	3.85896e+06	TRUE	TRUE	TRUE	22574	1864		14
WCDDYFFIVHR	1556.69	P36552	P36552	Cpox	Oxygen-dependent coproporphyrinogen-III oxidase, mitochondrial	0.018708	55.426	1.29932e+06	1.21795e+06	1.55833e+06	1667000	1.20915e+06	1.42252e+06	1.37273e+06	1.76501e+06	1.08257e+06	TRUE	TRUE	TRUE	27240	1395		4
APVPASELLDAK	1209.66	E9Q3W4;Q9QXS1-15;Q9QXS1-10;Q9QXS1-9;Q9QXS1-12;Q9QXS1-11;Q9QXS1-13;Q9QXS1-5;Q9QXS1-3;Q9QXS1-16;Q9QXS1-4;Q9QXS1-14;Q9QXS1-6;Q9QXS1-7;Q9QXS1-8;Q9QXS1-2;Q9QXS1;F6R059	E9Q3W4	Plec	Plectin	0.054758	57.348	1.29932e+06	1.90471e+06	2.48418e+06	1677500	1.41432e+06	1.73107e+06	2.42141e+06	2.31984e+06	3.25572e+06	TRUE	TRUE	TRUE	1711	731		1
AMSSDFCAQGTEICR	1731.7	Q9QXD1	Q9QXD1	Acox2	Peroxisomal acyl-coenzyme A oxidase 2	1.9482e-05	120.77	1.30014e+06	1.19137e+06	1.65424e+06	1777500	2.53071e+06	2.08784e+06	1.68142e+06	1.262e+06	1.67504e+06	TRUE	TRUE	TRUE	1537	3276		10
VFIPHGLIMDR	1296.7	P00493	P00493	Hprt1	Hypoxanthine-guanine phosphoribosyltransferase	0.0031502	73.632	1.30026e+06	2.05149e+06	1.34312e+06	1809900	1.27471e+06	2.19262e+06	1.73481e+06	1.32793e+06	1.84211e+06	TRUE	TRUE	TRUE	25387	1156		4
SVVYQETNGETR	1381.65	B1AT82;Q9D0M1;B1AT84;B1AT83	B1AT82	Prpsap1	Phosphoribosyl pyrophosphate synthase-associated protein 1	2.4623e-07	141.88	1.30236e+06	781831	3.15602e+06	4831800	1.65471e+06	1.09337e+06	808116	5.29958e+06	1.80596e+06	TRUE	TRUE	TRUE	23029	449		9
AAPPQEDSQATETPDTGLYYHR	2446.1	Q02819;A0A1C7CYU3;A0A1B0GR92;A0A1B0GT83	Q02819	Nucb1	Nucleobindin-1	3.7065e-05	90.718	1.3026e+06	1.78207e+06	1.30357e+06	1960500	2.29206e+06	1.93219e+06	2.30644e+06	2.26724e+06	1.47657e+06	TRUE	TRUE	TRUE	168	1741		10
IFEFQVMPQLLNHLK	1856	A0A0R4J0N5;P46718	A0A0R4J0N5	Pdcd2	Programmed cell death protein 2	0.0012824	74.133	1.30307e+06	1.78636e+06	2.55895e+06	1787800	2.06923e+06	1.47637e+06	1.79811e+06	1.48481e+06	1.34509e+06	TRUE	TRUE	TRUE	11073	171		12
AFQPYGLHGGEPGTR	1585.76	Q8K010	Q8K010	Oplah	5-oxoprolinase	0.0079309	69.258	1.30318e+06	1.95469e+06	2.0098e+06	2158200	2.15525e+06	2.68501e+06	2.24962e+06	2.06229e+06	2.54555e+06	TRUE	TRUE	TRUE	674	2468		7
SVWHGSDPSGR	1183.54	E9QPX1;P39061-2;P39061-1;P39061	E9QPX1	Col18a1	Collagen alpha-1(XVIII) chain;Endostatin	0.018616	51.252	1.30388e+06	754086	625963	1413400	569285	558989	632471	622851	402209	TRUE	TRUE	TRUE	23031	807		1
PIFLSVEDTSFQWVDSLK	2110.06	P19096;A0A0U1RNJ1	P19096	Fasn	Fatty acid synthase;[Acyl-carrier-protein] S-acetyltransferase;[Acyl-carrier-protein] S-malonyltransferase;3-oxoacyl-[acyl-carrier-protein] synthase;3-oxoacyl-[acyl-carrier-protein] reductase;3-hydroxyacyl-[acyl-carrier-protein] dehydratase;Enoyl-[acyl-carrier-protein] reductase;Oleoyl-[acyl-carrier-protein] hydrolase	0.00011304	89.44	1.30412e+06	2.61664e+06	2.63899e+06	5662700	3.13598e+06	6.22601e+06	5.91477e+06	3.74483e+06	1.42806e+06	TRUE	TRUE	TRUE	19163	1272		9
NCGQMSEIEAK	1265.54	P26039	P26039	Tln1	Talin-1	0.0032013	86.898	1.30599e+06	737253	814655	1066200	687387	626893	593136	697719	733601	TRUE	TRUE	TRUE	17875	1309		3
DGFIDKEDLHDMLASMGK	2020.92	Q6ZWQ9;D3YV37	Q6ZWQ9	Myl12a	Myosin regulatory light chain 12A	0.0014206	70.335	1.30681e+06	2.26403e+06	1.68862e+06	2441400	1.70248e+06	1.86701e+06	3.06788e+06	1.18918e+06	1.59689e+06	TRUE	TRUE	TRUE	3263	2146		2
VQPAVMQSWLQEALSDSTHR	2282.11	Q921L5	Q921L5	Cog2	Conserved oligomeric Golgi complex subunit 2	0.00095552	65.085	1.30693e+06	1.21152e+06	1.37186e+06	1311000	800165	1.30921e+06	2.23818e+06	851709	1.16241e+06	TRUE	TRUE	TRUE	26515	2753		3
GDEDDKGPPCGPVNCNEK	1986.8	G3UXZ5;P97371;G3UXY0;G3X9K9;G3UWN9	G3UXZ5	Psme1	Proteasome activator complex subunit 1	1.952e-05	114.58	1.30822e+06	2.20985e+06	2.76834e+06	3333600	3.2084e+06	3.09472e+06	2.9284e+06	3.94393e+06	2.31231e+06	TRUE	TRUE	TRUE	8066	884		14
GDQFVFYEDWGETMVSK	2036.88	A0A0R4J107;Q8R146-2;Q8R146	A0A0R4J107	Apeh	Acylamino-acid-releasing enzyme	0.0040545	68.83	1.30833e+06	1.59024e+06	1.60831e+06	1718700	1.52382e+06	1.88052e+06	1.84139e+06	1.85222e+06	713026	TRUE	TRUE	TRUE	8118	186		2
GVDSQGMLLCASVEGVSR	1863.88	A2A7S7;Q91WQ3	A2A7S7	Yars	Tyrosine--tRNA ligase;Tyrosine--tRNA ligase, cytoplasmic;Tyrosine--tRNA ligase, cytoplasmic, N-terminally processed	0.00012691	111.39	1.30845e+06	3.20668e+06	1.18033e+06	1198400	1.82093e+06	1.56712e+06	2.87473e+06	2.00608e+06	1.68374e+06	TRUE	TRUE	TRUE	9545	312		10
NLDQEQLSQVLDAMFEK	2006.96	A0A0A6YX73;Q8K1M3;P12367;A0A0A6YY28	A0A0A6YX73	Prkar2a	cAMP-dependent protein kinase type II-alpha regulatory subunit	0.00086173	55.33	1.30857e+06	973336	2.00181e+06	1811800	1.64064e+06	1.10593e+06	1.41734e+06	1.59533e+06	1.41425e+06	TRUE	TRUE	TRUE	18306	68		11
MMFMGLIR	997.491	Q3U125;Q9CYH2;D3Z252;D3YYG8;D3Z398	Q3U125	Fam213a	Redox-regulatory protein FAM213A	0.010335	92.692	1.30857e+06	1.28137e+06	1.03031e+06	763660	1.25239e+06	1.64013e+06	1.20227e+06	1.04668e+06	1.4301e+06	TRUE	TRUE	TRUE	17477	1816		3
TNELGDGGVGLVLQGLQNPTCK	2269.14	Q91VI7;A0A1B0GSG5;A0A1B0GRG4;A0A1B0GRY7	Q91VI7	Rnh1	Ribonuclease inhibitor	0.0038338	75.961	1.30939e+06	1.71987e+06	1.61197e+06	2093000	1.621e+06	1.71199e+06	1.75922e+06	1.73967e+06	1.37359e+06	TRUE	TRUE	TRUE	24169	2653		2
EEMDFPQLMK	1266.56	O70194	O70194	Eif3d	Eukaryotic translation initiation factor 3 subunit D	0.0072956	79.713	1.31208e+06	3.71802e+06	1.55194e+06	2448000	3.85145e+06	1.83855e+06	3.00696e+06	3.21679e+06	1.70604e+06	TRUE	TRUE	TRUE	4865	1093		3
EPVLNDDLPSR	1253.63	Q8K2I3	Q8K2I3	Fmo2	Dimethylaniline monooxygenase [N-oxide-forming] 2	0.0028322	87.913	1.31243e+06	1.26309e+06	782914	1620400	1.75456e+06	1.44108e+06	1.15365e+06	2.01284e+06	1.34075e+06	TRUE	TRUE	TRUE	5946	2496		4
EEDLSSFSIADLK	1452.7	P24527	P24527	Lta4h	Leukotriene A-4 hydrolase	0.0041952	84.479	1.31301e+06	1.53941e+06	1.16727e+06	1899400	1.84721e+06	1.53715e+06	1.78782e+06	1.48146e+06	1.15011e+06	TRUE	TRUE	TRUE	4800	1301		1
AVLNLLR	797.512	Q4FE56;P70398	Q4FE56	Usp9x	Ubiquitin carboxyl-terminal hydrolase;Probable ubiquitin carboxyl-terminal hydrolase FAF-X	0.017295	120.06	1.31301e+06	2.13655e+06	1.3635e+06	1334900	1.33144e+06	1.00966e+06	1.33955e+06	1.65443e+06	1.7128e+06	TRUE	TRUE	TRUE	2290	1668		7
GPENKDPQTESQQLEAK	1897.9	Q9JLV1	Q9JLV1	Bag3	BAG family molecular chaperone regulator 3	4.174e-05	92.633	1.31313e+06	1.03321e+06	1.77279e+06	1442900	1.47965e+06	1.31673e+06	1.52927e+06	1.21557e+06	1.5747e+06	TRUE	TRUE	TRUE	9068	3254		6
QPCLSSDPGCPQDGR	1672.69	A0A0R4J131;Q8CIF4	A0A0R4J131	Btd	Biotinidase	0.00018673	110.08	1.31395e+06	1.91226e+06	2.38348e+06	2065400	1.98995e+06	2.32649e+06	1.63633e+06	1.54674e+06	1.12697e+06	TRUE	TRUE	TRUE	20112	189		10
SMSVYCTPNKPSR	1525.7	O55143;O55143-2	O55143	Atp2a2	Sarcoplasmic/endoplasmic reticulum calcium ATPase 2	0.0087962	91.855	1.31407e+06	719441	903313	502710	456762	926365	868263	972997	1.49493e+06	TRUE	TRUE	TRUE	22253	1087		5
AALVLEDGSVLQGR	1426.78	E9QAI5;G3UWN2;B2RQC6-2;B2RQC6;E9QAT6	E9QAI5	Cad	CAD protein;Glutamine-dependent carbamoyl-phosphate synthase;Aspartate carbamoyltransferase;Dihydroorotase	0.0048692	87.298	1.31617e+06	1.92541e+06	1.07869e+06	1123800	1.38596e+06	1.07179e+06	1.167e+06	1.13395e+06	720671	TRUE	TRUE	TRUE	149	478		5
HLEEAQECLK	1255.59	O54692	O54692	Zw10	Centromere/kinetochore protein zw10 homolog	0.0010584	121.73	1.31676e+06	933515	1.34209e+06	1178400	945921	1.10302e+06	845345	807909	1.1128e+06	TRUE	TRUE	TRUE	10148	1067		7
GVIDLVFEK	1018.57	Z4YKC4;A0A0R4J112;A2AMI2;A0A0N4SVL0;Q80XI3-2;Q80XI3-4;Q80XI3;Q80XI3-3;A2AMI7	Z4YKC4	Eif4g3	Eukaryotic translation initiation factor 4 gamma 3	0.023147	71.379	1.31816e+06	1.25693e+06	1.4131e+06	885950	1.19602e+06	1.15364e+06	1.4387e+06	1.36234e+06	1.05291e+06	TRUE	TRUE	TRUE	9579	115		1
LSIIFPLWK	1115.67	F8VPL2;Q61194-2;Q61194	F8VPL2	Pik3c2a	Phosphatidylinositol 4-phosphate 3-kinase C2 domain-containing subunit alpha	0.0028904	98.299	1.31898e+06	879146	1.30714e+06	456540	695814	914902	811920	449987	642350	TRUE	TRUE	TRUE	16222	846		7
YAELLEEHR	1158.57	Q6PAM1;Q6PAM1-2;A2ADZ2;A2ADZ3;A2ADZ4	Q6PAM1	Txlna	Alpha-taxilin	0.027696	53.327	1.32015e+06	1.96971e+06	1.33636e+06	1755700	1.29936e+06	1.06222e+06	1.61335e+06	2.33521e+06	1.6453e+06	TRUE	TRUE	TRUE	27567	2100		3
RLQGQLEQGDDTAAEK	1757.85	Q6P542	Q6P542	Abcf1	ATP-binding cassette sub-family F member 1	6.4575e-06	94.45	1.32015e+06	2.58866e+06	1.56425e+06	1142100	1.37933e+06	1.38657e+06	1.63976e+06	1.61529e+06	1.8043e+06	TRUE	TRUE	TRUE	20820	2087		4
NHCGLLQLGMATVQTLK	1882.98	Q8BTY8;Q8BTY8-2;Q8BTY8-4;Q8BTY8-3	Q8BTY8	Scfd2	Sec1 family domain-containing protein 2	2.5163e-05	71.143	1.32109e+06	1.27102e+06	1.60023e+06	857520	1.01107e+06	1.35435e+06	1.97019e+06	951327	1.40301e+06	TRUE	TRUE	TRUE	18119	2336		1
SGMFWLR	895.437	Q9CZ13	Q9CZ13	Uqcrc1	Cytochrome b-c1 complex subunit 1, mitochondrial	0.03856	77.748	1.3225e+06	1.75699e+06	1.09033e+06	1224600	1.0781e+06	1.04891e+06	1.61345e+06	1.03893e+06	1.31384e+06	TRUE	TRUE	TRUE	21652	2973		3
ILCHEQQDQEEAQR	1782.8	O88697;D3YXM1;A0A087WQT0;Q05DP1	O88697	Stk16	Serine/threonine-protein kinase 16	1.5335e-08	115.12	1.3225e+06	1.20555e+06	1.65471e+06	1049300	900145	790334	1.19617e+06	1.29825e+06	1.14515e+06	TRUE	TRUE	TRUE	11546	1128		10
IFSSAEALVLSFR	1438.78	O08759;O08759-3;O08759-2;A0A0J9YUK0	O08759	Ube3a	Ubiquitin-protein ligase E3A	1.8752e-05	100.72	1.32331e+06	1.96225e+06	2.45938e+06	2161800	1.45454e+06	1.7581e+06	2.64917e+06	2.74629e+06	1.76125e+06	TRUE	TRUE	TRUE	11132	1007		4
ISLIQIFR	988.607	Q99PV0	Q99PV0	Prpf8	Pre-mRNA-processing-splicing factor 8	0.0035325	124.37	1.32437e+06	824244	857143	1000700	983932	880227	1.13296e+06	1.06749e+06	1.04089e+06	TRUE	TRUE	TRUE	12184	2858		10
VVIEACDELGIVLAHTDLR	2122.11	Q9CWJ9	Q9CWJ9	Atic	Bifunctional purine biosynthesis protein PURH;Phosphoribosylaminoimidazolecarboxamide formyltransferase;IMP cyclohydrolase	0.00016065	78.661	1.32448e+06	1.37108e+06	2.24699e+06	2025800	1.92137e+06	1.34271e+06	1.78581e+06	1.66967e+06	1.33575e+06	TRUE	TRUE	TRUE	26969	2944		4
DRPETSEILK	1186.62	Q03963	Q03963	Eif2ak2	Interferon-induced, double-stranded RNA-activated protein kinase	0.012227	93.649	1.32495e+06	1.90928e+06	1.56462e+06	1741300	1.75165e+06	1.77066e+06	1.75331e+06	1.5271e+06	2.39395e+06	TRUE	TRUE	TRUE	4048	1747		2
IDKPLCHSEDEK	1469.68	P70302;A0A1B0GRA5;A0A1B0GR78	P70302	Stim1	Stromal interaction molecule 1	0.00037756	85.522	1.32554e+06	310886	252711	1426800	292756	232855	300706	305735	198804	TRUE	TRUE	TRUE	10892	1662		1
RKEDEVEEWQHR	1639.77	P26040	P26040	Ezr	Ezrin	0.00013363	85.522	1.32577e+06	1.9421e+06	1.66589e+06	1754100	2.22708e+06	1.37656e+06	1.65597e+06	2.06564e+06	1.35922e+06	TRUE	TRUE	TRUE	20742	1310		9
DIKPDNFLMGIGR	1474.76	H7BXB1;E9Q4G7;E9PWB2;Q8BK63-2;Q8BK63;E9Q2U6;E9Q3W1	H7BXB1	Csnk1a1	Casein kinase I isoform alpha	0.010621	65.234	1.32776e+06	2.37342e+06	1.02354e+06	1661700	2.00146e+06	1.81391e+06	1.40247e+06	1.37213e+06	1.31169e+06	TRUE	TRUE	TRUE	3444	669		6
DVFEAFYK	1017.48	Q3TCH7	Q3TCH7	Cul4a	Cullin-4A	0.054132	63.306	1.32835e+06	1.54939e+06	1.41724e+06	1190400	1.66575e+06	1.56097e+06	1.61946e+06	1.4502e+06	1.5593e+06	TRUE	TRUE	TRUE	4258	1784		2
DHENIIIAK	1051.57	P09103;E9Q8G8	P09103	P4hb	Protein disulfide-isomerase	1.0203e-58	209.84	1.32846e+06	9.20664e+07	1.47886e+08	173920000	1.41792e+08	1.02786e+08	1.13315e+08	1.50642e+08	3.09295e+07	TRUE	TRUE	TRUE	3363	1191		35
TEAATTAGKPEPNAVTK	1684.86	P27546-2;P27546;A0A0G2JFH2;A0A140T8T5	P27546-2	Map4	Microtubule-associated protein 4	0.00057118	102.15	1.32917e+06	2.10018e+06	2.09068e+06	2454700	2.01308e+06	1.75651e+06	1.58256e+06	2.5921e+06	1.39716e+06	TRUE	TRUE	TRUE	23411	1326		11
AKDELSAQAEVK	1287.67	Q68FG2	Q68FG2	Sptbn2	Spectrin beta chain 2	0.0083676	83.045	1.33045e+06	4.76298e+06	3.3098e+06	618370	1.84523e+06	2.26702e+06	595167	2.93574e+06	2.96791e+06	TRUE	TRUE	TRUE	1126	2052		5
YCALLLPLLK	1202.71	Q8CHW4;F6T9C3	Q8CHW4	Eif2b5	Translation initiation factor eIF-2B subunit epsilon	0.00099392	108.09	1.33081e+06	1.3114e+06	779541	1244200	994348	1.09615e+06	1.31047e+06	1.68313e+06	771793	TRUE	TRUE	TRUE	27616	2446		7
RPALGWLAQLLR	1392.84	E0CXM9;Q9DB43	E0CXM9	Zfpl1	Zinc finger protein-like 1	0.00020566	94.82	1.33303e+06	1.10567e+06	2.29903e+06	1793200	1.78618e+06	1.37907e+06	2.23942e+06	2.64595e+06	2.39092e+06	TRUE	TRUE	TRUE	20873	637		15
VITNANENYEPR	1418.68	P14106	P14106	C1qb	Complement C1q subcomponent subunit B	1.3261e-05	132.88	1.33315e+06	1.12852e+06	1.82812e+06	1074700	956906	1.24668e+06	1.09378e+06	1.74886e+06	942421	TRUE	TRUE	TRUE	25795	1233		7
YFLHQSHEEREHAEK	1938.9	P09528	P09528	Fth1	Ferritin heavy chain;Ferritin heavy chain, N-terminally processed	0.0036554	66.215	1.33408e+06	2.03312e+06	1.44842e+06	1286400	1.08159e+06	2.04015e+06	1.48427e+06	2.10051e+06	3.62819e+06	TRUE	TRUE	TRUE	27792	1194		7
ASHKPTYENLQK	1414.72	Q8R5F3	Q8R5F3	Oard1	O-acetyl-ADP-ribose deacetylase 1	4.097e-05	112.94	1.33432e+06	1.46621e+06	1.18286e+06	1541400	1.04954e+06	950722	1.18501e+06	1.56801e+06	1.04604e+06	TRUE	TRUE	TRUE	1918	2565		7
EFCENLSADCR	1399.55	Q76MZ3;G3UWL2	Q76MZ3	Ppp2r1a	Serine/threonine-protein phosphatase 2A 65 kDa regulatory subunit A alpha isoform	5.3653e-06	147.4	1.33443e+06	1.6614e+06	1.69445e+06	2062300	1.76305e+06	1.48299e+06	1.70812e+06	2.10642e+06	2.27412e+06	TRUE	TRUE	TRUE	4923	2157		6
RLPPLPAVER	1146.69	A2A5S3;A2A5R8;Q9DBE7;Q9Z108;V9GX87	A2A5S3	Stau1	Double-stranded RNA-binding protein Staufen homolog 1	0.0033598	83.948	1.33736e+06	1.65198e+06	1.85057e+06	1477400	1.14653e+06	1.07473e+06	1.1791e+06	1.69718e+06	4.48856e+06	TRUE	TRUE	TRUE	20811	306		4
MQNDSAENETAEGEEKR	1936.81	Q8VCQ8;E9QA16;E9Q0M9;S4R1T7;D3Z6I7;E9QA15;E9Q9F3	Q8VCQ8	Cald1	Caldesmon 1	2.8577e-05	92.427	1.33982e+06	618610	943603	2772000	781566	693987	804074	875809	756079	TRUE	TRUE	TRUE	17596	774		6
KEITGIGPSTTTETETIAK	1976.03	P40336;P40336-2	P40336	Vps26a	Vacuolar protein sorting-associated protein 26A	0.00080609	52.866	1.34005e+06	1.74272e+06	1.39826e+06	1382600	836293	925586	1.17596e+06	1.57103e+06	2.35403e+06	TRUE	TRUE	TRUE	12759	1406		3
APAGILNGK	839.486	Q922D8	Q922D8	Mthfd1	C-1-tetrahydrofolate synthase, cytoplasmic;Methylenetetrahydrofolate dehydrogenase;Methenyltetrahydrofolate cyclohydrolase;Formyltetrahydrofolate synthetase;C-1-tetrahydrofolate synthase, cytoplasmic, N-terminally processed	0.0044513	92.467	1.3404e+06	1.36717e+06	2.27404e+06	1728000	2.88641e+06	978752	1.0013e+06	1.0101e+07	2.24689e+06	TRUE	TRUE	TRUE	1607	2762		1
VILLDVAR	897.565	A0A0A6YWM5;E9QKE4;Q8BMG7	A0A0A6YWM5	Rab3gap2	Rab3 GTPase-activating protein non-catalytic subunit	0.02169	77.058	1.3404e+06	1.03582e+06	1.07089e+06	1496900	1.06134e+06	1.31757e+06	1.05765e+06	1.2861e+06	1.27353e+06	TRUE	TRUE	TRUE	25727	64		2
IQLNNPTER	1083.57	Q91X21;Q91X21-2	Q91X21	Kiaa2013	Uncharacterized protein KIAA2013	0.051464	72.23	1.34122e+06	776300	2.11735e+06	1169000	998358	926460	1.47102e+06	1.30048e+06	1.54249e+06	TRUE	TRUE	TRUE	12067	2682		2
YPTIDQELMEDR	1508.68	Q9QYY9;E0CYI4	Q9QYY9	Adh4	Alcohol dehydrogenase 4	0.00016876	109.83	1.34157e+06	2.06138e+06	1.42654e+06	2330300	2.33658e+06	3.01554e+06	2.79446e+06	3.02899e+06	1.2562e+06	TRUE	TRUE	TRUE	28270	3299		1
YLNNVIESHTDFIFATIK	2124.09	Q8BU30	Q8BU30	Iars	Isoleucine--tRNA ligase, cytoplasmic	0.0061267	64.827	1.34251e+06	2.19558e+06	1.6658e+06	1621100	1.3326e+06	1.8589e+06	2.22569e+06	3.1858e+06	1.08765e+06	TRUE	TRUE	TRUE	28107	2340		3
VAFSGILDIVDIR	1416.8	Q8BWN8	Q8BWN8	Acot4	Acyl-coenzyme A thioesterase 4	0.0002201	103.08	1.34321e+06	562739	1.72225e+06	2065000	1.85685e+06	1.99213e+06	990530	910810	1.37933e+06	TRUE	TRUE	TRUE	24885	2353		5
MSYLELMEHPFFTLHK	2021.97	O09110-2;O09110	O09110-2	Map2k3	Dual specificity mitogen-activated protein kinase kinase 3	0.00038642	79.804	1.34333e+06	1.50966e+06	2.62396e+06	961090	1.07011e+06	1.28002e+06	1.83901e+06	849148	1.11756e+06	TRUE	TRUE	TRUE	17669	1018		3
ISFYMTNYGEEGTHVGSAAALER	2502.15	Q3U3J1;P50136	Q3U3J1	Bckdha	2-oxoisovalerate dehydrogenase subunit alpha, mitochondrial	0.00014921	95.361	1.34345e+06	3.94482e+06	1.4689e+06	3206300	3.24862e+06	2.875e+06	2.32007e+06	2.41145e+06	2.91302e+06	TRUE	TRUE	TRUE	12158	1822		6
FFFNLGVK	970.528	A0A0R4J260;B2RRE7	A0A0R4J260	Otud4	OTU domain-containing protein 4	0.01361	86.866	1.34497e+06	1.5452e+06	1.03463e+06	1186300	1.31203e+06	1.49815e+06	1.56025e+06	1.54647e+06	1.19514e+06	TRUE	TRUE	TRUE	6866	220		4
GSITCTYYGWSDTPSCYER	2301.93	E9Q8I0;P06909;D6RGQ0;A0A0A6YWP4	E9Q8I0	Cfh	Complement factor H	0.001437	72.891	1.34544e+06	1.91021e+06	1.5479e+06	1327200	2.16652e+06	1.21202e+06	1.67246e+06	1.55061e+06	2.04282e+06	TRUE	TRUE	TRUE	9324	762		7
IQNSGDFYDLYGGEK	1704.76	P29351;P29351-2;P29351-3	P29351	Ptpn6	Tyrosine-protein phosphatase non-receptor type 6	0.0033279	76.357	1.34544e+06	2.2741e+06	2.55332e+06	2754400	1.87196e+06	1.45476e+06	2.39481e+06	3.45825e+06	2.18463e+06	TRUE	TRUE	TRUE	12081	1347		3
LQALDTGWNELHK	1523.77	A0A0A0MQG2;Q62261-2;Q62261	A0A0A0MQG2	Sptbn1	Spectrin beta chain, non-erythrocytic 1	0.0011218	64.313	1.34602e+06	1.63491e+06	2.09969e+06	1868700	1.65947e+06	1.82106e+06	2.28966e+06	1.92656e+06	2.08619e+06	TRUE	TRUE	TRUE	15908	52		2
HVCEMLVQR	1170.56	Q03160;A2A555	Q03160	Grb7	Growth factor receptor-bound protein 7	0.068505	57.177	1.34626e+06	1.87123e+06	1.61723e+06	1355100	876908	1.16297e+06	1.54662e+06	1.35229e+06	1.35161e+06	TRUE	TRUE	TRUE	10542	1743		1
EPDGGLVVLSGGGTSGR	1556.78	A0A0J9YUI8;Q91X44	A0A0J9YUI8	Gckr	Glucokinase regulatory protein	0.0010607	79.633	1.34766e+06	829597	837228	1597000	1.06593e+06	1.35128e+06	1.1996e+06	1.67998e+06	1.02169e+06	TRUE	TRUE	TRUE	5896	109		4
IQGSAGEISTSQEQLK	1674.84	Q8R151;A2A5R6	Q8R151	Znfx1	NFX1-type zinc finger-containing protein 1	0.00096458	84.352	1.34766e+06	1.37472e+06	1.75438e+06	1242700	1.22461e+06	929418	1.59276e+06	1.94054e+06	1.68325e+06	TRUE	TRUE	TRUE	12048	2532		7
SSLLDVLAAR	1043.6	S4R2E1;A0A0R4J0B6;Q7TMS5;D3YZX5;A0A0N4SWA2;D3Z150	S4R2E1	Abcg2	ATP-binding cassette sub-family G member 2	0.00087912	110.87	1.34789e+06	1.38908e+06	1.29803e+06	1190500	1.36433e+06	1.61708e+06	2.07325e+06	1.38184e+06	1.86575e+06	TRUE	TRUE	TRUE	22667	159		5
INVFDFGQWPSK	1436.71	Q8R151;A2A5R4;A2A5R5	Q8R151	Znfx1	NFX1-type zinc finger-containing protein 1	0.035358	61.213	1.34848e+06	2.2713e+06	1.38408e+06	1058800	1.63192e+06	1.63854e+06	1.86628e+06	1.61175e+06	1.24133e+06	TRUE	TRUE	TRUE	11898	2532		2
LMAVAELVK	972.568	Q8CI33-2;Q8CI33	Q8CI33-2	Cwf19l1	CWF19-like protein 1	0.022319	71.877	1.34906e+06	1.56114e+06	1.39619e+06	1318000	1.53684e+06	1.59911e+06	1.1996e+06	2.19297e+06	1.56716e+06	TRUE	TRUE	TRUE	15539	2450		3
ITSEAEDLVANFFPK	1679.84	P61290;A2A4J1;A2A4J3	P61290	Psme3	Proteasome activator complex subunit 3	0.0029973	76.927	1.3493e+06	1.90023e+06	1.73202e+06	1231900	1.83337e+06	1.80437e+06	2.37737e+06	1.25097e+06	1.18732e+06	TRUE	TRUE	TRUE	12333	1556		3
NSSSAGSGSLEPSEGLSR	1720.79	Q91VU6;D3Z2V1;D3Z4U8;D6RCG5;D3YVR5;D3YZ95;D3YZ04;D3YWI9;D6REI5	Q91VU6	Dcaf11	DDB1- and CUL4-associated factor 11	0.00010418	103.77	1.34977e+06	1.45334e+06	1.54067e+06	1327200	1.94345e+06	1.43208e+06	1.48265e+06	1.57655e+06	1.93086e+06	TRUE	TRUE	TRUE	18755	2658		5
AEVDTFMFEGHDTTASGISWIFYALATHPEHQQR	3891.8	O35728	O35728	Cyp4a14	Cytochrome P450 4A14	1.8882e-15	88.293	1.35094e+06	1.17925e+06	2.87815e+06	7651900	4.60575e+06	5.36826e+06	5.49682e+06	2.56314e+06	3.62996e+06	TRUE	TRUE	TRUE	574	1056		9
LALASLGYEK	1063.59	Q9WU78;Q9WU78-3;Q9WU78-2	Q9WU78	Pdcd6ip	Programmed cell death 6-interacting protein	0.010426	76.17	1.35129e+06	1.70122e+06	2.07499e+06	1046300	1.56218e+06	1.13335e+06	1.63042e+06	1.17289e+06	1.65848e+06	TRUE	TRUE	TRUE	13824	3351		2
SLDNNYSTLNER	1424.65	E9Q986;D3Z7H6;E9Q907;E9Q905;E9Q8Z4;E9Q8Z9;D3Z2H2;E9Q901;E9Q904;G3X9V2;E9Q8Z6;E9Q8Z8;P30999;D3Z2H7	E9Q986	Ctnnd1	Catenin delta-1	0.00013525	113.44	1.35199e+06	797591	1.06779e+06	1147300	614840	678851	878083	659500	1.17048e+06	TRUE	TRUE	TRUE	21968	588		5
FYVAGLVSWGK	1225.65	E9Q6C2;Q8CG14;A0A0N4SVB3;Q8CFG8	E9Q6C2	C1s1;C1sa;C1sb	Complement C1s-A subcomponent;Complement C1s-A subcomponent heavy chain;Complement C1s-A subcomponent light chain;Complement C1s-B subcomponent;Complement C1s-B subcomponent heavy chain;Complement C1s-B subcomponent light chain	0.055571	72.23	1.3534e+06	1.15575e+06	1.37684e+06	1394700	1.27599e+06	1.25159e+06	1.37931e+06	1.37134e+06	1.20511e+06	TRUE	TRUE	TRUE	7879	749		2
KGQESIEPVPGQK	1395.74	B1AUN3;Q3UKV0;B1AUN2	B1AUN3	Eif2b3	Eukaryotic translation initiation factor 2B, subunit 3	0.00018074	85.536	1.35386e+06	1.50015e+06	1.80313e+06	1890400	1.21764e+06	1.28969e+06	1.34508e+06	1.85288e+06	1.5914e+06	TRUE	TRUE	TRUE	12921	457		8
TISVILFLNK	1146.7	Z4YKV1;P63094-2;P63094;Q6R0H7-4;Q6R0H7;P63094-3	Z4YKV1	Gnas	Guanine nucleotide-binding protein G(s) subunit alpha isoforms short;Guanine nucleotide-binding protein G(s) subunit alpha isoforms XLas	0.0026849	93.162	1.35503e+06	1.06398e+06	1.27483e+06	863110	1.67203e+06	841767	1.43632e+06	1.32044e+06	1.0435e+06	TRUE	TRUE	TRUE	23855	1636		1
SRQELEQHSVDTASTSDAVTFITYVQSLK	3239.59	Q9JHU4	Q9JHU4	Dync1h1	Cytoplasmic dynein 1 heavy chain 1	1.283e-05	72.913	1.35515e+06	2.3516e+06	1.68374e+06	1242600	1.73712e+06	2.24651e+06	2.20176e+06	2.16959e+06	6.65744e+06	TRUE	TRUE	TRUE	22578	3208		6
AQLSQYFDAVK	1268.64	Q923D5;A0A0N4SWF7	Q923D5	Wbp11	WW domain-binding protein 11	0.012992	72.243	1.35585e+06	1.39626e+06	1.27793e+06	814750	1.63355e+06	633698	988052	2.13144e+06	1.75716e+06	TRUE	TRUE	TRUE	1780	2771		1
SKDEQQVIWR	1287.66	Q61830	Q61830	Mrc1	Macrophage mannose receptor 1	0.028639	106.6	1.35691e+06	1.94518e+06	1.84803e+06	1723100	1.36724e+06	1.77575e+06	1.11037e+06	1.46307e+06	2.01333e+06	TRUE	TRUE	TRUE	21894	1997		4
KEFLHAQEEVKR	1512.8	P54775	P54775	Psmc4	26S protease regulatory subunit 6B	0.00013253	97.163	1.35714e+06	1.58325e+06	1.77213e+06	1280400	1.28715e+06	1.38131e+06	1.51649e+06	1.50852e+06	1.82146e+06	TRUE	TRUE	TRUE	12744	1502		8
MEELVVEVR	1102.57	E9QAT0;Q6AXB7;P35922-3;P35922-2;P35922;D3Z6U8;E9QNF5;E9QAS8;P35922-9;P35922-8;P35922-7;E9QAS9;P35922-5;P35922-4;P35922-6;P35922-11;P35922-10;P35922-12	E9QAT0	Fmr1	Fragile X mental retardation protein 1 homolog	0.034193	58.433	1.35749e+06	1.41277e+06	1.07117e+06	1201500	1.09131e+06	1.36182e+06	943883	1.29477e+06	976209	TRUE	TRUE	TRUE	17115	779		1
YETNVGIQGSQLSR	1550.77	J3QNY6;Q9QY30	J3QNY6	Abcb11	Bile salt export pump	0.00012265	111.94	1.35913e+06	1.52841e+06	1.12462e+06	1694200	2.2179e+06	1.23636e+06	2.0682e+06	1.69889e+06	2.78382e+06	TRUE	TRUE	TRUE	27757	975		7
AFALGILK	831.522	Q6PHQ8;F7A8R0;E9Q6K7;F6UFC8	Q6PHQ8	Naa35	N-alpha-acetyltransferase 35, NatC auxiliary subunit	0.011736	89.903	1.35948e+06	2.72696e+06	1.68787e+06	1369500	1.8865e+06	1.70961e+06	2.34391e+06	1.99144e+06	2.33831e+06	TRUE	TRUE	TRUE	597	2116		4
VTNGAFTGEISPGMIK	1620.82	P17751	P17751	Tpi1	Triosephosphate isomerase	0.0016093	95.094	1.35972e+06	1.01493e+06	2.98844e+06	6780000	2.20872e+06	2.25462e+06	996346	5.97306e+06	1.60654e+06	TRUE	TRUE	TRUE	26818	1269		4
GWTLADADVVCR	1361.64	Q2VLH6;Q2VLH6-2	Q2VLH6	Cd163	Scavenger receptor cysteine-rich type 1 protein M130;Soluble CD163	0.0020519	85.355	1.36077e+06	1.47824e+06	454038	896960	1.42699e+06	1.21615e+06	1.53756e+06	1.50031e+06	1.59939e+06	TRUE	TRUE	TRUE	9719	1777		6
GVSSNLFFVEHNFPEQEIQEGK	2534.21	Q8R151;A2A5R6	Q8R151	Znfx1	NFX1-type zinc finger-containing protein 1	0.034562	36.454	1.361e+06	1.88578e+06	1.09541e+06	1484600	2.01483e+06	1.89817e+06	1.87467e+06	1.48711e+06	1.3719e+06	TRUE	TRUE	TRUE	9659	2532		1
FLDLSLFTHR	1247.67	P53986	P53986	Slc16a1	Monocarboxylate transporter 1	8.5358e-05	122.96	1.36112e+06	1.40736e+06	1.7649e+06	2017300	1.77374e+06	1.36724e+06	2.0559e+06	1.47325e+06	1.81737e+06	TRUE	TRUE	TRUE	7156	1492		11
MVSQSHAVVPEGADK	1553.75	Q61830	Q61830	Mrc1	Macrophage mannose receptor 1	6.7918e-05	117.2	1.36159e+06	564175	2.07837e+06	727740	720237	710951	391217	560664	1.2172e+06	TRUE	TRUE	TRUE	17750	1997		2
NELLGDAGNSSENQR	1602.72	O89116	O89116	Vti1a	Vesicle transport through interaction with t-SNAREs homolog 1A	2.1789e-22	162.68	1.36206e+06	1.02435e+06	1.41414e+06	1412700	1.20241e+06	1.09049e+06	1.51993e+06	1.21951e+06	1.78189e+06	TRUE	TRUE	TRUE	17994	1150		2
LVESVLLLPCR	1297.74	Q8CHS2	Q8CHS2	Dnajc22	DnaJ homolog subfamily C member 22	0.0061991	90.629	1.36428e+06	1.66671e+06	1.32706e+06	1178300	1.47093e+06	1.33659e+06	1.81213e+06	1.06572e+06	1.23826e+06	TRUE	TRUE	TRUE	16606	2444		2
SNQQLVDIIEK	1285.69	P61290;A2A4J1;A2A4J3	P61290	Psme3	Proteasome activator complex subunit 3	0.0018392	93.561	1.3644e+06	2.74599e+06	2.74786e+06	2248500	2.30659e+06	1.96606e+06	2.31635e+06	2.05855e+06	2.56073e+06	TRUE	TRUE	TRUE	22298	1556		4
LLDEEEATDNDLR	1531.7	Q9WU78;Q9WU78-3	Q9WU78	Pdcd6ip	Programmed cell death 6-interacting protein	1.9466e-10	156.48	1.36463e+06	1.71586e+06	1.58755e+06	1798200	1.5659e+06	1.47518e+06	1.40343e+06	1.36635e+06	1.86585e+06	TRUE	TRUE	TRUE	15147	3351		9
VMNTGSQFVMEGVK	1525.73	Q8BRF7;Q8BRF7-3	Q8BRF7	Scfd1	Sec1 family domain-containing protein 1	2.7072e-06	128.88	1.36487e+06	5.81586e+06	6.82964e+06	5917900	5.10675e+06	5.40308e+06	6.79309e+06	6.65607e+06	653448	TRUE	TRUE	TRUE	26214	2328		6
DFPGVPYSGFDFNDGK	1760.77	P00687;D3YYQ5	P00687	Amy1	Alpha-amylase 1;Alpha-amylase	0.0063244	67.275	1.36522e+06	1.73889e+06	2.26643e+06	1882800	1.908e+06	1.99165e+06	1.58819e+06	1.36477e+06	1.60785e+06	TRUE	TRUE	TRUE	3203	1157		1
DTNLLILFK	1075.63	P32067	P32067	Ssb	Lupus La protein homolog	0.0023809	104.75	1.36533e+06	1.59257e+06	1.58473e+06	1746600	1.76084e+06	1.78258e+06	1.26004e+06	1.17374e+06	965357	TRUE	TRUE	TRUE	4197	1362		1
VAVTEGCQPSR	1202.57	Q80X90	Q80X90	Flnb	Filamin-B	0.00096614	99.013	1.36709e+06	231812	401856	1569500	399083	361159	331613	338517	170780	TRUE	TRUE	TRUE	25034	2214		7
YIFHNFMER	1255.58	E9PVD2;A0A0R4J1N1;E9Q5L2;A6X935;A6X935-2	E9PVD2	Itih4	Inter alpha-trypsin inhibitor, heavy chain 4	0.0055593	75.378	1.36709e+06	1.49512e+06	2.88605e+06	1750300	1.86592e+06	1.84523e+06	1.58151e+06	2.8482e+06	3.72649e+06	TRUE	TRUE	TRUE	27960	660		8
ADLSLVDALTEPPPEIEGEIKR	2391.25	P27546-2;P27546;P27546-3;Q78TF3	P27546-2	Map4	Microtubule-associated protein 4	0.00067556	80.156	1.36791e+06	1.77937e+06	2.33332e+06	1546800	1.10103e+06	1.31028e+06	1.20856e+06	2.23487e+06	1.40935e+06	TRUE	TRUE	TRUE	377	1326		1
DGWSLWYAEYR	1444.64	Q9D8N0	Q9D8N0	Eef1g	Elongation factor 1-gamma	0.00044722	111.06	1.36803e+06	2.61617e+06	3.006e+06	3876100	2.93942e+06	2.33571e+06	4.20904e+06	4.7282e+06	1.66137e+06	TRUE	TRUE	TRUE	3351	3064		2
KTLQLALDLVSSR	1442.85	Q9JIF7	Q9JIF7	Copb1	Coatomer subunit beta	5.5671e-05	106.55	1.36908e+06	1.29788e+06	828173	1054900	1.35329e+06	1.68608e+06	1.46349e+06	887104	2.00037e+06	TRUE	TRUE	TRUE	13522	3216		1
VSIVTPEDILR	1240.7	E9PYI8;Q9JMA1	E9PYI8	Usp14	Ubiquitin carboxyl-terminal hydrolase;Ubiquitin carboxyl-terminal hydrolase 14	0.00071583	104.42	1.36931e+06	2.70626e+06	1.94977e+06	2303100	2.92128e+06	2.91347e+06	2.92497e+06	3.08053e+06	1.44328e+06	TRUE	TRUE	TRUE	26632	686		1
AGVGAPVTQVTLQSTQR	1711.92	E9Q3W4;Q9QXS1-15;Q9QXS1-10;Q9QXS1-9;Q9QXS1-12;Q9QXS1-11;Q9QXS1-13;Q9QXS1-5;Q9QXS1-3;Q9QXS1-16;Q9QXS1-4;Q9QXS1-14;Q9QXS1-6;Q9QXS1-7;Q9QXS1-8;Q9QXS1-2;Q9QXS1;A0A0R4J218;E9PW24;A0A0R4J223;E9Q9J6;A0A0R4J221	E9Q3W4	Plec	Plectin	0.0088098	76.073	1.3699e+06	1.57746e+06	1.41301e+06	1209800	1.69132e+06	1.406e+06	1.82776e+06	1.82109e+06	2.06632e+06	TRUE	TRUE	TRUE	856	731		3
LWAPDSPNR	1054.52	P27612	P27612	Plaa	Phospholipase A-2-activating protein	0.0034381	96.253	1.37002e+06	1.46042e+06	1.87556e+06	1700500	1.89556e+06	1.1663e+06	1.24679e+06	1.80652e+06	1.71858e+06	TRUE	TRUE	TRUE	16812	1327		7
MIITQQMEEIVRPLGPESLLLR	2565.4	Q6DFW5;A0A0G2JE89;A0A0G2JED0	Q6DFW5	Atp11b	Phospholipid-transporting ATPase	0.00012183	84.829	1.37013e+06	1.37332e+06	1.54255e+06	886230	1.19532e+06	1.29422e+06	1.17338e+06	858539	1.041e+06	TRUE	TRUE	TRUE	17304	2062		6
AHEQALADLTK	1195.62	Q6NZR5;G3UYT1	Q6NZR5	Skiv2l	Superkiller viralicidic activity 2-like (S. cerevisiae)	0.00018793	136.5	1.3713e+06	4.40431e+06	1.62625e+06	806650	3.05845e+06	818173	3.44693e+06	3.6613e+06	1.30633e+06	TRUE	TRUE	TRUE	890	2080		9
GFSQYGVSGSPTK	1313.63	Q8VE19	Q8VE19	Mios	WD repeat-containing protein mio	0.0090594	84.198	1.3713e+06	1.11751e+06	1.21104e+06	1124300	845279	874105	861637	1.02369e+06	1.07352e+06	TRUE	TRUE	TRUE	8374	2618		1
LKAEHDSILAEK	1352.73	Q9D0R2	Q9D0R2	Tars	Threonine--tRNA ligase, cytoplasmic	0.063327	88.134	1.37294e+06	577241	1.16314e+06	952270	595788	899623	648163	832534	1.29763e+06	TRUE	TRUE	TRUE	15032	3004		0
PVALPGSQGTSLNLK	1480.82	B1AZ15;B1AZ14;Q3UMF0-3;Q3UMF0-4;Q3UMF0-2;Q3UMF0	B1AZ15	Cobll1	Cordon-bleu protein-like 1	0.0010994	86.189	1.37423e+06	1.35346e+06	1.90036e+06	1196100	989489	1.16103e+06	1.66188e+06	1.65574e+06	1.48443e+06	TRUE	TRUE	TRUE	19359	469		2
LQINAQNCVHCK	1483.7	Q6PF96;Q921G7	Q6PF96	Etfdh	Electron transfer flavoprotein-ubiquinone oxidoreductase, mitochondrial	0.00058533	70.412	1.37446e+06	1.9905e+06	1.81196e+06	2237200	1.3147e+06	1.45254e+06	1.33822e+06	1.40608e+06	1.83679e+06	TRUE	TRUE	TRUE	16007	2111		1
GTDFSVLLSSAGDSFSQFR	2019.95	Q9D9K3	Q9D9K3	Aven	Cell death regulator Aven	0.00093876	68.262	1.37505e+06	896212	1.14021e+06	736820	1.02007e+06	1.11706e+06	871876	1.37318e+06	1.5642e+06	TRUE	TRUE	TRUE	9400	3077		1
IADFGLSNMMSDGEFLR	1901.87	Q8BRK8	Q8BRK8	Prkaa2	5-AMP-activated protein kinase catalytic subunit alpha-2	0.00026666	90.697	1.37528e+06	1.15426e+06	1.89284e+06	1598900	1.41118e+06	1.45656e+06	1.47922e+06	1.29135e+06	1.36619e+06	TRUE	TRUE	TRUE	10675	2329		2
FQSEQAAGSVSK	1237.59	G3X9U9;Q9CQ92	G3X9U9	Fis1	Mitochondrial fission 1 protein	0.00056491	95.483	1.3768e+06	347303	432057	1719600	566437	502342	305749	444977	249855	TRUE	TRUE	TRUE	7501	917		6
APAEAQPVSDVLISCATCHSEFPSR	2728.26	E9Q8D0;F6QYD2	E9Q8D0	Dnajc21	DnaJ homolog subfamily C member 21	6.1979e-06	82.475	1.37844e+06	1.90405e+06	1.45585e+06	1545400	1.92788e+06	2.17513e+06	1.86895e+06	2.70899e+06	3.2306e+06	TRUE	TRUE	TRUE	1605	760		7
FEQLSESAK	1037.5	Q9D8U8	Q9D8U8	Snx5	Sorting nexin-5	0.0071849	85.862	1.37844e+06	1.13784e+06	1.04609e+06	1163000	1.21647e+06	1.15331e+06	874975	1.35203e+06	1.0621e+06	TRUE	TRUE	TRUE	6835	3068		4
FCNVEPPAASLR	1359.66	E9QLQ3;Q61409	E9QLQ3	Pde3b	cGMP-inhibited 3,5-cyclic phosphodiesterase B	0.0041455	78.098	1.37914e+06	738894	1.28535e+06	1821700	1.38677e+06	1.56227e+06	1.27205e+06	1.46872e+06	1.23848e+06	TRUE	TRUE	TRUE	6697	795		5
TTVSGPSHSYQGSQDLSK	1877.88	B0QZT2;Q5SS80-2;Q5SS80	B0QZT2	Dhrs13	Dehydrogenase/reductase SDR family member 13	3.1586e-05	108.96	1.37914e+06	1.4428e+06	2.09603e+06	1692000	1.55672e+06	257149	1.55015e+06	1.14288e+06	1.94879e+06	TRUE	TRUE	TRUE	24568	437		3
AAVGTASGTIYLLNLK	1590.9	P97499	P97499	Tep1	Telomerase protein component 1	0.015376	62.408	1.37938e+06	2.05802e+06	1.9447e+06	1332000	1.67528e+06	1.94253e+06	1.62403e+06	1.36162e+06	1.49074e+06	TRUE	TRUE	TRUE	229	1708		2
ILVQPTFSDTWATR	1633.85	E9Q4K7	E9Q4K7	Kif13b	Kinesin-like protein	0.0036486	84.658	1.38067e+06	1.56058e+06	648263	1044600	1.81326e+06	1.98291e+06	1.75359e+06	862019	1.50226e+06	TRUE	TRUE	TRUE	11771	740		1
VSVIQLFTDANYR	1524.79	P14246	P14246	Slc2a2	Solute carrier family 2, facilitated glucose transporter member 2	1.3387e-14	187.42	1.38113e+06	4.51034e+06	6.54867e+06	8855600	6.89456e+06	4.42737e+06	7.75969e+06	4.76412e+06	4.21868e+06	TRUE	TRUE	TRUE	26703	1240		17
MGNTPDSASDNLGFR	1580.69	Q8BPG6	Q8BPG6	Sumf2	Sulfatase-modifying factor 2	0.00017698	110.66	1.38113e+06	1.27335e+06	1.74705e+06	1621000	1.6375e+06	1.66382e+06	998443	1.45749e+06	1.45614e+06	TRUE	TRUE	TRUE	17251	2324		7
APSSSSPGSPMASSPSK	1560.71	Q6DFZ1;Q6A099	Q6DFZ1	Gbf1	Golgi-specific brefeldin A-resistance factor 1	8.4776e-05	102.33	1.38242e+06	840462	1.55138e+06	535390	684469	676244	1.16652e+06	998936	1.43676e+06	TRUE	TRUE	TRUE	1704	2063		9
STMVEDLVVLVR	1359.74	Q8BH35;Q8BH35-2	Q8BH35	C8b	Complement component C8 beta chain	0.00010874	116.3	1.38277e+06	1.56301e+06	2.58319e+06	1124700	1.74294e+06	1.44814e+06	1.23983e+06	1.00708e+06	1.45935e+06	TRUE	TRUE	TRUE	22836	2258		4
VLAGETLSVNDPPDVLDR	1908.98	Q45VK5;Q9Z1X4-2;Q9Z1X4;Q9Z1X4-3	Q45VK5	Ilf3	Interleukin enhancer-binding factor 3	0.0023308	81.565	1.38289e+06	1.88857e+06	1.37046e+06	3163000	1.52824e+06	2.25542e+06	1.87486e+06	2.44402e+06	1.90278e+06	TRUE	TRUE	TRUE	25849	1884		7
TSCGSPNYAAPEVISGR	1764.81	Q8BRK8	Q8BRK8	Prkaa2	5-AMP-activated protein kinase catalytic subunit alpha-2	0.011311	62.891	1.38406e+06	2.06651e+06	1.7649e+06	2026600	1.1859e+06	1.62057e+06	1.91375e+06	1.54726e+06	2.08686e+06	TRUE	TRUE	TRUE	24395	2329		1
YISLLPVIPVTLHLNPR	1944.16	Q6GQT6	Q6GQT6	Scap	Sterol regulatory element-binding protein cleavage-activating protein	0.001163	68.413	1.38523e+06	822454	1.44748e+06	1518800	1.0207e+06	1.16642e+06	1.21085e+06	854533	1.0788e+06	TRUE	TRUE	TRUE	27982	2066		1
HLLVNPR	847.503	Q9QZB7	Q9QZB7	Actr10	Actin-related protein 10	0.032334	85.306	1.38547e+06	1.44672e+06	2.25826e+06	1124000	1.25565e+06	1.19202e+06	1.24488e+06	1.47877e+06	1.75276e+06	TRUE	TRUE	TRUE	10203	3302		4
ELDMEPYTVAGVAK	1521.74	Q4FE56;P70398	Q4FE56	Usp9x	Ubiquitin carboxyl-terminal hydrolase;Probable ubiquitin carboxyl-terminal hydrolase FAF-X	0.0020477	84.198	1.38652e+06	2.15333e+06	1.18493e+06	1382800	1.6761e+06	1.60165e+06	1.47579e+06	1.89248e+06	2.20577e+06	TRUE	TRUE	TRUE	5458	1668		7
YNHVCMVHR	1214.54	C5NSA7;P48776	C5NSA7	Tdo2	Tryptophan 2,3-dioxygenase	0.0027562	73.665	1.38675e+06	1.10101e+06	1.4193e+06	1304100	897367	1.09089e+06	1.01865e+06	1.08155e+06	1.09469e+06	TRUE	TRUE	TRUE	28200	513		7
AIIDAIEEFVQK	1374.74	Q2EMV9;Q2EMV9-2	Q2EMV9	Parp14	Poly [ADP-ribose] polymerase 14	0.0023936	84.17	1.38699e+06	1.30524e+06	1.52855e+06	1441900	801525	1.36484e+06	1.29417e+06	1.11569e+06	1.18661e+06	TRUE	TRUE	TRUE	1011	1775		1
LGFMSAFVK	998.526	Q9D2G2;Q9D2G2-2	Q9D2G2	Dlst	Dihydrolipoyllysine-residue succinyltransferase component of 2-oxoglutarate dehydrogenase complex, mitochondrial	0.041377	64.207	1.3871e+06	3.57823e+06	538807	982690	1.58926e+06	918352	1.09883e+06	831221	1.14656e+06	TRUE	TRUE	TRUE	14607	3028		2
MGLSPDGSLLAAIHFSGK	1799.92	E9Q411	E9Q411	Nbas	Neuroblastoma-amplified sequence	1.7589e-07	118.24	1.38757e+06	1.60637e+06	1.28892e+06	1129200	1.4507e+06	1.9411e+06	2.43266e+06	1.07373e+06	1.47175e+06	TRUE	TRUE	TRUE	17245	733		9
NNIHCNTIAPNAGSR	1637.77	P51660	P51660	Hsd17b4	Peroxisomal multifunctional enzyme type 2;(3R)-hydroxyacyl-CoA dehydrogenase;Enoyl-CoA hydratase 2	1.0212e-43	185.66	1.38804e+06	456453	917338	11674000	7.32419e+06	7.93609e+06	396422	1.04628e+06	8.70583e+06	TRUE	TRUE	TRUE	18504	1469		12
ETWLSENQR	1161.54	Q68FG2;A0A0A0MQG2;Q62261-2;Q62261	Q68FG2	Sptbn2;Sptbn1	Spectrin beta chain, non-erythrocytic 1	0.013167	85.731	1.38898e+06	1.39822e+06	1.74085e+06	247540	1.56706e+06	1.1475e+06	1.70678e+06	1.83797e+06	2.17646e+06	TRUE	TRUE	TRUE	6299	2052;52		1
NEALIALLR	1011.61	Q61233	Q61233	Lcp1	Plastin-2	0.00353	95.909	1.38956e+06	952447	889195	943970	984688	1.49035e+06	1.19617e+06	981271	1.07503e+06	TRUE	TRUE	TRUE	17954	1969		8
LYDAYVSYSDCPEDR	1851.76	Q9JLZ8;Q9JLZ8-2	Q9JLZ8	Sigirr	Single Ig IL-1-related receptor	3.0411e-05	119.45	1.38956e+06	2.13328e+06	1.48299e+06	1461200	2.46782e+06	1.5055e+06	2.01386e+06	2.41841e+06	2.01196e+06	TRUE	TRUE	TRUE	16859	3256		8
RGPSPQDQSGPGGAPR	1562.76	Q8VBZ3	Q8VBZ3	Clptm1	Cleft lip and palate transmembrane protein 1 homolog	0.0010152	70.197	1.39015e+06	596517	701366	1218100	542096	35659.6	601306	406036	421939	TRUE	TRUE	TRUE	20693	2576		9
IDVLLQQIEELGSEGKVEEAQGMMK	2773.39	Q5SUF2;Q5SUF2-3;Q5SUF2-2	Q5SUF2	Luc7l3	Luc7-like protein 3	0.015791	47.058	1.39038e+06	1.63836e+06	2.002e+06	1943600	1.73213e+06	1.4598e+06	2.42885e+06	1.9651e+06	1.65506e+06	TRUE	TRUE	TRUE	10931	1922		1
ELFFSVLLHR	1259.7	G3X977;Q61703	G3X977	Itih2	Inter-alpha-trypsin inhibitor heavy chain H2	0.00017242	105.4	1.39132e+06	1.64293e+06	1.99232e+06	1429800	2.19768e+06	2.24938e+06	2.39653e+06	2.16506e+06	2.41526e+06	TRUE	TRUE	TRUE	5503	910		14
EAAQWMDEAQSLDTADR	1935.83	Q9DBB4;E9PZ53	Q9DBB4	Naa16	N-alpha-acetyltransferase 16, NatA auxiliary subunit	9.2676e-10	131.06	1.39132e+06	2.54325e+06	1.11908e+06	1882200	1.83186e+06	2.28229e+06	1.90041e+06	2.82955e+06	2.18773e+06	TRUE	TRUE	TRUE	4454	3094		8
EALGGQALYPHVLVK	1593.89	Q8VDM6;Q8VDM6-2	Q8VDM6	Hnrnpul1	Heterogeneous nuclear ribonucleoprotein U-like protein 1	0.03086	47.621	1.39214e+06	1.49288e+06	960418	1769100	2.07597e+06	2.19007e+06	2.59759e+06	1.81262e+06	3.1867e+06	TRUE	TRUE	TRUE	4556	2613		1
DTEQVDNWMSK	1351.57	P16546-2;A3KGU5;E9Q447;P16546;A3KGU7;A3KGU9	P16546-2	Sptan1	Spectrin alpha chain, non-erythrocytic 1	0.00048409	109.44	1.39249e+06	1.43245e+06	1.613e+06	1537200	1.89963e+06	1.47467e+06	2.09785e+06	1.54168e+06	1.38941e+06	TRUE	TRUE	TRUE	4169	1261		1
QTIENSQGAYQEAFDISK	2027.94	F6YY69;F6VW30;P68254-2;P68254	F6YY69	Ywhaq	14-3-3 protein theta	0.00031802	88.021	1.39261e+06	1.67305e+06	1.41254e+06	1798500	2.08922e+06	1.58657e+06	873011	1.71951e+06	1.17601e+06	TRUE	TRUE	TRUE	20305	830		3
YPGSLDQSQVAK	1291.64	Q09200	Q09200	B4galnt1	Beta-1,4 N-acetylgalactosaminyltransferase 1	0.0099651	72.321	1.39448e+06	1.16134e+06	1.2025e+06	1067600	1.29424e+06	1.06616e+06	1.6431e+06	1.39202e+06	1.64322e+06	TRUE	TRUE	TRUE	28249	1767		1
EQGVESPGAQPASSPR	1595.75	Q6PAM1	Q6PAM1	Txlna	Alpha-taxilin	3.0187e-20	174.21	1.39483e+06	2.6145e+06	3.81236e+06	2993200	2.67287e+06	2.68548e+06	2.77654e+06	3.06924e+06	2.50817e+06	TRUE	TRUE	TRUE	5982	2100		2
WQAVLAQTDVR	1285.68	E9Q3W4;Q9QXS1-15;Q9QXS1-10;Q9QXS1-9;Q9QXS1-12;Q9QXS1-11;Q9QXS1-13;Q9QXS1-5;Q9QXS1-3;Q9QXS1-16;Q9QXS1-4;Q9QXS1-14;Q9QXS1-6;Q9QXS1-7;Q9QXS1-8;Q9QXS1-2;Q9QXS1;F6R059	E9Q3W4	Plec	Plectin	0.0047096	82.749	1.39553e+06	1.11667e+06	1.51146e+06	998640	1.57473e+06	1.13849e+06	1.76818e+06	1.1086e+06	1.54285e+06	TRUE	TRUE	TRUE	27446	731		1
ELENIIQETEKELDPEGLR	2254.13	Q8K2C7	Q8K2C7	Os9	Protein OS-9	0.00044565	76.586	1.39553e+06	1.18998e+06	1.57045e+06	1008100	1.18056e+06	1.44292e+06	862543	951130	746884	TRUE	TRUE	TRUE	5483	2491		1
YSYYDESQGEIYR	1671.71	Q91VH6	Q91VH6	Memo1	Protein MEMO1	5.4699e-11	167.12	1.39577e+06	1.91049e+06	1.74386e+06	1898800	1.65041e+06	1.88593e+06	2.14008e+06	2.23171e+06	1.94417e+06	TRUE	TRUE	TRUE	28415	2652		10
ALNLAYSSIYGSYR	1576.79	Q7TMB8;A0A0R4J119;Q7TMB8-2;A0A0U1RQ05	Q7TMB8	Cyfip1	Cytoplasmic FMR1-interacting protein 1	0.025406	81.525	1.39588e+06	1.81611e+06	1.51183e+06	1143800	1.77153e+06	1.91439e+06	2.45221e+06	2.03011e+06	1.96366e+06	TRUE	TRUE	TRUE	1363	2169		1
EFGVSESQGTDAEDLRDDPSR	2309	Q8BI84;Q8BI84-2	Q8BI84	Mia3	Melanoma inhibitory activity protein 3	0.012712	53.278	1.39612e+06	1.55415e+06	512965	1895000	1.70225e+06	952010	1.67332e+06	1.29247e+06	1.53066e+06	TRUE	TRUE	TRUE	4942	2281		2
AISTTCIPNYPDR	1506.71	Q8BVF2	Q8BVF2	Pdcl3	Phosducin-like protein 3	0.00015657	107.4	1.39635e+06	1.98099e+06	1.56848e+06	1656900	2.4147e+06	1.80977e+06	2.01567e+06	1.86581e+06	4.00412e+06	TRUE	TRUE	TRUE	1084	2346		10
EYEVMYSPSCETTR	1750.72	E9Q066;G3X9Q6;Q8BWW4	E9Q066	Larp4	La-related protein 4	0.00074484	92.866	1.39787e+06	2.36251e+06	1.40502e+06	2123500	1.42676e+06	1.46844e+06	2.05437e+06	1.757e+06	1.98444e+06	TRUE	TRUE	TRUE	6525	703		10
ELVKEPLGNDGAAPGAAPVSGSAASK	2392.22	Q91W86	Q91W86	Vps11	Vacuolar protein sorting-associated protein 11 homolog	0.00019285	50.803	1.40127e+06	1.64992e+06	991793	1099300	1.387e+06	1.00629e+06	1.77828e+06	1.10854e+06	1.46939e+06	TRUE	TRUE	TRUE	5710	2666		1
KVVQSLEQTAR	1257.7	Q62348	Q62348	Tsn	Translin	0.0029693	106.2	1.40162e+06	640470	1.52724e+06	649470	793063	672905	764615	832075	1.10311e+06	TRUE	TRUE	TRUE	13633	2013		4
ICGDIHGQYYDLLR	1721.82	P62137	P62137	Ppp1ca	Serine/threonine-protein phosphatase PP1-alpha catalytic subunit	0.00030851	88.282	1.40185e+06	6.30407e+06	5.0188e+06	5888300	5.61159e+06	5.17748e+06	5.26459e+06	7.47363e+06	6.23254e+06	TRUE	TRUE	TRUE	10819	1575		1
DLVASLKPGTQVMVLSTR	1914.06	Q8BTY8	Q8BTY8	Scfd2	Sec1 family domain-containing protein 2	0.0055794	61.815	1.40197e+06	1.4871e+06	1.27276e+06	680380	1.30924e+06	1.46534e+06	2.01014e+06	1.16856e+06	1.29249e+06	TRUE	TRUE	TRUE	3792	2336		2
RFNVAVTR	961.546	D3Z3E8;E9PW39;D3YVL0;P23249	D3Z3E8	Mov10	Putative helicase MOV-10	0.031793	87.181	1.40314e+06	2.4208e+06	1.63705e+06	1264300	1.9803e+06	2.164e+06	1.76093e+06	2.05087e+06	1.91553e+06	TRUE	TRUE	TRUE	20628	539		4
QQIANELNSSCR	1418.66	Q8C2E7;Q8C2E7-2	Q8C2E7	Kiaa0196	WASH complex subunit strumpellin	0.00022358	120.27	1.40337e+06	1.17645e+06	1.44542e+06	1367000	1.09573e+06	1.06516e+06	1.04868e+06	1.91822e+06	867941	TRUE	TRUE	TRUE	20163	2388		2
WGITEEETR	1119.52	P97499	P97499	Tep1	Telomerase protein component 1	0.032061	66.621	1.40384e+06	2.19744e+06	1.19536e+06	1182900	1.11074e+06	1.0672e+06	1.35185e+06	1.00596e+06	1.30214e+06	TRUE	TRUE	TRUE	27321	1708		2
VISALADLQSK	1143.65	E9Q9B0;O35071;Q3V3Y9	E9Q9B0	Kif1c	Kinesin-like protein;Kinesin-like protein KIF1C	0.0067134	77.533	1.40454e+06	2.44598e+06	1.35712e+06	1208900	1.66749e+06	1.20003e+06	1.74148e+06	1.83351e+06	2.31048e+06	TRUE	TRUE	TRUE	25772	768		3
RILMEHIHK	1175.66	A2A547;P84099	A2A547	Rpl19	Ribosomal protein L19;60S ribosomal protein L19	0.00049107	131.22	1.40454e+06	1.52906e+06	1.99101e+06	1416700	952756	1.4032e+06	883183	1.45519e+06	1.47101e+06	TRUE	TRUE	TRUE	20728	303		1
LFLENLIK	988.596	Q9Z2A7;F6V8W6	Q9Z2A7	Dgat1	Diacylglycerol O-acyltransferase 1	0.0057597	108.09	1.40478e+06	895027	977327	1007700	1.18311e+06	1.37177e+06	1.04668e+06	899318	1.0137e+06	TRUE	TRUE	TRUE	14459	3408		6
IFVEFSMASETHK	1524.73	Q3UEB3-3;Q3UEB3-2;Q3UEB3	Q3UEB3-3	Puf60	Poly(U)-binding-splicing factor PUF60	0.0028231	70.622	1.40525e+06	1.16909e+06	1.42334e+06	1544100	1.9538e+06	1.60627e+06	1.47845e+06	1.63132e+06	1.58245e+06	TRUE	TRUE	TRUE	11147	1835		7
TLSSPTGTETNPPK	1428.71	B1AZ15;B1AZ14;Q3UMF0-3;Q3UMF0-4;Q3UMF0-2;Q3UMF0	B1AZ15	Cobll1	Cordon-bleu protein-like 1	6.2425e-08	118.77	1.40688e+06	1.18093e+06	1.30489e+06	1194000	1.16204e+06	1.16133e+06	1.31162e+06	1.20408e+06	1.61105e+06	TRUE	TRUE	TRUE	24085	469		6
DLNWPGLAVDLAHHLQVSDDVIR	2582.32	A0A0A6YWM5;E9QKE4;Q8BMG7;Q8BMG7-2	A0A0A6YWM5	Rab3gap2	Rab3 GTPase-activating protein non-catalytic subunit	2.4848e-05	84.975	1.40759e+06	808353	1.39488e+06	1082800	931658	1.12135e+06	1.21543e+06	762730	1.15244e+06	TRUE	TRUE	TRUE	3730	64		15
HHPEDVEPALRK	1426.73	Q9JII6;B1AXW3	Q9JII6	Akr1a1	Alcohol dehydrogenase [NADP(+)]	0.0003645	82.494	1.40946e+06	1.76883e+06	1.61516e+06	1255600	841082	1.54404e+06	2.2868e+06	1.65318e+06	1.11122e+06	TRUE	TRUE	TRUE	10066	3218		12
SLAEACSEGDVNAVR	1576.72	E9QKG6;A0A0G2JDZ9;E9Q804;Q99NH0;Q99NH0-2;Q99NH0-3	E9QKG6	Ankrd17	Ankyrin repeat domain-containing protein 17	0.00019793	109.24	1.40981e+06	1.74122e+06	1.59816e+06	1161300	1.42606e+06	2.14015e+06	1.66045e+06	2.35773e+06	2.02722e+06	TRUE	TRUE	TRUE	21929	84		7
ATLWYVPLSLK	1289.74	Q91V12-4	Q91V12-4	Acot7	Cytosolic acyl coenzyme A thioester hydrolase	0.015535	70.1	1.40981e+06	1.6475e+06	2.01712e+06	1696600	1.27204e+06	1.64967e+06	2.24323e+06	2.18916e+06	1.34974e+06	TRUE	TRUE	TRUE	2094	2643		1
LVSVLELLR	1040.66	B9EHN5;Q3T9X0	B9EHN5	Slc2a9	Slc2a9 protein	0.0011697	133.55	1.40981e+06	970445	1.32762e+06	1000900	1.31133e+06	1.02468e+06	1.59267e+06	790310	874283	TRUE	TRUE	TRUE	16759	510		10
PLELSDFR	975.503	Q61029-2;Q61029-3;Q61029;Q61029-4	Q61029-2	Tmpo	Lamina-associated polypeptide 2, isoforms beta/delta/epsilon/gamma	0.012118	89.142	1.40993e+06	1.37826e+06	1.02091e+06	1011700	1.30621e+06	1.09715e+06	1.10446e+06	991253	1.5637e+06	TRUE	TRUE	TRUE	19187	1955		2
LFMLLLEK	1005.59	Q3U1J4	Q3U1J4	Ddb1	DNA damage-binding protein 1	0.0057597	108.09	1.41016e+06	2.00636e+06	2.5211e+06	1412400	1.70923e+06	2.00803e+06	2.47633e+06	2.27453e+06	941470	TRUE	TRUE	TRUE	14478	1818		2
ELLPVLISAMK	1212.72	Q64727	Q64727	Vcl	Vinculin	0.04289	60.518	1.41063e+06	924255	1.2241e+06	967150	1.43303e+06	1.54119e+06	1.13935e+06	631585	1.122e+06	TRUE	TRUE	TRUE	5594	2048		1
KEETQPPVALKK	1366.78	Q9CY58;Q3UMP4;A0A0N4SV32;Q9CY58-4;A0A0N4SWH2;A0A0N4SUQ1;A0A0N4SUN8;A0A0N4SV40;A0A0N4SVK5;Q9CY58-2;Q9CY58-3	Q9CY58-2	Serbp1	Plasminogen activator inhibitor 1 RNA-binding protein	0.011895	80.834	1.41086e+06	2.21992e+06	1.29484e+06	940230	691932	1.50806e+06	1.1893e+06	1.58883e+06	1.92096e+06	TRUE	TRUE	TRUE	12743	2967;2966		2
STSVVEQGGIQTVDQLIK	1901.01	Q9WU78;Q9WU78-3	Q9WU78	Pdcd6ip	Programmed cell death 6-interacting protein	0.00055281	82.705	1.41098e+06	1.72584e+06	1.51183e+06	1361700	1.17021e+06	1.67511e+06	1.42192e+06	990531	1.66373e+06	TRUE	TRUE	TRUE	22862	3351		2
SGAPPPSGSAVSTAPQPK	1634.83	O70551;F8WGJ7	O70551	Srpk1	SRSF protein kinase 1	2.4031e-07	128.21	1.41145e+06	1.50295e+06	1.48506e+06	1110000	2.26626e+06	1.72726e+06	1.51878e+06	1.75549e+06	2.78897e+06	TRUE	TRUE	TRUE	21589	1111		14
GTFDGNHEVSNSSDPR	1717.73	B1AZ15;B1AZ14;Q3UMF0-3;Q3UMF0-4;Q3UMF0-2;Q3UMF0	B1AZ15	Cobll1	Cordon-bleu protein-like 1	0.022256	50.04	1.41274e+06	1.19818e+06	2.08795e+06	1966900	1.28297e+06	1.00642e+06	1.47464e+06	1.93115e+06	1.62148e+06	TRUE	TRUE	TRUE	9418	469		2
PAFIFDGR	921.471	O70475	O70475	Ugdh	UDP-glucose 6-dehydrogenase	0.004516	117.16	1.41274e+06	2.33379e+06	1.81967e+06	1883300	1.44873e+06	1.4255e+06	1.85941e+06	1.9938e+06	1.69723e+06	TRUE	TRUE	TRUE	19004	1105		1
DFEQDILEDMYHAIK	1865.85	Q6DFZ1;Q6A099	Q6DFZ1	Gbf1	Golgi-specific brefeldin A-resistance factor 1	4.4015e-07	119.96	1.41332e+06	1.1619e+06	1.63733e+06	1194100	1.39154e+06	1.00576e+06	1.5062e+06	1.43103e+06	895950	TRUE	TRUE	TRUE	3146	2063		9
SSSPSSPAAVNHHSSSDISPVSNESTSSSPGK	3110.4	Q9R0A0	Q9R0A0	Pex14	Peroxisomal membrane protein PEX14	0.013468	43.356	1.41438e+06	814350	1.92046e+06	2075600	1.77235e+06	1.88879e+06	1.45929e+06	1.17926e+06	1.83256e+06	TRUE	TRUE	TRUE	22721	3318		3
DLMPLLR	856.484	P50427	P50427	Sts	Steryl-sulfatase	0.019775	109.88	1.41601e+06	1.57578e+06	994142	1232000	1.1009e+06	1.20445e+06	1.32115e+06	1.00885e+06	1.32212e+06	TRUE	TRUE	TRUE	3719	1457		10
MCDQTAQVLK	1192.56	A0A171EBL2;E9Q555;Q3U0U2	A0A171EBL2	Rnf213	E3 ubiquitin-protein ligase RNF213	0.00032198	133.23	1.41625e+06	1.20947e+06	1.46975e+06	1248600	1.16199e+06	874264	1.23173e+06	1.82871e+06	1.52146e+06	TRUE	TRUE	TRUE	17046	263		4
VTFLCGDAGPLAVGAVIYHK	2087.09	F6RJV6;Q9JJK2	F6RJV6	Lancl2	LanC-like protein 2	0.00043486	69.522	1.41765e+06	1.28417e+06	1.77542e+06	1732900	1.52789e+06	1.71676e+06	1.50029e+06	1.24177e+06	856350	TRUE	TRUE	TRUE	26763	817		3
MSISSYR	842.396	O70570	O70570	Pigr	Polymeric immunoglobulin receptor;Secretory component	0.022709	100.74	1.41765e+06	3.33184e+06	3.5748e+06	4830600	5.40154e+06	4.573e+06	5.32408e+06	6.50405e+06	7.59955e+06	TRUE	TRUE	TRUE	17643	1112		4
GVGDGTVSWGLEDDEDMTLTR	2251.99	B7ZBY7;E9PY39;Q9CZY3;B7ZBY6;Q9D2M8;Q9D2M8-2;Q9CZY3-2	B7ZBY7	Ube2v1;Gm20431;Ube2v2	Ubiquitin-conjugating enzyme E2 variant 1;Ubiquitin-conjugating enzyme E2 variant 2	0.00057899	76.548	1.41789e+06	2.0071e+06	921819	1498600	1.48639e+06	2.32505e+06	1.71746e+06	1.33036e+06	2.04487e+06	TRUE	TRUE	TRUE	9570	497		5
SAIEIYLK	935.533	Q9DBB4	Q9DBB4	Naa16	N-alpha-acetyltransferase 16, NatA auxiliary subunit	0.010449	92.467	1.42011e+06	1.90648e+06	1.93605e+06	1324000	1.69121e+06	1.48607e+06	1.40057e+06	1.71675e+06	1.3502e+06	TRUE	TRUE	TRUE	21149	3094		5
ICLQPPPSSR	1153.59	Q9Z1Q9;G3UY93;G3UZ22	Q9Z1Q9	Vars	Valine--tRNA ligase	0.0012767	103.56	1.42011e+06	2.63408e+06	4.33128e+06	2671400	2.32845e+06	1.77368e+06	2.61046e+06	2.98473e+06	3.09823e+06	TRUE	TRUE	TRUE	10832	3401		7
TIDGILLLIGR	1182.73	Q3TCH7;E9PXT5;F6UV36	Q3TCH7	Cul4a	Cullin-4A	2.5963e-05	138.98	1.42046e+06	1.45585e+06	1.53015e+06	1263400	1.41083e+06	1.45297e+06	1.74253e+06	1.03689e+06	1.24732e+06	TRUE	TRUE	TRUE	23778	1784		11
SWHPEEFNCAHCK	1700.68	Q8CI51;D9J2Z9;D9J300;D9J301;D9J302;A0A0G2JGZ5;A0A0G2JEJ0	Q8CI51	Pdlim5	PDZ and LIM domain protein 5	0.00033738	89.301	1.4207e+06	1.17319e+06	2.18104e+06	1796400	1.098e+06	1.76366e+06	1.5185e+06	1.06992e+06	2.30047e+06	TRUE	TRUE	TRUE	23047	2451		4
IMVVGSTINDVLAVNTPK	1870.02	Q78JW9	Q78JW9	Ubfd1	Ubiquitin domain-containing protein UBFD1	9.6611e-05	104.9	1.42093e+06	1.89435e+06	1.37966e+06	2030000	1.34237e+06	1.60801e+06	1.44747e+06	2.15613e+06	1.54031e+06	TRUE	TRUE	TRUE	11837	2160		4
LSSDTSLMSR	1095.52	P36371	P36371	Tap2	Antigen peptide transporter 2	0.0011621	102.62	1.42269e+06	925113	1.09888e+06	1281000	963427	1.09911e+06	1.24641e+06	1.36214e+06	2.02123e+06	TRUE	TRUE	TRUE	16303	1394		2
LLTHNLLSSHVR	1388.79	Q8VCR4;Q9DCG9	Q8VCR4	Trmt112	Multifunctional methyltransferase subunit TRM112-like protein	0.050769	43.405	1.42269e+06	1.45455e+06	1.70628e+06	1707500	1.11619e+06	490910	1.26519e+06	1.29602e+06	1.34717e+06	TRUE	TRUE	TRUE	15469	2600		3
RQGLEQFINK	1231.67	Q6ZWQ5;Q3TGS7;Q3V2H3;O70493	Q6ZWQ5	Snx12	Sorting nexin-12	0.031981	74.165	1.42304e+06	1.76286e+06	1.18934e+06	1615900	889881	1.05421e+06	1.04964e+06	1.51187e+06	1.62381e+06	TRUE	TRUE	TRUE	20970	1109		1
RLEPAIQK	953.566	Q9D614;Q9D0I4;B1AVI2	Q9D614	Stx17	Syntaxin-17	0.048387	77.923	1.42327e+06	975295	1.30987e+06	1319200	835282	887651	969175	1.13178e+06	925757	TRUE	TRUE	TRUE	20787	2995		1
RVDVEDLGVDFLTIVGHK	2011.07	F7D651;F6ZFP8;A0A0R4J069;Q9JLI6-2;Q9JLI6	F7D651	Scly	Selenocysteine lyase	0.00014651	85.146	1.42538e+06	1.38283e+06	1.86166e+06	1922800	1.81663e+06	2.74987e+06	1.67589e+06	1.27421e+06	1.82865e+06	TRUE	TRUE	TRUE	21043	148		11
ITVLQLSALLK	1197.77	A2AN08-3;A2AN08;A2AN08-5;F6SSP6	A2AN08-3	Ubr4	E3 ubiquitin-protein ligase UBR4	0.00014065	127.76	1.42549e+06	2.26841e+06	1.87622e+06	1915800	1.68633e+06	1.42104e+06	2.80409e+06	1.78885e+06	1.657e+06	TRUE	TRUE	TRUE	12350	371		10
KGCQPSDIENPR	1399.65	P09055;P09055-2	P09055	Itgb1	Integrin beta-1	7.7454e-05	85.845	1.42585e+06	724085	725818	1269700	499818	666943	595338	493840	545180	TRUE	TRUE	TRUE	12849	1190		9
GHNSFQISLEISYTGSR	1894.92	P28665;P28666	P28665	Mug1;Mug2	Murinoglobulin-1;Murinoglobulin-2	2.5688e-05	99.273	1.42608e+06	4.52508e+06	3.91072e+06	5897000	6.63743e+06	5.13407e+06	5.07296e+06	6.79135e+06	1.64241e+06	TRUE	TRUE	TRUE	8541	1340;1341		14
KVTEELLTDNR	1316.69	Q8BMA6	Q8BMA6	Srp68	Signal recognition particle subunit SRP68	0.0014317	106.88	1.4262e+06	1.34049e+06	1.35796e+06	1365300	939551	1.21324e+06	1.17138e+06	1.23022e+06	1.9756e+06	TRUE	TRUE	TRUE	13619	2307		5
TDDSGLTEQSVAQVLQSAK	1975.97	Q9JHH9	Q9JHH9	Copz2	Coatomer subunit zeta-2	0.00048021	98.439	1.42655e+06	2.33267e+06	1.63912e+06	2007400	2.81388e+06	2.46576e+06	3.14891e+06	2.93114e+06	2.22515e+06	TRUE	TRUE	TRUE	23344	3206		4
EGEEPTVYSDDEEPKDETARK	2423.06	O55022	O55022	Pgrmc1	Membrane-associated progesterone receptor component 1	0.024787	73.459	1.42667e+06	2.94043e+06	4.72835e+06	1966100	1.35643e+06	3.20124e+06	1.22057e+06	3.18541e+06	7.27154e+06	TRUE	TRUE	TRUE	5020	1077	156;429;705	0
VAGNIPTGFVAPQVPDPK	1805.97	G5E8U1;P58735;D3Z4W4	G5E8U1	Slc26a1	Sulfate anion transporter 1	0.0015211	74.537	1.42678e+06	1.59845e+06	1.0552e+06	1334500	1.84616e+06	1.74268e+06	1.73586e+06	1.5227e+06	1.50289e+06	TRUE	TRUE	TRUE	24901	936		3
FVTSNTQELGK	1222.62	Q99MR6-3;Q99MR6-4;Q99MR6-2;Q99MR6;A0A0G2JG65;A0A0G2JDF8	Q99MR6-3	Srrt	Serrate RNA effector molecule homolog	0.014999	70.552	1.42702e+06	802571	1.33748e+06	924970	832352	1.22072e+06	1.13477e+06	1.37331e+06	1.82572e+06	TRUE	TRUE	TRUE	7793	2841		2
SGHSSGEFTQILLTCSDC	1997.85	Q9DBN1-2;Q9DBN1	Q9DBN1-2	Stra6l	Stimulated by retinoic acid gene 6 protein-like	0.0029752	68.44	1.42889e+06	2.04422e+06	1.12284e+06	1424500	1.5294e+06	1.55903e+06	2.05714e+06	1.61575e+06	1.30774e+06	TRUE	TRUE	TRUE	21635	3116		4
TTIEAIHGLMSQVIK	1639.9	O35864	O35864	Cops5	COP9 signalosome complex subunit 5	0.00051244	96.371	1.42901e+06	1.99116e+06	1.86898e+06	2196500	1.91474e+06	1.78592e+06	2.22035e+06	2.02223e+06	1.85778e+06	TRUE	TRUE	TRUE	24518	1059		10
RDPGVITYDLPTPPGEK	1853.95	Q9Z1Q9;G3UY93	Q9Z1Q9	Vars	Valine--tRNA ligase	0.0085256	55.907	1.42936e+06	2.90145e+06	2.1089e+06	1548300	3.50366e+06	2.72189e+06	3.68241e+06	3.17155e+06	2.81363e+06	TRUE	TRUE	TRUE	20561	3401		2
YDGTHLCGGSLLSGDWVLTAAHCFPER	3018.38	G3UWE8;E9Q5P0;O35453-2;O35453	G3UWE8	Hpn	Serine protease hepsin;Serine protease hepsin non-catalytic chain;Serine protease hepsin catalytic chain	4.5975e-05	67.217	1.43006e+06	2.07807e+06	2.11641e+06	1974300	1.59926e+06	2.91315e+06	3.23043e+06	2.13499e+06	2.02338e+06	TRUE	TRUE	TRUE	27664	747		9
TGALCWFLDEAAAR	1579.75	Q9CQ60;D3Z4X1	Q9CQ60	Pgls	6-phosphogluconolactonase	0.00023998	101.47	1.43064e+06	1.93259e+06	2.20218e+06	1798800	440047	2.59343e+06	1.97544e+06	1.27146e+06	1.00827e+06	TRUE	TRUE	TRUE	23598	2879		2
GETHQGVGLFPSNFVTADLTAEPEMIK	2887.41	Q3UGN9;P70297	Q3UGN9	Stam	Signal transducing adapter molecule 1	0.030676	40.92	1.43146e+06	2.32717e+06	2.43026e+06	1978900	2.38041e+06	545141	2.34505e+06	1.93805e+06	1.65136e+06	TRUE	TRUE	TRUE	8241	1661		5
KKPTELEEETNAK	1515.78	E9PVZ8;E9QAH1	E9PVZ8	Golgb1	Golgi autoantigen, golgin subfamily b, macrogolgin 1	0.0041803	89.663	1.43205e+06	504574	881050	1227200	458506	497492	1.0954e+06	675589	549725	TRUE	TRUE	TRUE	13071	665		1
WYLATSDK	982.476	P61967;D3Z268	P61967	Ap1s1	AP-1 complex subunit sigma-1A	0.0068483	101.33	1.43252e+06	1.31056e+06	2.47986e+06	2198400	2.23057e+06	1.40424e+06	1.83129e+06	2.35517e+06	1.41858e+06	TRUE	TRUE	TRUE	27544	1569		2
DNIQALSIFTASLPEAR	1844.96	A0A171EBL2;E9Q555	A0A171EBL2	Rnf213	E3 ubiquitin-protein ligase RNF213	3.6011e-11	170.95	1.43275e+06	2.06735e+06	1.66373e+06	1357800	1.29343e+06	1.69101e+06	1.95847e+06	1.87172e+06	1.24256e+06	TRUE	TRUE	TRUE	3869	263		3
VIYSQPSTR	1049.55	O88792	O88792	F11r	Junctional adhesion molecule A	0.0020345	111.01	1.43299e+06	727927	748260	1301000	841908	811368	736329	805479	901658	TRUE	TRUE	TRUE	25811	1133		7
EACDQHGPDIYPK	1528.66	P36552	P36552	Cpox	Oxygen-dependent coproporphyrinogen-III oxidase, mitochondrial	0.0095969	49.356	1.43299e+06	1.91981e+06	2.52842e+06	2493500	2.39226e+06	2.31027e+06	1.89373e+06	1.48875e+06	2.20922e+06	TRUE	TRUE	TRUE	4466	1395		1
ANFLEKPVLGFVR	1488.85	P04919;P04919-2	P04919	Slc4a1	Band 3 anion transport protein	7.7507e-05	108.68	1.4331e+06	4.30881e+06	2.4978e+06	2918300	5.96555e+06	1.89181e+06	2.88036e+06	1.18103e+06	2.72097e+06	TRUE	TRUE	TRUE	1563	1167		6
FLSILCSR	994.527	A0A0N4SW89;P97429;D3Z0S1;A0A0N4SV57;F7ANV6	A0A0N4SW89	Anxa4	Annexin A4;Annexin	0.016772	82.671	1.43322e+06	1.55517e+06	1.33222e+06	1443500	2.09643e+06	2.23077e+06	1.65044e+06	1.57793e+06	2.10046e+06	TRUE	TRUE	TRUE	7279	125		5
LEGDNVNPESQLIQQNEQSESEK	2614.2	Q4FE56;P70398	Q4FE56	Usp9x	Ubiquitin carboxyl-terminal hydrolase;Probable ubiquitin carboxyl-terminal hydrolase FAF-X	0.012742	45.784	1.43556e+06	2.19325e+06	1.74254e+06	2053100	2.2744e+06	1.91391e+06	2.34114e+06	2.46372e+06	1.63797e+06	TRUE	TRUE	TRUE	14275	1668		2
TDLSNVQELLQFVK	1632.87	Q8BYB9	Q8BYB9	Poglut1	Protein O-glucosyltransferase 1	0.006246	73.781	1.43603e+06	1.15771e+06	1.7292e+06	1297800	1.21833e+06	1.36176e+06	1.18673e+06	896757	1.19278e+06	TRUE	TRUE	TRUE	23372	2370		3
NAAQVLVGIPLETGQK	1636.91	O88544;F6QTS1;D3YV99;D3Z1R9	O88544	Cops4	COP9 signalosome complex subunit 4	9.379e-05	111.12	1.4372e+06	1.58474e+06	2.7783e+06	1822600	2.38715e+06	1.80882e+06	2.28299e+06	2.4454e+06	2.39285e+06	TRUE	TRUE	TRUE	17795	1122		7
HALVTPWLK	1063.62	Q6A009	Q6A009	Ltn1	E3 ubiquitin-protein ligase listerin	0.0096181	82.241	1.43743e+06	1.74533e+06	2.411e+06	1913800	1.50766e+06	1.28541e+06	1.5756e+06	2.00615e+06	2.13524e+06	TRUE	TRUE	TRUE	9825	2056		1
EALDDLGEEFSGR	1436.64	Q9D816	Q9D816	Cyp2c55	Cytochrome P450 2C55	0.0093785	71.555	1.43767e+06	1.83719e+06	1.22485e+06	1834000	1.41967e+06	1.19146e+06	1.4386e+06	1.249e+06	2.05699e+06	TRUE	TRUE	TRUE	4552	3056		2
ASSDHALWLLLPAR	1548.84	A2AS05;A2AS03;E9QAM5	A2AS05	Helz2	Helicase with zinc finger domain 2	0.00010293	97.551	1.43814e+06	1.4746e+06	1.62005e+06	1347400	1.7355e+06	1.5801e+06	1.60325e+06	1.42164e+06	1.83876e+06	TRUE	TRUE	TRUE	1973	387		10
SSCVSLGESAAGYYGSGK	1778.78	E9QLQ3;Q61409	E9QLQ3	Pde3b	cGMP-inhibited 3,5-cyclic phosphodiesterase B	0.010668	92.457	1.44024e+06	1.15845e+06	720605	1516900	1.06609e+06	1.12914e+06	1.21838e+06	1.15936e+06	1.33942e+06	TRUE	TRUE	TRUE	22586	795		2
EHRPPCAQEAPR	1446.68	D3YZJ1;Q64337-2;Q64337	D3YZJ1	Sqstm1	Sequestosome-1	3.1641e-05	131.83	1.44083e+06	364742	260245	1449800	280330	223332	266785	247961	122452	TRUE	TRUE	TRUE	5193	568		3
SMQLPVTHLFSFGLSSR	1905.98	Q3UUQ7	Q3UUQ7	Pgap1	GPI inositol-deacylase	0.00095251	70.784	1.44106e+06	1.66652e+06	1.37393e+06	688630	1.39549e+06	814834	1.00054e+06	861888	791417	TRUE	TRUE	TRUE	22243	1868		5
TEVVETTQVYTEEETRR	2068.99	E9Q3W4;Q9QXS1-15;Q9QXS1-10;Q9QXS1-9;Q9QXS1-12;Q9QXS1-11;Q9QXS1-13;Q9QXS1-5;Q9QXS1-3;Q9QXS1-16;Q9QXS1-4;Q9QXS1-14;Q9QXS1-6;Q9QXS1-7;Q9QXS1-8;Q9QXS1-2;Q9QXS1	E9Q3W4	Plec	Plectin	1.0704e-05	115.04	1.44235e+06	1.86134e+06	1.93624e+06	1152200	1.78897e+06	1.64347e+06	2.39424e+06	2.09105e+06	2.65921e+06	TRUE	TRUE	TRUE	23507	731		7
SEITPPPPQPK	1189.63	P53395	P53395	Dbt	Lipoamide acyltransferase component of branched-chain alpha-keto acid dehydrogenase complex, mitochondrial	0.0015446	95.358	1.44258e+06	3.62318e+06	1.74235e+06	2115000	2.68182e+06	1.82026e+06	1.63356e+06	1.54207e+06	1.36161e+06	TRUE	TRUE	TRUE	21437	1487		17
LTDNQTSTMIR	1278.62	Q8CJG0	Q8CJG0	Ago2	Protein argonaute-2	0.001913	93.111	1.44305e+06	2.07061e+06	2.3042e+06	2760500	1.73515e+06	1.87973e+06	1.56607e+06	2.66394e+06	468903	TRUE	TRUE	TRUE	16390	2458		3
ALGMDTVHIHR	1248.64	Q8K010;E9Q484	Q8K010	Oplah	5-oxoprolinase	0.020383	47.228	1.44516e+06	2.06651e+06	2.75622e+06	2033000	3.1855e+06	1.77289e+06	2.24562e+06	2.86764e+06	2.92672e+06	TRUE	TRUE	TRUE	1271	2468		3
DRPTHVVFK	1097.6	Q6ZPR6;Q6ZPR6-2;A0A087WNN3	Q6ZPR6	Ibtk	Inhibitor of Bruton tyrosine kinase	0.014673	64.654	1.44551e+06	1.84278e+06	2.36206e+06	1485900	1.38805e+06	1.33567e+06	1.15355e+06	1.65574e+06	1.36485e+06	TRUE	TRUE	TRUE	4054	2135		4
AAQEQVLNASR	1185.61	E9Q9H2;P54103	E9Q9H2	Dnajc2	DnaJ homolog subfamily C member 2;DnaJ homolog subfamily C member 2, N-terminally processed	0.0026693	88.495	1.44563e+06	839669	1.19808e+06	1527600	917814	1.02381e+06	903709	1.34606e+06	1.30207e+06	TRUE	TRUE	TRUE	176	769		2
SSGASSLLTNEHCSR	1604.72	E9QLQ3;Q61409	E9QLQ3	Pde3b	cGMP-inhibited 3,5-cyclic phosphodiesterase B	9.7436e-06	119.17	1.44645e+06	1.97903e+06	2.92099e+06	2370100	2.11259e+06	3.03192e+06	2.43705e+06	1.91113e+06	2.47364e+06	TRUE	TRUE	TRUE	22617	795		7
SCQEGRPGPEDGESTAQWR	2145.91	A0A0R4J1F2;Q3U4P5;Q61144-2;Q61144	A0A0R4J1F2	Psen2	Presenilin;Presenilin-2;Presenilin-2 NTF subunit;Presenilin-2 CTF subunit	0.0010527	70.413	1.44668e+06	1.69795e+06	1.36595e+06	1143300	994394	1.41689e+06	1.84302e+06	1.62705e+06	1.52851e+06	TRUE	TRUE	TRUE	21274	199		7
AADMGNPVGQSGLGMAYLYGR	2126.99	Q9Z2G6;J3QJX3;Q9Z2G6-2	Q9Z2G6	Sel1l	Protein sel-1 homolog 1	0.00044988	79.639	1.4468e+06	1.46406e+06	1.62831e+06	1600000	1.40281e+06	1.90024e+06	1.42907e+06	1.14551e+06	1.99283e+06	TRUE	TRUE	TRUE	50	3410		6
LTQQAGDLTVPAGGQR	1610.84	G5E8V9	G5E8V9	Arfip1	ADP-ribosylation factor-interacting protein 1	0.001794	77.912	1.44715e+06	1.52561e+06	1.61253e+06	1429000	1.18056e+06	1.81995e+06	1.08272e+06	1.52447e+06	1.26243e+06	TRUE	TRUE	TRUE	16511	938		7
PTAAELEEVLQVNSLIQTQK	2210.18	Q3U7R1;Q3U7R1-2	Q3U7R1	Esyt1	Extended synaptotagmin-1	0.0023284	58.848	1.44715e+06	1.57634e+06	1.33777e+06	1412100	1.9717e+06	1.8686e+06	1.44995e+06	1.31165e+06	1.20656e+06	TRUE	TRUE	TRUE	19330	1828		4
ASCDEIKEHPR	1340.61	A0A0R4J233;Q8C650-2;Q8C650	A0A0R4J233	2017-09-10	Septin-10	0.014586	89.561	1.44727e+06	1.23418e+06	2.32242e+06	1392100	1.02841e+06	1.58008e+06	1.53709e+06	1.57799e+06	2.31217e+06	TRUE	TRUE	TRUE	1870	217		2
FPELSLK	832.469	Q8VDK1-2;Q8VDK1;D3YY53	Q8VDK1-2	Nit1	Nitrilase homolog 1	0.052783	72.138	1.44808e+06	1.70467e+06	1.3559e+06	1608200	2.02389e+06	2.14444e+06	2.28384e+06	1.76068e+06	2.09014e+06	TRUE	TRUE	TRUE	7400	2611		2
LEDTENWLYEDGEDQPK	2079.89	Q3U2G2;Q61316	Q3U2G2	Hspa4	Heat shock 70 kDa protein 4	0.061066	62.258	1.4482e+06	2.07789e+06	1.3404e+06	1929700	1.93811e+06	1.95095e+06	1.16795e+06	1.85741e+06	1.45181e+06	TRUE	TRUE	TRUE	14236	1819		1
AQEFVNCK	994.454	Q9QUH0	Q9QUH0	Glrx	Glutaredoxin-1	0.022303	66.799	1.4489e+06	889749	399376	1521000	1.6833e+06	1.15879e+06	1.29436e+06	1.36096e+06	1.26032e+06	TRUE	TRUE	TRUE	1740	3268		3
LAAAILGGVDQIHIKPGAK	1871.1	P35550	P35550	Fbl	rRNA 2-O-methyltransferase fibrillarin	0.013734	51.76	1.4489e+06	1.83607e+06	1.21048e+06	1704800	2.17908e+06	1.53175e+06	1.49132e+06	1.63132e+06	2.55851e+06	TRUE	TRUE	TRUE	13707	1383		1
SHIGVVPQDTVLFNDTIANNIR	2422.26	Q9DC29	Q9DC29	Abcb6	ATP-binding cassette sub-family B member 6, mitochondrial	2.8119e-05	93.776	1.44926e+06	1.29321e+06	1.81967e+06	2062300	1.32144e+06	1.13331e+06	1.3324e+06	1.64373e+06	2.257e+06	TRUE	TRUE	TRUE	21730	3128		10
NIFHLFHDVVPTYHK	1865.96	O54692	O54692	Zw10	Centromere/kinetochore protein zw10 homolog	0.028408	47.301	1.45043e+06	1.34721e+06	1.49981e+06	1106600	1.62565e+06	1.6379e+06	1.68829e+06	1.06237e+06	1.65055e+06	TRUE	TRUE	TRUE	18178	1067		1
LFSLVVFLSNR	1293.74	Q61070;A0A0R4J250	Q61070	Ei24	Etoposide-induced protein 2.4	0.00032799	116.3	1.4516e+06	1.07406e+06	1.42804e+06	1281000	1.43141e+06	1.95461e+06	1.7024e+06	1.11097e+06	1.15293e+06	TRUE	TRUE	TRUE	14513	1957		10
WCQSMQDPSASLLER	1806.8	Q9DC50	Q9DC50	Crot	Peroxisomal carnitine O-octanoyltransferase	0.0034445	84.289	1.45277e+06	1.6973e+06	1.37309e+06	1945900	1.66273e+06	2.38165e+06	1.75731e+06	2.15462e+06	2.10155e+06	TRUE	TRUE	TRUE	27248	3129		4
ALATPLDDMASSPIQVR	1783.91	A2AS05;A2AS03;E9QAM5	A2AS05	Helz2	Helicase with zinc finger domain 2	8.8044e-05	102.97	1.4537e+06	1.98957e+06	1.2908e+06	1651700	1.72864e+06	1.80214e+06	2.03025e+06	1.9345e+06	2.35762e+06	TRUE	TRUE	TRUE	1178	387		1
MGMPSGHHVEVK	1307.61	D3Z5I1;Q3UPF5;Q3UPF5-2;G3X9X5	D3Z5I1	Zc3hav1	Zinc finger CCCH-type antiviral protein 1	0.0060563	60.255	1.45429e+06	983408	1.29361e+06	861440	1.0623e+06	962154	1.43775e+06	1.14656e+06	1.45617e+06	TRUE	TRUE	TRUE	17248	603		1
LPTSALVNLSHGSR	1450.79	A0A087WQN7;F8VQ87;P97789-2;P97789	A0A087WQN7	Xrn1	5-3 exoribonuclease 1	0.0015748	79.614	1.45569e+06	1.58203e+06	1.92572e+06	921200	1.26553e+06	1.27347e+06	1.19855e+06	1.95e+06	1.88837e+06	TRUE	TRUE	TRUE	15873	26		1
LYAWEPSFLEQVK	1608.82	A0A0R4J015;J3QML2;B2RX12-3;B2RX12-2;B2RX12	A0A0R4J015	Abcc3	Canalicular multispecific organic anion transporter 2	0.0096601	71.221	1.45593e+06	1.41398e+06	588989	1132200	1.47883e+06	1.22574e+06	1.21895e+06	1.00242e+06	1.16935e+06	TRUE	TRUE	TRUE	16857	136		1
YRQTVMFTATMPPAVER	1996.99	D3Z0M9	D3Z0M9	Ddx23	DEAD (Asp-Glu-Ala-Asp) box polypeptide 23	0.019594	63.473	1.45616e+06	1.12469e+06	1.35223e+06	1711200	2.40249e+06	1.73441e+06	1.40772e+06	1.7285e+06	995516	TRUE	TRUE	TRUE	28340	578	403;404	1
IPLHFENIPLLYEIETAENR	2410.25	Q8BWQ1	Q8BWQ1	Ugt2a3	UDP-glucuronosyltransferase 2A3	1.9824e-89	226.22	1.4585e+06	716046	1.4286e+06	829150	1.58926e+06	1.32864e+06	1.29636e+06	1.41487e+06	4.78557e+07	TRUE	TRUE	TRUE	11955	2356		14
SLLLEAYVK	1034.6	Q6ZQ08;Q6ZQ08-4;B7ZWL1;A0A1D5RMJ8;Q6ZQ08-2;A0A1D5RMD8;A0A1D5RML9	Q6ZQ08	Cnot1	CCR4-NOT transcription complex subunit 1	0.0023568	105.14	1.45897e+06	2.16975e+06	1.21245e+06	1053400	1.24216e+06	1.1661e+06	1.68276e+06	2.13774e+06	1.82143e+06	TRUE	TRUE	TRUE	22079	2137		6
LMNIEFYDCSCVSGSGFQK	2240.95	Q9JJL3-2;Q9JJL3;A0A0N4SUN2	Q9JJL3-2	Slco1b2	Solute carrier organic anion transporter family member 1B2	0.0001481	99.161	1.46002e+06	1.79569e+06	1.91821e+06	1292500	2.30427e+06	1.86733e+06	2.1662e+06	1.3322e+06	2.07622e+06	TRUE	TRUE	TRUE	15575	3227		9
LYSVVSQLIR	1176.69	Q4FE56;P70398;G3UZS3	Q4FE56	Usp9x	Ubiquitin carboxyl-terminal hydrolase;Probable ubiquitin carboxyl-terminal hydrolase FAF-X	0.0010869	106.6	1.46143e+06	1.71008e+06	1.58116e+06	1537900	1.65796e+06	1.61565e+06	1.23201e+06	1.57241e+06	1.84404e+06	TRUE	TRUE	TRUE	16945	1668		3
IAWPPPAELGGSGSALEEGIK	2078.07	Q9ERG0;Q9ERG0-2	Q9ERG0	Lima1	LIM domain and actin-binding protein 1	0.00086633	69.261	1.46295e+06	2.93446e+06	1.56162e+06	1007200	1.33981e+06	1.63154e+06	2.43886e+06	1.18392e+06	1.26109e+06	TRUE	TRUE	TRUE	10797	3188		2
TEMQDNTYPEILR	1608.75	O35286;A0A0G2JG10;Q497W9	O35286	Dhx15	Pre-mRNA-splicing factor ATP-dependent RNA helicase DHX15	0.00013445	108.9	1.46377e+06	1.61971e+06	1.79844e+06	1592900	1.41385e+06	1.33939e+06	1.23869e+06	1.59283e+06	2.29124e+06	TRUE	TRUE	TRUE	23464	1035		3
LILPLIFR	983.653	P04919;P04919-2	P04919	Slc4a1	Band 3 anion transport protein	0.00060805	150.07	1.46389e+06	2.85417e+06	4.28158e+06	2795800	5.46641e+06	1.29964e+06	2.33199e+06	1.21505e+06	1.81223e+06	TRUE	TRUE	TRUE	14951	1167		15
EINLSPDSSSVIVSGLMVATK	2146.12	B9EHT6;A0A087WSN6;Q3UHL6;A0A087WR50;P11276;B7ZNJ1;A0A087WS56;A0A087WSU6	B9EHT6	Fn1	Fibronectin;Anastellin	0.0029942	80.632	1.46459e+06	1.67408e+06	2.44529e+06	2832000	2.37564e+06	2.81585e+06	1.97868e+06	1.35656e+06	1.99315e+06	TRUE	TRUE	TRUE	5293	29		5
MVDESSVNPGQQLYEK	1822.84	P52792-2;P52792	P52792-2	Gck	Glucokinase	0.00044447	88.803	1.46459e+06	1.18345e+06	691184	2199300	1.63111e+06	1.64903e+06	1.46606e+06	1.36799e+06	1.47023e+06	TRUE	TRUE	TRUE	17712	1483		2
GQMEAIPCVVGDEEVWTSDIQYQLSPFNHAHK	3684.7	Q8CHT0	Q8CHT0	Aldh4a1	Delta-1-pyrroline-5-carboxylate dehydrogenase, mitochondrial	0.032658	37.689	1.46529e+06	1.58688e+06	2.59052e+06	2120500	2.48224e+06	1.78258e+06	2.17297e+06	1.66448e+06	896091	TRUE	TRUE	TRUE	9201	2445		1
DVVEPLLRPQWYVR	1768.96	Q9Z1Q9;G3UY93	Q9Z1Q9	Vars	Valine--tRNA ligase	0.00051885	90.653	1.46541e+06	1.87561e+06	1.18718e+06	2288000	2.44771e+06	2.12711e+06	2.94547e+06	2.84649e+06	2.9869e+06	TRUE	TRUE	TRUE	4336	3401		5
GDSYSEGCLGQTGAR	1556.65	Q9CXL1	Q9CXL1	Tmem50a	Transmembrane protein 50A	1.7683e-05	121.68	1.46634e+06	1.66363e+06	1.86776e+06	1642500	1.13508e+06	1.48629e+06	1.28159e+06	1.5885e+06	1.8191e+06	TRUE	TRUE	TRUE	8127	2957		9
HFIEQGINVCLCQSYAK	2065.97	P05202	P05202	Got2	Aspartate aminotransferase, mitochondrial	9.2426e-05	72.184	1.46728e+06	3.0584e+06	1.20372e+06	1965200	2.71263e+06	2.32013e+06	2.71381e+06	1.69206e+06	1.93043e+06	TRUE	TRUE	TRUE	9946	1170		6
TCFVDCLIEQTHPEIR	2016.94	A2AH85;O08810	A2AH85	Eftud2	116 kDa U5 small nuclear ribonucleoprotein component	8.0076e-05	86.548	1.46787e+06	1.54454e+06	2.42256e+06	1762100	2.87955e+06	2.5311e+06	1.86208e+06	2.45649e+06	2.57007e+06	TRUE	TRUE	TRUE	23297	341		2
GPSTVTDLEETKR	1431.72	P17427	P17427	Ap2a2	AP-2 complex subunit alpha-2	0.01207	76.655	1.46822e+06	750216	880778	753180	835468	683589	825200	1.01128e+06	1.5328e+06	TRUE	TRUE	TRUE	9130	1265		2
DILDIVPTEIHQK	1519.82	Q9QXD6;F6YS63	Q9QXD6	Fbp1	Fructose-1,6-bisphosphatase 1	0.00032754	89.663	1.46822e+06	2.3904e+06	1.99035e+06	3197200	3.29454e+06	2.44016e+06	2.65527e+06	2.39956e+06	1.79796e+06	TRUE	TRUE	TRUE	3447	3277		9
LVTTVTEIAG	1002.56	P40124	P40124	Cap1	Adenylyl cyclase-associated protein 1	0.034622	97.602	1.46904e+06	1.866e+06	1.53616e+06	2046600	2.11538e+06	1.76716e+06	2.22407e+06	2.0045e+06	1.90337e+06	TRUE	TRUE	TRUE	16777	1403		1
ALQATHYSFLATLELLGK	1975.08	A0A0R4J004;Q5U419	A0A0R4J004	Mfsd3	Major facilitator superfamily domain-containing protein 3	1.2579e-07	103.66	1.46962e+06	1.1966e+06	1.52536e+06	1803700	1.64831e+06	1.4954e+06	1.75626e+06	1.01759e+06	922797	TRUE	TRUE	TRUE	1383	135		3
MLVVLLQANR	1155.68	P48036	P48036	Anxa5	Annexin A5	0.0045516	107.59	1.47009e+06	1.57485e+06	2.10439e+06	1800600	1.59612e+06	1.66477e+06	1.47178e+06	1.40148e+06	1.06573e+06	TRUE	TRUE	TRUE	17465	1442		3
TQAQHSSPGEMASSPQGLDNPALLR	2591.24	A2ADY9	A2ADY9	Ddi2	Protein DDI1 homolog 2	2.2889e-08	107.85	1.47056e+06	2.01317e+06	2.56929e+06	2006600	2.38285e+06	2.13029e+06	2.52561e+06	2.39785e+06	1.91106e+06	TRUE	TRUE	TRUE	24309	332		10
KYVATLGVEVHPLVFHTNR	2179.19	P62827	P62827	Ran	GTP-binding nuclear protein Ran	0.0001562	80.596	1.47079e+06	2.01186e+06	1.99091e+06	1066300	1.46837e+06	1.88386e+06	1.22868e+06	1.43451e+06	1.77749e+06	TRUE	TRUE	TRUE	13699	1606		6
YLEANMTQSALPK	1464.73	Q9CZ30	Q9CZ30	Ola1	Obg-like ATPase 1	0.025113	63.216	1.47103e+06	1.47749e+06	778837	1307000	1.81036e+06	1.23344e+06	1.48332e+06	1.47207e+06	1.53767e+06	TRUE	TRUE	TRUE	28047	2974		4
TSVQTEDDQLIAGQSAR	1817.88	P26231;E0CXB9;Q61301-2;Q61301-3;Q61301	P26231	Ctnna1;Ctnna2	Catenin alpha-1;Catenin alpha-2	8.0624e-05	103.97	1.47126e+06	1.29899e+06	985312	1322800	1.2503e+06	1.66509e+06	2.03044e+06	1.61089e+06	2.23304e+06	TRUE	TRUE	TRUE	24475	1315		8
ASFIWVQLK	1090.62	Q9WU78;Q9WU78-3;Q9WU78-2	Q9WU78	Pdcd6ip	Programmed cell death 6-interacting protein	0.0010928	111.01	1.4722e+06	1.49008e+06	1.35505e+06	829790	888776	1.30606e+06	1.0076e+06	951721	890701	TRUE	TRUE	TRUE	1889	3351		12
LGCGEGGCGACTVMISK	1755.74	Q00519	Q00519	Xdh	Xanthine dehydrogenase/oxidase;Xanthine dehydrogenase;Xanthine oxidase	0.0011766	78.287	1.47255e+06	4.09217e+06	2.00951e+06	2951200	2.44667e+06	2.91411e+06	2.95615e+06	4.41996e+06	3.8336e+06	TRUE	TRUE	TRUE	14570	1727		8
SHAYAIHPLDYVLNLK	1852.98	Q8VI94	Q8VI94	Oasl1	2-5-oligoadenylate synthase-like protein 1	0.00039251	79.614	1.47278e+06	1.80828e+06	1.2256e+06	1412300	1.88068e+06	1.59259e+06	1.89555e+06	2.29988e+06	1.47414e+06	TRUE	TRUE	TRUE	21717	2637		12
MLIAQEGLLCGGSSGSAMAVAVK	2249.12	Q91WT9-2;Q91WT9	Q91WT9-2	Cbs	Cystathionine beta-synthase	1.4826e-05	96.673	1.47372e+06	2.34414e+06	2.02332e+06	2194900	2.40226e+06	2.54859e+06	2.45335e+06	2.533e+06	2.13122e+06	TRUE	TRUE	TRUE	17391	2680		4
PNAQFDATAPR	1186.57	P58158	P58158	B3gat3	Galactosylgalactosylxylosylprotein 3-beta-glucuronosyltransferase 3	0.022822	66.056	1.47465e+06	760633	861305	634620	734395	716579	1.19722e+06	914881	1.21748e+06	TRUE	TRUE	TRUE	19265	1526		2
VYFLPITLHYVTQVIR	1961.11	E9QAI5;G3UWN2;B2RQC6-2;B2RQC6;E9QAT6	E9QAI5	Cad	CAD protein;Glutamine-dependent carbamoyl-phosphate synthase;Aspartate carbamoyltransferase;Dihydroorotase	8.2574e-05	97.797	1.47501e+06	1.66988e+06	1.52771e+06	686050	1.16086e+06	1.169e+06	1.36405e+06	894525	750900	TRUE	TRUE	TRUE	27162	478		9
LLQPDLQPVSASQLYPR	1924.04	Q8CBY8-2;Q8CBY8	Q8CBY8-2	Dctn4	Dynactin subunit 4	0.012595	62.088	1.47594e+06	3.93018e+06	3.25221e+06	2715600	3.47704e+06	1.80739e+06	2.18002e+06	4.30156e+06	2.05491e+06	TRUE	TRUE	TRUE	15416	2419		3
LYLLTEK	878.511	A0A0R4J018;O55060	A0A0R4J018	Tpmt	Thiopurine S-methyltransferase	0.020534	107.43	1.47641e+06	1.23241e+06	1.81816e+06	1344600	2.28881e+06	1.47736e+06	1.46101e+06	1.2465e+06	1.14536e+06	TRUE	TRUE	TRUE	16910	137		8
DLEPPSQAAGINVEIIHSEASANLK	2602.32	E9QLA5;Q0GNC1-3;Q0GNC1	E9QLA5	Inf2	Inverted formin-2	0.068938	31.954	1.47828e+06	1.38283e+06	1.52893e+06	1328300	1.82419e+06	1.07108e+06	1.41372e+06	1.46774e+06	2.44729e+06	TRUE	TRUE	TRUE	3638	791		1
ITNNINVLIK	1140.69	O35841	O35841	Api5	Apoptosis inhibitor 5	0.0024405	104.06	1.47863e+06	1.29163e+06	1.92225e+06	1542700	1.65099e+06	1.15272e+06	1.47969e+06	1.84388e+06	1.89784e+06	TRUE	TRUE	TRUE	12312	1058		1
IQTSITFLCGK	1266.66	Q07113	Q07113	Igf2r	Cation-independent mannose-6-phosphate receptor	0.011087	84.17	1.47934e+06	2.69731e+06	1.44655e+06	1685500	1.74747e+06	1.80389e+06	1.87781e+06	1.96812e+06	1.68448e+06	TRUE	TRUE	TRUE	12100	1761		2
ISFDEFIK	997.512	Q61233;D3YZ25;D3YVW8;D3Z7D9;D3Z311	Q61233	Lcp1	Plastin-2	0.029744	72.789	1.47934e+06	1.38852e+06	1.58313e+06	1655700	1.33225e+06	2.75544e+06	2.02282e+06	1.65377e+06	1.35841e+06	TRUE	TRUE	TRUE	12152	1969		2
MDDPECYFNSLPK	1614.67	Q71RI9-2;Q71RI9	Q71RI9-2	Ccbl2	Kynurenine--oxoglutarate transaminase 3	0.0028989	82.494	1.48039e+06	1.53419e+06	958351	1525100	2.05051e+06	1.21881e+06	1.51201e+06	1.86726e+06	1.48602e+06	TRUE	TRUE	TRUE	17057	2155		1
DNYPQSVPR	1074.51	Q9WTI7-2;Q9WTI7-3;Q9WTI7;Q9WTI7-4	Q9WTI7-2	Myo1c	Unconventional myosin-Ic	0.017052	75.043	1.48039e+06	1.01614e+06	1.11542e+06	944790	692908	626496	1.00693e+06	714398	966731	TRUE	TRUE	TRUE	3900	3342		3
VQGVDYLATR	1120.59	E9PVD2;A0A0R4J1N1;E9Q5L2;A6X935;A6X935-2	E9PVD2	Itih4	Inter alpha-trypsin inhibitor, heavy chain 4	0.0246	66.962	1.48051e+06	1.07247e+06	2.04793e+06	2278500	2.37436e+06	1.3515e+06	2.34305e+06	2.67307e+06	4.11334e+06	TRUE	TRUE	TRUE	26497	660		1
DEKPIQAEAQASPGAPINQSGHQDTTGPGSTDAQR	3558.66	Q3UZ39;Q3UZ39-3	Q3UZ39	Lrrfip1	Leucine-rich repeat flightless-interacting protein 1	8.915e-17	96.783	1.48062e+06	3.10373e+06	2.59625e+06	3096100	2.99312e+06	3.14894e+06	2.84327e+06	4.09536e+06	2.6399e+06	TRUE	TRUE	TRUE	3093	1877		8
PSNLIVCAWTAMEHIDR	2011.96	O35386	O35386	Phyh	Phytanoyl-CoA dioxygenase, peroxisomal	2.1669e-05	84.035	1.48062e+06	827341	1.59112e+06	1194400	1.22473e+06	1.93315e+06	1.20446e+06	954348	1.00401e+06	TRUE	TRUE	TRUE	19311	1043		1
ISIMHEDWCWR	1531.67	Q6GQT9	Q6GQT9	Nomo1	Nodal modulator 1	0.0033821	90.05	1.48074e+06	1.42732e+06	1.16614e+06	1589800	1.8021e+06	2.41886e+06	2.04627e+06	1.24742e+06	1.4728e+06	TRUE	TRUE	TRUE	12175	2067		1
CHTIMNCTQTCPK	1649.68	Q9CQA3	Q9CQA3	Sdhb	Succinate dehydrogenase [ubiquinone] iron-sulfur subunit, mitochondrial	5.5059e-07	111.79	1.48086e+06	1.72696e+06	2.1647e+06	1684100	1.334e+06	1.30749e+06	1.23506e+06	1.57635e+06	880941	TRUE	TRUE	TRUE	2609	2885		11
VTVLGHVQR	1007.59	P47857;P47857-2;P47857-3;P12382	P12382	Pfkm;Pfkl	ATP-dependent 6-phosphofructokinase, muscle type;ATP-dependent 6-phosphofructokinase, liver type	0.0025753	101.6	1.48156e+06	1.64041e+06	1.60755e+06	1681300	1.95066e+06	1.46101e+06	1.47283e+06	2.2239e+06	2.37407e+06	TRUE	TRUE	TRUE	26862	1223;1434		3
SCSGVEFSTSGSSNTDTGK	1906.79	G3UX26;Q60930;D3YZT5;D3YUN8	G3UX26	Vdac2	Voltage-dependent anion-selective channel protein 2	0.00026775	92.295	1.48156e+06	1.31569e+06	1.35101e+06	1244600	993697	995541	828022	602599	1.10128e+06	TRUE	TRUE	TRUE	21277	877		4
YPLNCSDPTSER	1437.62	P29351;P29351-2;P29351-3	P29351	Ptpn6	Tyrosine-protein phosphatase non-receptor type 6	0.00019829	106.4	1.48238e+06	1.35327e+06	1.90073e+06	1336000	1.37015e+06	1.91311e+06	1.57427e+06	1.6627e+06	1.78528e+06	TRUE	TRUE	TRUE	28258	1347		4
LHPHAMASIR	1131.6	Q64FW2;H3BJ51;H3BKK1;F7CW61	Q64FW2	Retsat	All-trans-retinol 13,14-reductase	0.0078238	66.056	1.48261e+06	1.42564e+06	1.50263e+06	1080200	748054	887015	986336	1.04195e+06	1.94435e+06	TRUE	TRUE	TRUE	14819	2051		7
IGNLVLLPGAALGIGLTPEAAR	2115.24	A2AJL3;A2AJL3-2;A2AJL4;D6RG41	A2AJL3	Fggy	FGGY carbohydrate kinase domain-containing protein	0.0050879	57.794	1.48285e+06	2.11631e+06	2.35859e+06	2360100	2.92628e+06	2.45686e+06	2.74622e+06	2.06301e+06	1.62212e+06	TRUE	TRUE	TRUE	11235	353		6
AIYHTLNLCNIDVTQK	1901.97	K3W4T3;Q9Z1G4-3;Q9Z1G4-2;Q9Z1G4	K3W4T3	Atp6v0a1	V-type proton ATPase subunit a;V-type proton ATPase 116 kDa subunit a isoform 1	0.00047689	78.508	1.48449e+06	2.62876e+06	1.74602e+06	1936200	1.51882e+06	641934	2.75394e+06	2.62474e+06	2.02912e+06	TRUE	TRUE	TRUE	1122	984		3
MQTNQTPPTYNK	1421.66	K3W4T3;Q9Z1G4-3;Q9Z1G4-2;Q9Z1G4	K3W4T3	Atp6v0a1	V-type proton ATPase subunit a;V-type proton ATPase 116 kDa subunit a isoform 1	0.00010677	116.52	1.48484e+06	1.09308e+06	1.39338e+06	1138200	814312	858842	1.09359e+06	828135	672932	TRUE	TRUE	TRUE	17604	984		4
LEAPLEELR	1068.58	Q8BJY1	Q8BJY1	Psmd5	26S proteasome non-ATPase regulatory subunit 5	0.03714	65.305	1.48519e+06	2.36223e+06	2.33679e+06	2374500	2.89025e+06	2.1667e+06	2.62896e+06	3.03864e+06	3.05596e+06	TRUE	TRUE	TRUE	14209	2289		1
ALLEEAYDNLKDEMFR	1955.93	B9EKI3;D6RJK7	B9EKI3	Tmf1	TATA element modulatory factor	8.6937e-14	146	1.48601e+06	1.00197e+06	1.88448e+06	2119700	2.11247e+06	1.77543e+06	2.8897e+06	2.03195e+06	1.59488e+06	TRUE	TRUE	TRUE	1322	512		1
LDEQKILPK	1082.63	Q3TB04;H3BIZ7;Q8BIE6;Q8BIE6-2;H3BJN6;H3BL79	Q3TB04	Frmd4a	FERM domain-containing protein 4A	0.01546	65.465	1.48612e+06	2.90798e+06	2.48164e+06	2412800	2.98324e+06	2.11344e+06	2.49072e+06	3.01106e+06	3.30748e+06	TRUE	TRUE	TRUE	14071	945		1
LEEGVAGGPNR	1097.55	Q8R3L2;B2ZAC8	Q8R3L2	Tcf25	Transcription factor 25	0.00012675	154.49	1.48648e+06	568670	656023	1390200	600403	517302	553315	516062	564276	TRUE	TRUE	TRUE	14249	2555		3
VYGNIFSFFIGHR	1555.79	Q9CX98;Q9CX98-2;Q9CX98-3	Q9CX98	Cyp2u1	Cytochrome P450 2U1	0.00075599	83.137	1.48659e+06	1.4151e+06	1.51315e+06	1651100	1.53521e+06	1.25991e+06	1.61841e+06	1.37882e+06	1.26324e+06	TRUE	TRUE	TRUE	27164	2954		9
GNTKFEALTVVIQHLLSEREEALK	2724.48	A0A0R4J1L9;A0A0R4J147;A0A0R4J0N9;Q5HZI1;Q5HZI1-4;Q5HZI1-2;Q5HZI1-3	A0A0R4J1L9	Mtus1	Microtubule-associated tumor suppressor 1 homolog	2.8108e-05	86.357	1.48706e+06	1.61598e+06	2.18499e+06	794590	1.52789e+06	2.17036e+06	2.13198e+06	1.3783e+06	3.65462e+06	TRUE	TRUE	TRUE	9031	204;1906		8
IHCLENVDK	1126.54	Q68FG2;A0A0A0MQG2;Q62261-2;Q62261;E9Q397;Q3UGX2;P15508	Q68FG2	Sptbn2;Sptbn1;Sptb	Spectrin beta chain, non-erythrocytic 1;Spectrin beta chain, erythrocytic	0.017305	53.756	1.48729e+06	1.5479e+06	2.36046e+06	1524500	2.1084e+06	1.49097e+06	1.68562e+06	2.18798e+06	2.21158e+06	TRUE	TRUE	TRUE	11277	2052;52;728		6
FLNISLVLNNTR	1402.79	A0A171EBL2;E9Q555	A0A171EBL2	Rnf213	E3 ubiquitin-protein ligase RNF213	0.00033428	98.044	1.48753e+06	1.73927e+06	1.78519e+06	1164800	1.78176e+06	1.29894e+06	1.71269e+06	2.8046e+06	1.74649e+06	TRUE	TRUE	TRUE	7238	263		2
EAEILEVLR	1070.6	P36552	P36552	Cpox	Oxygen-dependent coproporphyrinogen-III oxidase, mitochondrial	0.0024	104.44	1.48835e+06	1.51685e+06	1.3714e+06	1836600	1.94264e+06	1.80071e+06	1.53337e+06	1.12364e+06	1.74296e+06	TRUE	TRUE	TRUE	4483	1395		4
IIAFVGSPVEDNEKDLVK	1972.05	O35226;O35226-4;O35226-2;O35226-3;O35226-5	O35226-2	Psmd4	26S proteasome non-ATPase regulatory subunit 4	7.1085e-23	173.19	1.4887e+06	3.42043e+07	1.15769e+06	2494300	3.76032e+06	3.35133e+07	3.49441e+07	3.77208e+06	3.13311e+07	TRUE	TRUE	TRUE	11352	1034;1033		14
SMFDDDTDDIFSSGLQAK	1990.85	Q6PGL7-2;Q6PGL7	Q6PGL7-2	Fam21	WASH complex subunit FAM21	0.041957	52.555	1.48882e+06	1.33564e+06	1.57637e+06	1735700	1.52254e+06	1.63186e+06	1.83386e+06	2.12034e+06	1.40703e+06	TRUE	TRUE	TRUE	22227	2114		1
YKDTNLLILFK	1366.79	P32067	P32067	Ssb	Lupus La protein homolog	0.0035538	78.342	1.4894e+06	2.50762e+06	1.99101e+06	1740500	2.3424e+06	1.66779e+06	1.66131e+06	1.92124e+06	1.66743e+06	TRUE	TRUE	TRUE	28001	1362		1
LDTLLEWWR	1230.64	A0A0N4SW50;Q91VX9	A0A0N4SW50	Tmem168	Transmembrane protein 168	0.0011938	143.89	1.49127e+06	916384	1.04064e+06	1195500	1.04669e+06	1.02432e+06	1.5531e+06	1.06618e+06	1.20779e+06	TRUE	TRUE	TRUE	14169	124		9
NKDFAVDIIK	1161.64	Q9D819	Q9D819	Ppa1	Inorganic pyrophosphatase	0.042544	85.862	1.49151e+06	1.57308e+06	1.76518e+06	1607400	1.8028e+06	1.21041e+06	1.15127e+06	1.40227e+06	1.51248e+06	TRUE	TRUE	TRUE	18256	3057		2
VDTVNNMADELINSGHSDAATIAEWK	2800.3	A0A0A0MQG2;Q62261-2;Q62261	A0A0A0MQG2	Sptbn1	Spectrin beta chain, non-erythrocytic 1	0.0060078	50.271	1.4928e+06	1.74468e+06	2.34788e+06	2416600	2.47061e+06	2.31154e+06	2.6159e+06	2.79304e+06	2.19045e+06	TRUE	TRUE	TRUE	25201	52		3
LVPFDHAESTYGLYR	1766.86	Q9CQ60;Q8CBG6;F6X8L5	Q9CQ60	Pgls	6-phosphogluconolactonase	0.00070985	81.904	1.49455e+06	1.60926e+06	1.2799e+06	2241700	2.41121e+06	1.73457e+06	1.51392e+06	1.66481e+06	1.82995e+06	TRUE	TRUE	TRUE	16696	2879		9
LSQLETYAIQFDQYIK	1959	E9Q414;E9Q1Y3	E9Q414	Apob	Apolipoprotein B-100;Apolipoprotein B-48	0.0029717	67.997	1.49455e+06	755131	1.6703e+06	1924900	1.64413e+06	2.13347e+06	2.10404e+06	2.06203e+06	1.16815e+06	TRUE	TRUE	TRUE	16288	734		3
VQEAGVPQTPQPLTDAFLLR	2179.16	Q8BWP5;A2AIT6	Q8BWP5	Ttpa	Alpha-tocopherol transfer protein	0.0015911	69.314	1.49479e+06	2.07434e+06	2.21749e+06	2417200	2.09759e+06	1.60531e+06	2.2541e+06	1.23639e+06	2.17653e+06	TRUE	TRUE	TRUE	26475	2354		8
LGLFYQLMHK	1248.67	Q8BU33;Q8BU33-3;Q8BU33-2	Q8BU33	Ilvbl	Acetolactate synthase-like protein	0.0019647	76.1	1.49701e+06	1.14987e+06	1.24627e+06	2127700	1.17974e+06	1.9977e+06	1.9945e+06	1.3456e+06	2.08947e+06	TRUE	TRUE	TRUE	14669	2341		9
LFLIDFGLAK	1135.66	H7BXB1;E9Q4G7;E9PWB2;Q8BK63-2;Q8BK63	H7BXB1	Csnk1a1	Casein kinase I isoform alpha	0.00048326	126.41	1.49701e+06	2.4788e+06	2.28259e+06	1767400	1.93508e+06	1.89324e+06	2.24066e+06	2.06288e+06	1.66795e+06	TRUE	TRUE	TRUE	14465	669		16
AGDFGAAFVER	1138.54	Q8K010;E9Q484	Q8K010	Oplah	5-oxoprolinase	0.0020558	92.239	1.49713e+06	1.64722e+06	2.04202e+06	1467400	1.8479e+06	1.96272e+06	1.93711e+06	2.36088e+06	1.95548e+06	TRUE	TRUE	TRUE	727	2468		7
AFTTELVVEAVVR	1432.79	Q9JIG7	Q9JIG7	Ccdc22	Coiled-coil domain-containing protein 22	0.0055089	76.143	1.49736e+06	1.2546e+06	1.55185e+06	1400400	1.56311e+06	1.14738e+06	1.68676e+06	1.7025e+06	1.75751e+06	TRUE	TRUE	TRUE	692	3217		5
ICYQEVSQCFGVLSSR	1931.89	Q3U1J4	Q3U1J4	Ddb1	DNA damage-binding protein 1	1.0618e-08	132.47	1.49818e+06	3.6477e+06	3.75384e+06	5625000	4.72734e+06	4.02369e+06	5.18346e+06	5.98022e+06	4.20987e+06	TRUE	TRUE	TRUE	10843	1818		16
VYEWDPCFQFPSR	1729.76	Q9DBN1-2;Q9DBN1	Q9DBN1-2	Stra6l	Stimulated by retinoic acid gene 6 protein-like	0.0042038	77.744	1.49818e+06	1.98034e+06	1.25341e+06	1691600	1.37828e+06	1.2318e+06	1.76837e+06	1.6715e+06	1.47809e+06	TRUE	TRUE	TRUE	27160	3116		2
ILSVSELLK	1000.62	E9Q411	E9Q411	Nbas	Neuroblastoma-amplified sequence	0.048104	62.464	1.49841e+06	1.24808e+06	1.18418e+06	1207400	1.33353e+06	1.31935e+06	2.18832e+06	1.03518e+06	1.23781e+06	TRUE	TRUE	TRUE	11742	733		1
SGGASEPLLPHQPSLETQLYCGQAEGGSEGPSTSGTLK	3826.8	P04919;P04919-2	P04919	Slc4a1	Band 3 anion transport protein	2.5579e-07	67.198	1.49853e+06	5.82053e+06	4.08112e+06	4270400	8.1888e+06	2.2861e+06	4.85808e+06	2.43036e+06	2.96548e+06	TRUE	TRUE	TRUE	21623	1167		2
AAGPELQTECDQIVK	1657.8	Q2EMV9;Q2EMV9-2	Q2EMV9	Parp14	Poly [ADP-ribose] polymerase 14	0.0067764	70.412	1.49947e+06	1.49577e+06	1.48309e+06	947050	973389	881387	1.95418e+06	1.84244e+06	1.82597e+06	TRUE	TRUE	TRUE	95	1775		2
FWFAHNVLFNVSNR	1749.87	Q4FE56;P70398	Q4FE56	Usp9x	Ubiquitin carboxyl-terminal hydrolase;Probable ubiquitin carboxyl-terminal hydrolase FAF-X	6.2937e-05	102.73	1.49947e+06	3.23186e+06	1.35853e+06	1371900	3.31988e+06	3.20108e+06	3.64399e+06	1.33121e+06	3.4446e+06	TRUE	TRUE	TRUE	7815	1668		10
HTIENMTETSMQTEVPATSK	2234.02	B1AZ15;B1AZ14;Q3UMF0-3;Q3UMF0-4;Q3UMF0-2;Q3UMF0	B1AZ15	Cobll1	Cordon-bleu protein-like 1	0.00084253	79.695	1.50029e+06	1.50547e+06	3.02921e+06	1686600	1.82896e+06	1.72598e+06	2.08126e+06	1.92846e+06	2.01386e+06	TRUE	TRUE	TRUE	10503	469		6
CVAEALLCNGQDDCGDGSDER	2339.91	A0A0R4J0I9;Q91ZX7	A0A0R4J0I9	Lrp1	Prolow-density lipoprotein receptor-related protein 1;Low-density lipoprotein receptor-related protein 1 85 kDa subunit;Low-density lipoprotein receptor-related protein 1 515 kDa subunit;Low-density lipoprotein receptor-related protein 1 intracellular domain	1.3379e-05	84.436	1.50052e+06	1.4359e+06	2.84377e+06	3152500	1.72434e+06	1.45814e+06	1.8618e+06	5.89702e+06	1.3398e+06	TRUE	TRUE	TRUE	2826	167		9
YLQSLLAEVER	1319.71	Q5SUF2;Q5SUF2-3;Q5SUF2-2	Q5SUF2	Luc7l3	Luc7-like protein 3	0.00021952	121.83	1.50087e+06	2.03312e+06	994799	2222500	2.0411e+06	1.39023e+06	2.297e+06	2.43134e+06	1.39519e+06	TRUE	TRUE	TRUE	28123	1922		6
IQSGPPHVEK	1090.58	Q8K010;E9Q484	Q8K010	Oplah	5-oxoprolinase	0.030984	43.604	1.50134e+06	921345	983339	1908300	936726	644653	1.06222e+06	1.07787e+06	578862	TRUE	TRUE	TRUE	12093	2468		1
PVTVEPMDQLDDEEGLPEK	2139.99	Q99K48	Q99K48	Nono	Non-POU domain-containing octamer-binding protein	5.8669e-05	125.82	1.50216e+06	2.04264e+06	1.27849e+06	1706000	2.54222e+06	2.58961e+06	1.77704e+06	2.00194e+06	2.49682e+06	TRUE	TRUE	TRUE	19390	2799		7
EFVITSLK	935.533	Q9EPE9	Q9EPE9	Atp13a1	Manganese-transporting ATPase 13A1	0.037295	68.787	1.50263e+06	1.45557e+06	1.43668e+06	1389900	1.54672e+06	892071	1.35767e+06	1.06795e+06	1.29428e+06	TRUE	TRUE	TRUE	4988	3162		1
YSGSYNDYLR	1236.54	Q8C2Q3	Q8C2Q3	Rbm14	RNA-binding protein 14	0.0015343	99.442	1.50333e+06	896128	857444	1624100	1.60089e+06	841465	830377	841925	895070	TRUE	TRUE	TRUE	28369	2389		7
QITQLEGDRR	1214.64	O88983;Q9D0J1	O88983	Stx8	Syntaxin-8	0.052037	58.246	1.50368e+06	1.19613e+06	2.0081e+06	1125100	979259	1.00855e+06	1.0832e+06	1.13992e+06	730747	TRUE	TRUE	TRUE	19864	1142		1
VFNLYPR	907.492	O08553	O08553	Dpysl2	Dihydropyrimidinase-related protein 2	0.038399	77.944	1.50415e+06	1.49362e+06	1.51324e+06	1334800	1.86069e+06	1.56908e+06	1.88887e+06	1.9984e+06	1.12066e+06	TRUE	TRUE	TRUE	25411	994		1
YLPELMAEK	1092.55	Q60749;A0A087WSL3;A0A087WR32;Q9WU01-2;Q9R226;Q9WU01	Q60749	Khdrbs1;Khdrbs2;Khdrbs3	KH domain-containing, RNA-binding, signal transduction-associated protein 1;KH domain-containing, RNA-binding, signal transduction-associated protein 2;KH domain-containing, RNA-binding, signal transduction-associated protein 3	0.015354	76.064	1.50427e+06	1.43422e+06	1.39103e+06	1093000	1.69144e+06	1.33576e+06	1.04296e+06	1.54503e+06	1.5438e+06	TRUE	TRUE	TRUE	28112	1944		2
MNGPVDGLCDHSLSEEGAFMFTSESVGEGHPDK	3535.5	Q91X83	Q91X83	Mat1a	S-adenosylmethionine synthase isoform type-1	4.9583e-06	69.482	1.50427e+06	1.93697e+06	5.14252e+06	9582200	4.45731e+06	3.3623e+06	2.93984e+06	6.36575e+06	2.68866e+06	TRUE	TRUE	TRUE	17501	2691		1
LPDHVSIQVVVVQK	1559.9	Q3UF75;Q9EPC1	Q3UF75	Parva	Alpha-parvin	4.0587e-05	110.15	1.50544e+06	1.46313e+06	1.86795e+06	1668900	2.17303e+06	1.56188e+06	1.97067e+06	1.50445e+06	1.4524e+06	TRUE	TRUE	TRUE	15749	1840		1
CTAGTLHNLSHHR	1502.72	Q02248;E9Q6A9;F6QZ47	Q02248	Ctnnb1	Catenin beta-1	0.0035014	73.466	1.50579e+06	930083	1.32969e+06	1012200	762874	710442	894490	931364	561775	TRUE	TRUE	TRUE	2804	1738		13
RINVLPLGSGAIAGNPLGVDR	2088.18	Q91YI0;E0CY49	Q91YI0	Asl	Argininosuccinate lyase	1.3717e-05	105.67	1.50637e+06	2.09467e+06	1.08705e+06	1361600	2.90408e+06	2.97786e+06	3.1532e+06	1.47752e+06	1.67563e+06	TRUE	TRUE	TRUE	20729	2718		12
WIEHNGYCQSR	1448.63	H7BWY6;Q00724	H7BWY6	Rbp4	Retinol-binding protein 4	0.0013305	96.665	1.50813e+06	1.24808e+06	6.33966e+06	8045800	3.35661e+06	2.50026e+06	1.76274e+06	9.85868e+06	1.25496e+06	TRUE	TRUE	TRUE	27340	957		11
MTPQESPPASSSSSQAAQPVSSHVETASQGHVGSQPR	3730.72	A0A087WQN7;F8VQ87;P97789-2;P97789	A0A087WQN7	Xrn1	5-3 exoribonuclease 1	0.0035159	45.408	1.50942e+06	2.51116e+06	4.08206e+06	2286400	1.63832e+06	2.60249e+06	2.14027e+06	2.50988e+06	4.72215e+06	TRUE	TRUE	TRUE	17693	26		7
NLDSTTVAVHGEEIYCK	1934.9	P97315	P97315	Csrp1	Cysteine and glycine-rich protein 1	0.023338	34.382	1.50977e+06	1.68667e+06	2.20979e+06	2498600	2.31717e+06	2.22537e+06	2.10986e+06	2.56327e+06	2.5792e+06	TRUE	TRUE	TRUE	18309	1696		1
FVEGVCPFCGYEEAR	1818.77	E9QB02;Q68FL6	E9QB02	Mars	Methionine--tRNA ligase, cytoplasmic	4.6234e-06	128.28	1.50977e+06	2.39105e+06	920297	1721800	2.3496e+06	1.89054e+06	2.27279e+06	2.91131e+06	1.84316e+06	TRUE	TRUE	TRUE	7736	782		12
LNQSDSIEDPNSPAGR	1698.78	Q8BUK6	Q8BUK6	Hook3	Protein Hook homolog 3	2.9896e-05	117.79	1.51035e+06	1.54016e+06	1.96687e+06	1632500	1.11706e+06	1.2497e+06	1.61621e+06	1.86969e+06	1.67602e+06	TRUE	TRUE	TRUE	15689	2343		13
HFDCAYLYHNESEVGMGISEK	2485.07	Q9DCT1	Q9DCT1	Akr1e2	1,5-anhydro-D-fructose reductase	0.0001177	81.316	1.51047e+06	2.38321e+06	2.58845e+06	2047200	2.59848e+06	2.55861e+06	1.95313e+06	2.60517e+06	1.78655e+06	TRUE	TRUE	TRUE	9925	3148		8
LGLLGLPAPK	977.627	Q6A068	Q6A068	Cdc5l	Cell division cycle 5-like protein	0.0095135	76.774	1.51059e+06	918622	821954	880520	849219	1.10124e+06	738503	1.07793e+06	876256	TRUE	TRUE	TRUE	14673	2058		3
GADVNAPPVPSSR	1265.64	E9QKG6;A0A0G2JDZ9;E9Q804;Q99NH0;Q99NH0-2;Q99NH0-3;E9Q1M6;E9PUR0	E9Q1M6	Ankrd17;Ankhd1	Ankyrin repeat domain-containing protein 17	0.011243	77.744	1.51082e+06	1.92196e+06	2.0252e+06	1221200	1.69667e+06	1.55229e+06	1.59963e+06	1.9806e+06	2.2076e+06	TRUE	TRUE	TRUE	7908	652;84		2
EESGVPGPNSPPTNR	1536.72	Q9JIM1-2;Q9JIM1;E9PXM6	Q9JIM1-2	Slc29a1	Equilibrative nucleoside transporter 1	0.0056579	72.34	1.51094e+06	1.16927e+06	1.6982e+06	1070000	1.09679e+06	1.02872e+06	1.75826e+06	1.16416e+06	1.35707e+06	TRUE	TRUE	TRUE	4888	3220		1
PGSSEPSAVFTGDTLFVAGCGK	2183.02	A0A0R4J052;G5E8T9;Q99KB8-2;Q99KB8;E9Q2H8;E9PYA3;D3YWI0	A0A0R4J052	Hagh	Hydroxyacylglutathione hydrolase, mitochondrial	4.3681e-07	116.79	1.51199e+06	3.10391e+06	1.91088e+06	2554000	2.74959e+06	2.82603e+06	2.84298e+06	2.53149e+06	1.4244e+06	TRUE	TRUE	TRUE	19142	144		11
VIYQSLEGAVQAGQLK	1702.93	E9Q3W4;Q9QXS1-15;Q9QXS1-10;Q9QXS1-9;Q9QXS1-12;Q9QXS1-11;Q9QXS1-13;Q9QXS1-5;Q9QXS1-3;Q9QXS1-16;Q9QXS1-4;Q9QXS1-14;Q9QXS1-6;Q9QXS1-7;Q9QXS1-8;Q9QXS1-2;Q9QXS1;A0A0R4J218;E9PW24;A0A0R4J223;E9Q9J6;A0A0R4J221	E9Q3W4	Plec	Plectin	0.066171	51.727	1.51199e+06	1.30571e+06	471200	1033200	1.46826e+06	1.37015e+06	1.55396e+06	1.13401e+06	1.94157e+06	TRUE	TRUE	TRUE	25810	731		1
RFCLGDSLAK	1165.59	P56593	P56593	Cyp2a12	Cytochrome P450 2A12	0.058488	66.962	1.51234e+06	1.33937e+06	855142	581160	1.14149e+06	1.33112e+06	1.65473e+06	717944	1.15353e+06	TRUE	TRUE	TRUE	20603	1516		1
EKVDLVLMHWR	1424.76	G3X922;D4AFX7	G3X922	Dnajc13	DnaJ heat shock protein family (Hsp40) member C13	0.060064	37.6	1.51246e+06	1.18233e+06	457288	1127500	1.02476e+06	1.71788e+06	1.33679e+06	868126	1.55098e+06	TRUE	TRUE	TRUE	5412	622		1
IIFAWWK	962.538	A0A0R4J0B5;D6RDS0;F6ZSG8	A0A0R4J0B5	BC017158	CDNA sequence BC017158	0.038584	77.72	1.51281e+06	1.35504e+06	1.23885e+06	1370100	1.20171e+06	1.41813e+06	1.20141e+06	997557	1.06066e+06	TRUE	TRUE	TRUE	11384	158		4
ITIPLACK	914.526	Q9JI99	Q9JI99	Sgpp1	Sphingosine-1-phosphate phosphatase 1	0.032562	71.296	1.51386e+06	1.6779e+06	1.99523e+06	1961200	1.65878e+06	2.1392e+06	2.42666e+06	1.64727e+06	2.27042e+06	TRUE	TRUE	TRUE	12291	3214		2
EGVSSTCEPFGK	1296.57	Q8R570;B2FDF6;Q8R570-2	Q8R570	Snap47	Synaptosomal-associated protein 47	0.0010453	90.149	1.51445e+06	1.3279e+06	1.76415e+06	1105700	1.4185e+06	1.34381e+06	1.35738e+06	1.26561e+06	1.46953e+06	TRUE	TRUE	TRUE	5126	2562		2
NTGASSGATSEESTEAEFCR	2089.85	P70302;A0A1B0GRA5;A0A1B0GR78	P70302	Stim1	Stromal interaction molecule 1	1.3614e-07	120.66	1.51457e+06	1.29256e+06	1.81938e+06	1357000	1.66354e+06	1.66398e+06	1.53832e+06	1.33279e+06	2.54206e+06	TRUE	TRUE	TRUE	18798	1662		9
SDLIEDEELEDTGKGSEDEWEQVGPK	2933.29	P52479;P52479-2	P52479-2	Usp10	Ubiquitin carboxyl-terminal hydrolase 10	2.4543e-12	114.76	1.51468e+06	1.21805e+07	5.48295e+06	5073400	6.18141e+06	9.28289e+06	7.08692e+06	1.20835e+07	1.15702e+07	TRUE	TRUE	TRUE	21331	1479;1480	433	6
SLIWTLLK	972.601	A0A0R4J150;B9EJ86	A0A0R4J150	Osbpl8	Oxysterol-binding protein	0.028183	73.616	1.51492e+06	1.26076e+06	1.68843e+06	802730	1.29157e+06	1.61501e+06	1.50858e+06	1.26922e+06	1.5512e+06	TRUE	TRUE	TRUE	22062	193		4
GPVYIGELPQDFLR	1602.84	Q8C5G6;Q9QZ06	Q8C5G6	Tollip	Toll-interacting protein	0.00020473	104.79	1.51492e+06	1.36278e+06	1.38163e+06	1626200	1.86534e+06	1.62566e+06	1.59629e+06	1.55159e+06	948904	TRUE	TRUE	TRUE	9143	2399		7
SSLISAMLGEMENVHGHITIK	2266.14	Q8VI47	Q8VI47	Abcc2	Canalicular multispecific organic anion transporter 1	0.00012173	80.382	1.51585e+06	1.60358e+06	2.57295e+06	718600	1.33655e+06	1.13315e+06	4.28578e+06	1.66323e+06	1.30725e+06	TRUE	TRUE	TRUE	22665	2635		4
ETCPSLQGVHNTSYPR	1844.85	Q9DCN1;Q9DCN1-2	Q9DCN1	Nudt12	Peroxisomal NADH pyrophosphatase NUDT12	0.0005534	98.421	1.51609e+06	2.49988e+06	2.71376e+06	3209200	3.24258e+06	2.24e+06	2.97531e+06	3.68868e+06	3.48864e+06	TRUE	TRUE	TRUE	6203	3143		2
STIMASDVTK	1051.52	A0A171EBL2;E9Q555	A0A171EBL2	Rnf213	E3 ubiquitin-protein ligase RNF213	0.045095	61.765	1.51632e+06	1.76519e+06	1.54142e+06	1341000	1.01556e+06	1.02764e+06	1.49876e+06	1.85859e+06	1.64562e+06	TRUE	TRUE	TRUE	22813	263		1
GDTAAALEDDNEGDKK	1647.72	Q05D44	Q05D44	Eif5b	Eukaryotic translation initiation factor 5B	3.4179e-05	123.76	1.51632e+06	1.52468e+06	1.29737e+06	1946900	898855	982186	919696	1.31105e+06	1.20532e+06	TRUE	TRUE	TRUE	8128	1755		8
SASESYTQSFQSR	1476.65	Q2TBE6	Q2TBE6	Pi4k2a	Phosphatidylinositol 4-kinase type 2-alpha	2.0226e-14	183.99	1.51644e+06	2.22906e+06	1.62164e+06	1250300	1.37387e+06	1.35134e+06	1.67494e+06	2.17196e+06	1.623e+06	TRUE	TRUE	TRUE	21200	1776		8
FEGFLDYSVPEILR	1683.85	Q6PGC1	Q6PGC1	Dhx29	ATP-dependent RNA helicase Dhx29	0.002345	98.353	1.51667e+06	1.85444e+06	1.6534e+06	1616900	1.33527e+06	1.5953e+06	1.7043e+06	1.71727e+06	1.61831e+06	TRUE	TRUE	TRUE	6802	2113		6
LFFHCSQYNGNLQDLK	1982.93	Q91W50;Q8JZN2	Q91W50	Csde1	Cold shock domain-containing protein E1	3.6458e-07	100.4	1.51901e+06	1.39878e+06	1.76715e+06	3873400	2.34112e+06	1.93712e+06	1.56902e+06	5.87101e+06	2.23554e+06	TRUE	TRUE	TRUE	14414	2663		5
TLPALVWHR	1091.62	Q9D8N2;Q3TH34;D3YUG1	Q9D8N2	Fam45a	Protein FAM45A	0.004668	65.305	1.51913e+06	1.3432e+06	1.34124e+06	811050	1.08453e+06	1.0119e+06	1.42573e+06	1.60439e+06	1.73937e+06	TRUE	TRUE	TRUE	24047	3065		9
VVPSLLVADHAESSAVR	1748.94	O55111	O55111	Dsg2	Desmoglein-2	2.4181e-05	101.42	1.51925e+06	1.43814e+06	2.10965e+06	1569700	1.3204e+06	1.92567e+06	1.35566e+06	1.06874e+06	1.79521e+06	TRUE	TRUE	TRUE	27034	1081		7
YFQSVTSNR	1100.53	H3BJ02;Q8K1E0-2;Q8K1E0;H3BKP3	H3BJ02	Stx5a;Stx5	Syntaxin-5	0.0012549	132.08	1.51925e+06	1.02649e+06	1.95897e+06	1706400	1.18916e+06	1.31153e+06	1.40876e+06	1.24585e+06	2.06361e+06	TRUE	TRUE	TRUE	27808	946		12
VHLGLQGNLK	1077.63	Q61211;E9PUG7;A0A0R4J298;Q61211-2;Q8C8I3	Q61211	Eif2d	Eukaryotic translation initiation factor 2D	0.0080603	77.923	1.5196e+06	1.81191e+06	2.59916e+06	1450900	2.75436e+06	3.42542e+06	3.2472e+06	3.6722e+06	1.19828e+06	TRUE	TRUE	TRUE	25622	1968		5
VGSQPLPGKPECR	1423.72	D3YXL1;Q9CQA9;Q8C373	D3YXL1	Ntpcr	Cancer-related nucleoside-triphosphatase homolog	0.0073454	65.895	1.51972e+06	1.41193e+06	1.65969e+06	1881100	1.51719e+06	1.60213e+06	1.53604e+06	1.64274e+06	1.55021e+06	TRUE	TRUE	TRUE	25565	554		7
GMTYDALHVFDWIK	1694.81	Q99LR1;D6RFU2	Q99LR1	Abhd12	Monoacylglycerol lipase ABHD12	0.008407	63.292	1.51995e+06	1.53037e+06	1.45256e+06	1387900	1.51103e+06	1.26247e+06	1.67999e+06	2.50653e+06	1.34491e+06	TRUE	TRUE	TRUE	8972	2833		4
YEQAIECYTR	1331.58	Q9D706	Q9D706	Rpap3	RNA polymerase II-associated protein 3	0.0029943	91.584	1.51995e+06	619972	917282	806370	1.99541e+06	1.2846e+06	1.28178e+06	1.3781e+06	1.15026e+06	TRUE	TRUE	TRUE	27742	3047		3
GSFEIGATVYPVAIK	1550.83	Q8K2C8	Q8K2C8	Agpat6	Glycerol-3-phosphate acyltransferase 4	0.027718	58.511	1.52054e+06	1.14129e+06	1.02852e+06	2008500	1.86081e+06	1.95302e+06	1.46101e+06	1.8406e+06	3.17666e+06	TRUE	TRUE	TRUE	9289	2492		3
FALTLTTQALHIQR	1611.91	Q9JIA7	Q9JIA7	Sphk2	Sphingosine kinase 2	1.6778e-06	133.15	1.52054e+06	1.68536e+06	856401	1395300	1.32319e+06	1.70388e+06	1.63499e+06	1.94567e+06	3.24705e+06	TRUE	TRUE	TRUE	6633	3215		9
FMSHSEFK	1011.45	E9PVA8	E9PVA8	Gcn1l1	eIF-2-alpha kinase activator GCN1	0.016325	83.265	1.52112e+06	956550	1.76903e+06	602110	532366	819938	570761	878764	1.20102e+06	TRUE	TRUE	TRUE	7342	658		3
IFTPIVEHLGLQIR	1634.95	Q9CPS7	Q9CPS7	Pno1	RNA-binding protein PNO1	0.0002923	89.013	1.52147e+06	2.1109e+06	1.27605e+06	1424200	1.77165e+06	1.92361e+06	2.6464e+06	2.15193e+06	1.98416e+06	TRUE	TRUE	TRUE	11140	2865		2
RILHTYYK	1092.61	Q8R1B4	Q8R1B4	Eif3c	Eukaryotic translation initiation factor 3 subunit C	0.02565	56.721	1.52194e+06	1.20975e+06	1.29916e+06	372890	547048	1.10809e+06	845526	464277	1.67648e+06	TRUE	TRUE	TRUE	20727	2535		2
HKGPPVFTQEER	1423.72	A2ABY3;Q922E4	A2ABY3	Pcyt2	Ethanolamine-phosphate cytidylyltransferase	0.021895	51.612	1.52206e+06	1.27568e+06	1.36773e+06	1272600	1.2596e+06	1.99213e+06	1.09664e+06	1.13388e+06	1.14913e+06	TRUE	TRUE	TRUE	10124	325		1
EVLPLAFLGMHEIADEEK	2040.02	Q6PDI5-2;Q6PDI5	Q6PDI5-2	Ecm29	Proteasome-associated protein ECM29 homolog	8.2636e-06	117.53	1.52229e+06	2.52991e+06	1.75053e+06	2361100	2.92279e+06	2.39962e+06	3.54351e+06	2.3731e+06	2.04057e+06	TRUE	TRUE	TRUE	6414	2106		6
LLDPEDVNVDQPDEK	1724.81	Q68FG2	Q68FG2	Sptbn2	Spectrin beta chain 2	9.5411e-09	138.42	1.52264e+06	2.24333e+06	1.8981e+06	2017000	2.64137e+06	1.71342e+06	2.05399e+06	3.25534e+06	2.29508e+06	TRUE	TRUE	TRUE	15164	2052		5
EPLNFGVPDGSTGFSSR	1765.83	Q9D0V7	Q9D0V7	Ebag9	Receptor-binding cancer antigen expressed on SiSo cells	0.0020763	93.011	1.52276e+06	1.16079e+06	648902	1477600	1.50057e+06	1.62709e+06	2.12292e+06	1.76488e+06	1.90207e+06	TRUE	TRUE	TRUE	5926	3007		3
IHEDIFDIIDR	1384.7	P83887;Q8VCK3	P83887	Tubg1;Tubg2	Tubulin gamma-1 chain;Tubulin gamma-2 chain	0.003476	61.435	1.52311e+06	1.77937e+06	1.21846e+06	1680300	1.48546e+06	1.13723e+06	1.79134e+06	1.81945e+06	2.06502e+06	TRUE	TRUE	TRUE	11281	1688		2
VSTDGAEDGDSLDPQALSEEVR	2289.02	Q8C7G5	Q8C7G5	Apoa5	Apolipoprotein A-V	0.00012832	91.207	1.52358e+06	1.64666e+06	2.04765e+06	2896300	3.05775e+06	2.62968e+06	3.02727e+06	3.50895e+06	2.92095e+06	TRUE	TRUE	TRUE	26685	2408		8
IHVLEAQDLIAK	1348.77	Q3U7R1;Q3U7R1-2	Q3U7R1	Esyt1	Extended synaptotagmin-1	0.057712	30.889	1.52405e+06	1.29769e+06	2.13276e+06	1454300	1.44954e+06	1.6856e+06	1.30838e+06	1.74131e+06	1.49148e+06	TRUE	TRUE	TRUE	11339	1828		1
GIEFDWK	893.428	A0A140LIQ8;A0A140LJ56;Q9CQG6	A0A140LIQ8	Tmem147	Transmembrane protein 147	0.020432	107.74	1.52416e+06	1.01735e+06	1.47022e+06	1620700	1.70318e+06	1.60197e+06	1.35852e+06	1.89011e+06	1.71414e+06	TRUE	TRUE	TRUE	8599	248		3
LSTGSELSPK	1017.53	A2AJI1;A8Y5P4;A2AJI0-2;A2AJI0;F6WF36	A2AJI1	Map7d1	MAP7 domain-containing protein 1	0.00026528	138.06	1.52463e+06	1.18494e+06	1.22589e+06	856230	919011	817919	1.00855e+06	1.23665e+06	530136	TRUE	TRUE	TRUE	16326	352		3
HLSDSVCAVCGQQIFVDVNEEGIIENTYR	3351.55	Q8R1Z9;K4DI70;Q8R1Z9-2;Q8R1Z9-3	Q8R1Z9	Rnf121	RING finger protein 121	0.032971	39.823	1.52487e+06	2.57309e+06	2.42181e+06	1919300	2.19082e+06	1.55321e+06	3.15368e+06	1.57287e+06	780988	TRUE	TRUE	TRUE	10226	2543		4
YFFINVCHR	1254.6	Q07113	Q07113	Igf2r	Cation-independent mannose-6-phosphate receptor	0.0087128	64.42	1.52522e+06	1.10269e+06	1.15647e+06	1536600	1.58973e+06	1.56843e+06	2.1683e+06	1.69744e+06	1.78517e+06	TRUE	TRUE	TRUE	27786	1761		4
GDLNHEGDANTSGTGLEGGPKPTDAQTK	2766.27	Q8VBT9;Q8VBT9-3;Q8VBT9-2;A2AC05;F7CRQ2;A2AC02;A2AC03	Q8VBT9	Aspscr1	Tether containing UBX domain for GLUT4	0.00044168	59.628	1.52592e+06	2.04926e+06	2.01665e+06	2131500	2.35588e+06	2.36162e+06	1.76532e+06	2.90251e+06	2.69839e+06	TRUE	TRUE	TRUE	8105	2572		9
GMESELDPDPEGDLGVR	1814.8	Q9JLZ8	Q9JLZ8	Sigirr	Single Ig IL-1-related receptor	0.0015952	76.522	1.52744e+06	2.10503e+06	1.48891e+06	1587600	1.19265e+06	1.33153e+06	1.97801e+06	2.92379e+06	1.79003e+06	TRUE	TRUE	TRUE	8947	3256		4
LEDLLQDAQDEKEQLNEYK	2320.11	E9Q3W4;Q9QXS1-15;Q9QXS1-10;Q9QXS1-9;Q9QXS1-12;Q9QXS1-11;Q9QXS1-13;Q9QXS1-5;Q9QXS1-3;Q9QXS1-16;Q9QXS1-4;Q9QXS1-14;Q9QXS1-6;Q9QXS1-7;Q9QXS1-8;Q9QXS1-2;Q9QXS1;F6R059;A0A0R4J218	E9Q3W4	Plec	Plectin	0.00098783	71.073	1.52779e+06	2.73582e+06	1.77251e+06	2140400	2.35867e+06	1.8236e+06	2.15266e+06	2.77577e+06	3.16084e+06	TRUE	TRUE	TRUE	14232	731		1
FRPVPLGQTFLGIK	1571.92	E9PZJ8	E9PZJ8	Ascc3	Activating signal cointegrator 1 complex subunit 3	0.0036812	73.36	1.52814e+06	1.7844e+06	880280	1477200	834677	1.2215e+06	1.60382e+06	1.49407e+06	1.46033e+06	TRUE	TRUE	TRUE	7524	697		5
VLGLLGALDPYK	1257.73	Q9JLN9	Q9JLN9	Mtor	Serine/threonine-protein kinase mTOR	0.00048756	96.342	1.52814e+06	1.59005e+06	1.88279e+06	1735700	1.32505e+06	1.33115e+06	2.19871e+06	1.31591e+06	1.19983e+06	TRUE	TRUE	TRUE	25961	3252		1
SSCNLFQDIFLHLDK	1835.89	Q9Z2L6	Q9Z2L6	Minpp1	Multiple inositol polyphosphate phosphatase 1	0.0023645	74.789	1.52826e+06	1.13346e+06	1.67106e+06	1087300	1.1139e+06	1.34125e+06	1.63509e+06	1.26778e+06	1.36612e+06	TRUE	TRUE	TRUE	22583	3411		3
LIAEGTMVTVK	1160.65	A2AS05;A2AS03;E9QAM5	A2AS05	Helz2	Helicase with zinc finger domain 2	0.033114	63.216	1.52873e+06	2.1842e+06	1.02552e+06	1699200	2.08201e+06	1.60022e+06	1.99822e+06	1.99183e+06	2.57687e+06	TRUE	TRUE	TRUE	14845	387		3
NLLQLSPETK	1141.63	G3X9Y5;E9Q735;E9Q442	G3X9Y5	Ube4a	Ubiquitin conjugation factor E4 A	0.030363	76.221	1.53037e+06	1.69972e+06	2.13417e+06	1904000	2.4018e+06	2.12123e+06	1.62079e+06	1.95545e+06	1.68649e+06	TRUE	TRUE	TRUE	18368	919		1
KNNLPFLTHVTLPR	1648.94	E9QL80;Q91YX5;D3YVK0	E9QL80	Lpgat1	Acyl-CoA:lysophosphatidylglycerol acyltransferase 1	4.1963e-06	112.08	1.53095e+06	1.29927e+06	1.41996e+06	1263100	2.24069e+06	1.85318e+06	1.86628e+06	1.92249e+06	2.05656e+06	TRUE	TRUE	TRUE	13275	790		18
FFHENELWFR	1423.67	Q80YC5	Q80YC5	F12	Coagulation factor XII;Coagulation factor XIIa heavy chain;Coagulation factor XIIa light chain	0.00039466	92.239	1.53142e+06	2.07434e+06	2.1801e+06	1723100	2.64928e+06	1.54071e+06	2.54706e+06	1.88558e+06	2.04384e+06	TRUE	TRUE	TRUE	6872	2220		2
VIGYGLPFPK	1089.62	Q9D832	Q9D832	Dnajb4	DnaJ homolog subfamily B member 4	0.022784	67.981	1.53189e+06	2.52226e+06	861849	1304400	1.40386e+06	1.49968e+06	2.17736e+06	1.8731e+06	1.76745e+06	TRUE	TRUE	TRUE	25708	3059		1
GQNDLMGTAEDFADQFLR	2026.91	Q64310;E0CXD9	Q64310	Surf4	Surfeit locus protein 4	0.0018755	80.469	1.53364e+06	4.51612e+06	3.26414e+06	1616500	2.7976e+06	3.70381e+06	8.37537e+06	2.16001e+06	4.55938e+06	TRUE	TRUE	TRUE	9203	2030		4
ITIIPQDPVLFPGSLR	1765.01	Q9R1S7;A0A1B0GRV2	Q9R1S7	Abcc6	Multidrug resistance-associated protein 6	0.020264	74.76	1.53376e+06	1.01642e+06	1.52198e+06	891690	1.60798e+06	1.07224e+06	1.49161e+06	957040	733108	TRUE	TRUE	TRUE	12290	3340		1
SSEVETSEGVDESEKNSMAPEKENHTK	2977.31	O70252;D3YX62;D3YXN4	O70252	Hmox2	Heme oxygenase 2	2.3858e-18	129.84	1.534e+06	2.07584e+06	2.31227e+06	2214400	1.19613e+06	2.36973e+06	1.66398e+06	1.94711e+06	1.98624e+06	TRUE	TRUE	TRUE	22606	1095		11
PVVVVNGLK	923.58	A0A0R4IZY2;Q8CIM7	A0A0R4IZY2	Cyp2d26	Cytochrome P450 2D26	0.00088264	138.48	1.53435e+06	1.7651e+06	5.65983e+06	10054000	3.93829e+06	1.96812e+06	2.2439e+06	1.205e+07	3.72966e+06	TRUE	TRUE	TRUE	19396	133		6
VVQSLEQTAR	1129.61	Q62348	Q62348	Tsn	Translin	0.00026487	153.08	1.53493e+06	1.20844e+06	1.65565e+06	1704700	1.8794e+06	1.15277e+06	1.13258e+06	1.89983e+06	1.35344e+06	TRUE	TRUE	TRUE	27040	2013		8
NYNLVEVLK	1090.6	P49182	P49182	Serpind1	Heparin cofactor 2	0.0025968	101.25	1.53528e+06	1.40988e+06	800010	2405000	2.63254e+06	2.1791e+06	2.14475e+06	2.81944e+06	3.10676e+06	TRUE	TRUE	TRUE	18974	1445		2
SLTYLSILR	1064.62	P57784;G5E883	P57784	Snrpa1	U2 small nuclear ribonucleoprotein A	0.010084	81.548	1.5354e+06	1.01735e+06	955439	1447900	1.77025e+06	1.48381e+06	1.11504e+06	1.24933e+06	941928	TRUE	TRUE	TRUE	22192	1524		3
PMQESTCLDCGLPVGGLNHTPHEGFSAIR	3179.46	A0A171EBL2;E9Q555	A0A171EBL2	Rnf213	E3 ubiquitin-protein ligase RNF213	6.1641e-05	65.836	1.53587e+06	3.29435e+06	1.4395e+06	1703100	1.5437e+06	1.63457e+06	2.99399e+06	2.75147e+06	1.74332e+06	TRUE	TRUE	TRUE	19260	263		7
QNIAYEYLCHLEEAKR	2035.98	Q3UQ44	Q3UQ44	Iqgap2	Ras GTPase-activating-like protein IQGAP2	0.051936	58.83	1.53634e+06	1.85826e+06	1.09174e+06	1590800	997637	1.92249e+06	1.3406e+06	1.12108e+06	1.39142e+06	TRUE	TRUE	TRUE	20080	1862		1
FLDLSLHDTVTTLILGGHNK	2193.18	G3X8X7;Q920Q4;Q920Q4-2	G3X8X7	Vps16	Vacuolar protein sorting-associated protein 16 homolog	0.0017136	48.477	1.53692e+06	2.39571e+06	3.53018e+06	2717700	4.31073e+06	2.34175e+06	3.31642e+06	1.36162e+06	2.49876e+06	TRUE	TRUE	TRUE	7157	902		12
TKPVSFYTDITYLAK	1745.92	O35423-2;O35423	O35423-2	Agxt	Serine--pyruvate aminotransferase, mitochondrial	0.0021941	75.376	1.53704e+06	1.49586e+06	1.74996e+06	3127500	2.48607e+06	2.54796e+06	2.21034e+06	1.95512e+06	2.56729e+06	TRUE	TRUE	TRUE	23893	1044		5
GTTLITNLSSALKDETVWEK	2205.15	Q9JKY7	Q9JKY7	Cyp2d22	Cytochrome P450 CYP2D22	0.00031318	108.97	1.53751e+06	1.74533e+06	1.55899e+06	1579900	2.35379e+06	1.54753e+06	2.40721e+06	1.66605e+06	1.8408e+06	TRUE	TRUE	TRUE	9491	3246		3
DAQVGWIQIVEDLHER	1906.95	A0A0A6YWM5;E9QKE4;Q8BMG7	A0A0A6YWM5	Rab3gap2	Rab3 GTPase-activating protein non-catalytic subunit	3.2501e-05	98.507	1.53821e+06	1.88699e+06	2.05761e+06	2005400	2.22337e+06	2.08021e+06	2.21101e+06	1.45723e+06	1.5358e+06	TRUE	TRUE	TRUE	2954	64		7
FGIVTSSAGTGTTEDTEAK	1870.88	Q9D1J3	Q9D1J3	Sarnp	SAP domain-containing ribonucleoprotein	0.00012669	101.32	1.53926e+06	1.27064e+06	1.58229e+06	2288000	1.85209e+06	1.56742e+06	1.27511e+06	2.37152e+06	1.8878e+06	TRUE	TRUE	TRUE	6950	3016		7
LLLNLELQK	1082.67	Q68FG2	Q68FG2	Sptbn2	Spectrin beta chain 2	0.027361	82.241	1.53938e+06	1.95553e+06	1.25942e+06	1492600	2.24685e+06	1.42968e+06	2.22026e+06	3.55301e+06	1.5928e+06	TRUE	TRUE	TRUE	15352	2052		1
LLESSPGYSCSER	1483.66	Q8BPS4	Q8BPS4	Gpr180	Integral membrane protein GPR180	0.00010123	112.13	1.53973e+06	1.1482e+06	1.60502e+06	1712000	1.14929e+06	1.40125e+06	1.9496e+06	1.38486e+06	1.76255e+06	TRUE	TRUE	TRUE	15221	2325		9
SQVAAESTAGLDQQFVGLDLK	2176.1	Q62095;A0A087WQV7	Q62095	Ddx3y	ATP-dependent RNA helicase DDX3Y	0.00074899	85.163	1.54032e+06	1.22774e+06	3.364e+06	5530800	5.48082e+06	5.52089e+06	6.38792e+06	6.66592e+06	1.98645e+06	TRUE	TRUE	TRUE	22543	2005		5
LHASVEALVCHR	1390.71	Q9CWK8	Q9CWK8	Snx2	Sorting nexin-2	0.0079399	59.155	1.54207e+06	2.98594e+06	2.18471e+06	2451100	1.91428e+06	1.75492e+06	2.25591e+06	3.44643e+06	2.44746e+06	TRUE	TRUE	TRUE	14773	2945		1
TVHSGSLMLVTVELK	1612.89	Q9Z1T1	Q9Z1T1	Ap3b1	AP-3 complex subunit beta-1	0.017105	98.253	1.54289e+06	1.67576e+06	876626	961300	1.17091e+06	1.18095e+06	3.69089e+06	1.49532e+06	1.17915e+06	TRUE	TRUE	TRUE	24649	3402		1
LQEHLKPYAVDLQDQINTQTQEMK	2869.43	P06728	P06728	Apoa4	Apolipoprotein A-IV	0.020691	40.756	1.54324e+06	1.23623e+06	1.64861e+06	3023700	3.29384e+06	1.70547e+06	2.40425e+06	2.12849e+06	2.76843e+06	TRUE	TRUE	TRUE	15958	1173		1
VYTVVDEMFLAGEIR	1740.88	P62743;A0A0U1RQ06	P62743	Ap2s1	AP-2 complex subunit sigma	1.5967e-05	122.55	1.54336e+06	1.57597e+06	1.75776e+06	1556300	2.05493e+06	1.9686e+06	1.67218e+06	4.97005e+06	5.51029e+06	TRUE	TRUE	TRUE	27204	1599		15
LTTDFNVIVQALSK	1547.86	P32067;A2AR07;D6RI87	P32067	Ssb	Lupus La protein homolog	0.0042913	65.374	1.545e+06	708306	1.14839e+06	1027600	975923	1.86987e+06	950699	997951	716866	TRUE	TRUE	TRUE	16527	1362		1
TLHPLLEDGCIEDDPAPYK	2182.03	A0A171EBL2;E9Q555	A0A171EBL2	Rnf213	E3 ubiquitin-protein ligase RNF213	0.016424	48.376	1.5457e+06	2.5314e+06	1.46073e+06	2020900	2.10085e+06	2.1128e+06	3.14358e+06	3.10798e+06	1.63367e+06	TRUE	TRUE	TRUE	23987	263		1
LLLGAGAVAYGVR	1258.74	O35129	O35129	Phb2	Prohibitin-2	0.00020794	105.52	1.54582e+06	1.34684e+06	434668	1065500	854206	982123	1.31086e+06	941871	1.94815e+06	TRUE	TRUE	TRUE	15339	1030		7
FEGPCIDSTPWTTEEQK	2023.88	E9Q9H2;P54103;E9Q9H3	E9Q9H2	Dnajc2	DnaJ homolog subfamily C member 2;DnaJ homolog subfamily C member 2, N-terminally processed	0.015429	72.265	1.54617e+06	2.39347e+06	1.32508e+06	1574300	2.38924e+06	2.38261e+06	1.87533e+06	2.65383e+06	884887	TRUE	TRUE	TRUE	6804	769		1
AAGVVLEMIR	1057.6	Q9WTM5;A0A1B0GSR4;A0A1B0GT54	Q9WTM5	Ruvbl2	RuvB-like 2	0.0096572	76.679	1.54734e+06	2.11584e+06	695862	1940200	495064	576669	2.18813e+06	2.08134e+06	2.05565e+06	TRUE	TRUE	TRUE	104	3344		1
VASSALGMGPQHAMQIAER	1952.96	Q9Z321;F6SDD7	Q9Z321	Top3b	DNA topoisomerase 3-beta-1;DNA topoisomerase	0.00093773	66.152	1.55038e+06	3.2258e+06	1.74226e+06	2463400	2.14502e+06	1.87146e+06	2.06991e+06	2.51231e+06	2.47322e+06	TRUE	TRUE	TRUE	24999	3419		1
SGSMDSPMSTENNSQLR	1839.77	Q99KC8	Q99KC8	Vwa5a	von Willebrand factor A domain-containing protein 5A	7.6703e-05	125.82	1.5505e+06	1.50771e+06	1.8207e+06	1534900	1.4958e+06	1.13968e+06	1.65454e+06	2.06407e+06	2.02679e+06	TRUE	TRUE	TRUE	21684	2801		8
VQPIYGGTNEIMK	1448.73	A0A0R4J083;P51174	A0A0R4J083	Acadl	Long-chain specific acyl-CoA dehydrogenase, mitochondrial	0.0027041	81.017	1.55062e+06	1.73544e+06	1.47266e+06	2318300	2.23836e+06	1.64251e+06	2.44992e+06	2.02558e+06	1.37792e+06	TRUE	TRUE	TRUE	26516	151		1
IIGEESGSHRPK	1308.68	Q6ZPJ0;B1ATR2	Q6ZPJ0	Tex2	Testis-expressed sequence 2 protein	0.0074377	64.121	1.55097e+06	332466	300948	895840	266125	258293	396622	297139	197955	TRUE	TRUE	TRUE	11390	2134		4
YLGGSSCIAGVLVPVQGEPGR	2115.08	Q8R0W0	Q8R0W0	Eppk1	Epiplakin	0.0048552	75.383	1.55144e+06	1.98537e+06	1.83338e+06	1342300	1.1411e+06	1.49629e+06	1.62212e+06	1.792e+06	1.71488e+06	TRUE	TRUE	TRUE	28070	2528		2
LAHPVQFVFLR	1325.76	Q3TZM9;F6R220	Q3TZM9	Alg11	GDP-Man:Man(3)GlcNAc(2)-PP-Dol alpha-1,2-mannosyltransferase	2.7415e-05	112.3	1.55144e+06	1.46014e+06	1.25905e+06	788150	1.28297e+06	1.46357e+06	1.64643e+06	1.07445e+06	1.70784e+06	TRUE	TRUE	TRUE	13813	1813		1
NSDSFIDVDADFHAR	1707.75	E9PUA2;Q5BLK4	E9PUA2	Zcchc6	Terminal uridylyltransferase 7	3.404e-06	100.11	1.55296e+06	2.00319e+06	1.08216e+06	1264100	2.0862e+06	1.49877e+06	1.73424e+06	2.2631e+06	1.80395e+06	TRUE	TRUE	TRUE	18710	647		9
FLVPIESIER	1201.67	O08600	O08600	Endog	Endonuclease G, mitochondrial	0.031452	65.224	1.55366e+06	1.87029e+06	1.01847e+06	1982000	2.42435e+06	1.79642e+06	1.3589e+06	915275	1.23027e+06	TRUE	TRUE	TRUE	7307	999		2
LQQQQQQQQLAQMK	1726.88	Q6Y7W8;G3UYG6;G3UWR2;G3UZX7;Q6Y7W8-2	Q6Y7W8	Gigyf2	PERQ amino acid-rich with GYF domain-containing protein 2	2.0021e-08	137.95	1.55366e+06	3.14206e+06	2.00294e+06	1835100	2.05377e+06	1.63679e+06	2.41769e+06	2.61344e+06	1.90123e+06	TRUE	TRUE	TRUE	16067	2131		6
LGMYELLLK	1078.61	E9PVD2;A0A0R4J1N1;E9Q5L2;A6X935;A6X935-2	E9PVD2	Itih4	Inter alpha-trypsin inhibitor, heavy chain 4	0.00075647	141.52	1.55389e+06	1.1675e+06	1.69811e+06	1725700	1.78746e+06	1.60642e+06	2.09785e+06	1.99787e+06	3.59543e+06	TRUE	TRUE	TRUE	14687	660		11
KGEISELLVGSPSIR	1583.89	Q80Y55	Q80Y55	Bsdc1	BSD domain-containing protein 1	0.0025999	68.481	1.5546e+06	1.35327e+06	1.57768e+06	1604100	2.20012e+06	2.35908e+06	2.37089e+06	2.19704e+06	2.87243e+06	TRUE	TRUE	TRUE	12869	2218		7
VQAQVIQETIVPK	1451.83	Q8K4Z5	Q8K4Z5	Sf3a1	Splicing factor 3A subunit 1	0.0013498	88.134	1.55483e+06	1.14279e+06	1.1947e+06	1302200	1.55997e+06	1.75158e+06	1.23373e+06	2.05967e+06	1.22777e+06	TRUE	TRUE	TRUE	26465	2509		1
LSPSGPGPTPR	1064.56	G3UZ63;G3X961;G3UZG5	G3UZ63	Klhdc4	Kelch domain-containing protein 4	0.032351	63.426	1.55506e+06	1.8868e+06	2.21928e+06	1201900	790691	1.07705e+06	1.24183e+06	1.12915e+06	1.32807e+06	TRUE	TRUE	TRUE	16278	893		2
SLVIPEKFQHILR	1578.92	F6YVP7;P62270;S4R1N6	F6YVP7	Gm10260;Rps18	40S ribosomal protein S18	0.00010039	106.49	1.55553e+06	2.13524e+06	2.08955e+06	2176300	1.4872e+06	7.02461e+06	3.25931e+06	958025	1.71295e+06	TRUE	TRUE	TRUE	22202	835		11
QVQEIQSHMGR	1311.64	A2A9I0;O35166	A2A9I0	Gosr2	Golgi SNAP receptor complex member 2	3.42e-05	138.08	1.55588e+06	642018	2.57924e+06	1047900	592138	766677	654055	705796	885909	TRUE	TRUE	TRUE	20401	321		9
ILHLLGK	792.522	Q9QXK3-4;Q9QXK3	Q9QXK3-4	Copg2	Coatomer subunit gamma-2	0.038399	77.944	1.556e+06	1.62978e+06	1.75973e+06	1850700	1.87743e+06	1.43969e+06	1.98268e+06	1.85051e+06	2.08031e+06	TRUE	TRUE	TRUE	11632	3279		2
FAEEADVVIVGAGPAGLSAAIR	2112.12	Q6PF96;Q921G7	Q6PF96	Etfdh	Electron transfer flavoprotein-ubiquinone oxidoreductase, mitochondrial	0.0020929	88.507	1.55623e+06	1.28221e+06	993484	923020	999590	1.14429e+06	1.21133e+06	561911	672896	TRUE	TRUE	TRUE	6592	2111		2
LVPLVIAFR	1026.66	E9PUA2;Q5BLK4	E9PUA2	Zcchc6	Terminal uridylyltransferase 7	0.0017257	119.56	1.55717e+06	1.72173e+06	1.3683e+06	1037500	1.24228e+06	955842	1.09797e+06	1.59388e+06	1.10371e+06	TRUE	TRUE	TRUE	16705	647		7
SEGGSGGNWYAMENSR	1700.68	Q07113	Q07113	Igf2r	Cation-independent mannose-6-phosphate receptor	0.00024629	115.37	1.55729e+06	1.45184e+06	967839	1231600	1.41909e+06	990803	1.33049e+06	2.00155e+06	1.307e+06	TRUE	TRUE	TRUE	21421	1761		4
IVAPISDSPKPPPQR	1600.89	Q9CQ60;Q8CBG6;D3Z4X1	Q9CQ60	Pgls	6-phosphogluconolactonase	4.7894e-06	126.32	1.55799e+06	1.61523e+06	2.98646e+06	2609500	2.65555e+06	2.71617e+06	2.96787e+06	1.76199e+06	2.7921e+06	TRUE	TRUE	TRUE	12372	2879		12
VCEPCYEQLNK	1438.62	B1ATZ0;B1ATZ1;Q3UMA3;Q99LI8;B1ATY9	B1ATZ0	Hgs	Hepatocyte growth factor-regulated tyrosine kinase substrate	0.017023	68.847	1.55811e+06	1.46667e+06	1.80417e+06	1380400	2.02436e+06	1.58545e+06	1.88449e+06	2.51343e+06	3.74833e+06	TRUE	TRUE	TRUE	25056	453		1
NCAVEFNFGQR	1340.59	Q8VDM6;Q8VDM6-2	Q8VDM6	Hnrnpul1	Heterogeneous nuclear ribonucleoprotein U-like protein 1	0.0036258	85.731	1.55834e+06	2.29425e+06	2.71686e+06	2423000	2.68264e+06	3.17819e+06	2.48043e+06	3.92476e+06	3.13498e+06	TRUE	TRUE	TRUE	17869	2613		6
GPGWGPGKPR	1007.53	Q8BS35-2;Q8BS35-3;Q8BS35	Q8BS35-2	Agmo	Alkylglycerol monooxygenase	0.064473	80.229	1.55916e+06	482947	1.06572e+06	954540	895867	683271	542103	663965	789831	TRUE	TRUE	TRUE	9086	2330		1
NNFCGVGICYGSMER	1762.72	Q61510;Q5SU71	Q61510	Trim25	E3 ubiquitin/ISG15 ligase TRIM25	0.0002138	115.83	1.55928e+06	2.4056e+06	2.04887e+06	1870800	2.0483e+06	2.7866e+06	2.41093e+06	3.015e+06	2.20792e+06	TRUE	TRUE	TRUE	18492	1979		8
EYSSELNAPSQESDSHPR	2031.88	S4R2B0;B2RY56	S4R2B0	Rbm25	RNA-binding protein 25	6.4625e-05	86.488	1.56033e+06	1.32949e+06	1.45547e+06	1045500	1.83698e+06	1.15874e+06	1.18806e+06	1.1943e+06	1.5376e+06	TRUE	TRUE	TRUE	6559	492		8
DSVQIHDTTGKDCQEIANK	2158	Q3UER8;Q8VCM7	Q3UER8	Fgg	Fibrinogen gamma chain	0.00059303	80.361	1.56045e+06	1.14493e+06	1.75203e+06	824310	804710	1.29573e+06	1.19188e+06	712100	2.11248e+06	TRUE	TRUE	TRUE	4144	1839		3
IYLTNLCLR	1164.63	A0A171EBL2;E9Q555	A0A171EBL2	Rnf213	E3 ubiquitin-protein ligase RNF213	0.0025968	108.09	1.5608e+06	1.68825e+06	685049	1106200	1.33702e+06	1.32228e+06	2.12902e+06	2.00227e+06	1.22104e+06	TRUE	TRUE	TRUE	12544	263		5
DVSTTLNADEAVAR	1460.71	E9Q0U7;Q61699-2;Q61699	E9Q0U7	Hsph1	Heat shock protein 105 kDa	1.4863e-05	120.96	1.5608e+06	1.42946e+06	824716	1137000	1.65843e+06	1.34998e+06	1.07738e+06	1.19541e+06	1.49334e+06	TRUE	TRUE	TRUE	4323	711		8
THLCDVEIPGQGPMR	1708.8	Q8VDK1-2;Q8VDK1;D3YY53	Q8VDK1-2	Nit1	Nitrilase homolog 1	9.7035e-05	78.401	1.56174e+06	2.70505e+06	1.72676e+06	3008900	3.5362e+06	2.76927e+06	2.46584e+06	2.59715e+06	1.42228e+06	TRUE	TRUE	TRUE	23730	2611		4
LVPIDTPDHLQR	1402.76	Q3U487	Q3U487	Hectd3	E3 ubiquitin-protein ligase HECTD3	0.034854	41.401	1.56185e+06	2.46696e+06	1.59732e+06	2276100	2.64591e+06	2.29167e+06	2.77863e+06	2.72521e+06	2.33444e+06	TRUE	TRUE	TRUE	16702	1826		4
ENSQMDDKWEK	1408.59	Q9EQH3	Q9EQH3	Vps35	Vacuolar protein sorting-associated protein 35	0.0097919	76.073	1.56209e+06	1.8273e+06	2.17635e+06	2737300	1.80396e+06	1.33126e+06	1.54414e+06	2.73059e+06	1.59284e+06	TRUE	TRUE	TRUE	5872	3175		3
IRDQLSAVANK	1213.68	Q8K2Q0	Q8K2Q0	Commd9	COMM domain-containing protein 9	0.037746	76.17	1.5622e+06	1.25843e+06	1.37581e+06	1035500	707485	887238	1.05269e+06	1.55718e+06	1.1548e+06	TRUE	TRUE	TRUE	12117	2498		1
TVEIVHIDIADR	1379.74	Q8JZZ5;P53811	Q8JZZ5	Pitpnb	Phosphatidylinositol transfer protein beta isoform	0.009687	66.498	1.56267e+06	1.55508e+06	1.30104e+06	1732700	1.72724e+06	1.62614e+06	1.25308e+06	1.28032e+06	2.23808e+06	TRUE	TRUE	TRUE	24618	1491		1
VAVIGGGLVGALNACFLAK	1829.02	Q91WN4-2;Q91WN4	Q91WN4-2	Kmo	Kynurenine 3-monooxygenase	0.00054965	79.82	1.56291e+06	1.82021e+06	1.25087e+06	990130	1.31423e+06	1.91073e+06	1.34899e+06	628058	622973	TRUE	TRUE	TRUE	25023	2675		2
GSLLGDFLTAYHGLEKPR	1973.04	A0A0R4J0Q6;Q80VI1	A0A0R4J0Q6	Trim56	E3 ubiquitin-protein ligase TRIM56	4.6646e-05	99.055	1.56431e+06	2.02109e+06	1.44044e+06	1347500	1.32505e+06	1.80675e+06	1.56721e+06	1.09422e+06	1.2829e+06	TRUE	TRUE	TRUE	9333	176		10
MFVDEVVTGQECGVVLDK	2023.96	Q8BGQ7	Q8BGQ7	Aars	Alanine--tRNA ligase, cytoplasmic	0.01619	60.157	1.56501e+06	2.33202e+06	1.06178e+06	1548500	1.82303e+06	1.8748e+06	1.73519e+06	1.78931e+06	1.3967e+06	TRUE	TRUE	TRUE	17206	2246		1
TGSIAEPTPESSILSTR	1744.88	Q8C5W0-2;Q8C5W0-3;Q8C5W0-4;Q8C5W0	Q8C5W0-2	Clmn	Calmin	0.00022213	92.792	1.5656e+06	1.84922e+06	1.5294e+06	1613200	1.35899e+06	1.96606e+06	2.44201e+06	1.27185e+06	1.63885e+06	TRUE	TRUE	TRUE	23669	2401		8
DIILPTYDVTHSTLEAMR	2074.04	G5E897	G5E897	Kdelc2	KDEL (Lys-Asp-Glu-Leu) containing 2, isoform CRA_b	2.8207e-05	104.16	1.5656e+06	1.62456e+06	2.34675e+06	1805600	2.37169e+06	1.65539e+06	1.75788e+06	1.61398e+06	2.74489e+06	TRUE	TRUE	TRUE	3435	927		7
GWVIHPLGLYR	1309.73	P04919;P04919-2	P04919	Slc4a1	Band 3 anion transport protein	0.0003179	79.489	1.56653e+06	3.70664e+06	5.03167e+06	3286800	8.81453e+06	1.4795e+06	2.67443e+06	808763	949503	TRUE	TRUE	TRUE	9720	1167		7
TGGLAFHSYFMEGIAPTLLQALK	2464.28	P19096;A0A0U1RNJ1	P19096	Fasn	Fatty acid synthase;[Acyl-carrier-protein] S-acetyltransferase;[Acyl-carrier-protein] S-malonyltransferase;3-oxoacyl-[acyl-carrier-protein] synthase;3-oxoacyl-[acyl-carrier-protein] reductase;3-hydroxyacyl-[acyl-carrier-protein] dehydratase;Enoyl-[acyl-carrier-protein] reductase;Oleoyl-[acyl-carrier-protein] hydrolase	0.00023098	71.853	1.56712e+06	1.54156e+07	1.61432e+07	18170000	2.36855e+07	1.94078e+07	2.29138e+07	1.19791e+07	7.80671e+06	TRUE	TRUE	TRUE	23622	1272		4
QAVTNPNNTFYATK	1567.76	P38647	P38647	Hspa9	Stress-70 protein, mitochondrial	0.018534	64.224	1.56817e+06	1.49232e+06	1.59196e+06	1467400	1.28134e+06	1.02704e+06	1.6573e+06	1.73507e+06	1.34431e+06	TRUE	TRUE	TRUE	19507	1400		3
FAGTWLLVAVGSSCR	1622.82	Q8VCG4	Q8VCG4	C8g	Complement component C8 gamma chain	2.3742e-08	134.3	1.56829e+06	1.55984e+06	2.18799e+06	1958100	2.17303e+06	3.93879e+06	1.4326e+06	1.23271e+06	3.13974e+06	TRUE	TRUE	TRUE	6611	2592		6
GAAPNVVYTYTGK	1339.68	H3BJ30;H3BJW3;Q6NVF9;H3BLM9	H3BJ30	Cpsf6	Cleavage and polyadenylation specificity factor subunit 6	0.024518	63.408	1.56876e+06	1.85043e+06	1.71539e+06	2274500	1.93799e+06	1.25236e+06	1.63042e+06	2.74281e+06	1.83411e+06	TRUE	TRUE	TRUE	7895	947		1
WGTDEAQFIYILGNR	1781.87	F8WIT2;P14824	F8WIT2	Anxa6	Annexin;Annexin A6	2.6394e-05	102.33	1.56946e+06	868094	2.5443e+06	1649000	2.12677e+06	1.49418e+06	908447	811849	897395	TRUE	TRUE	TRUE	27326	866;1244		12
NLHDNLSDLR	1195.59	Q8K010	Q8K010	Oplah	5-oxoprolinase	0.021768	45.829	1.56958e+06	1.80762e+06	3.04705e+06	2253000	2.32531e+06	1.78115e+06	2.32093e+06	2.38827e+06	1.4393e+06	TRUE	TRUE	TRUE	18345	2468		1
PGIVELPTLEELKVEEVK	2021.13	Q9DCJ5	Q9DCJ5	Ndufa8	NADH dehydrogenase [ubiquinone] 1 alpha subcomplex subunit 8	0.00013147	86.455	1.57075e+06	2.35057e+06	1.90609e+06	1682400	1.05472e+06	1.67717e+06	1.89764e+06	807909	1.5519e+06	TRUE	TRUE	TRUE	19113	3140		2
YVLEEAQR	1006.51	A0A0R4J150;B9EJ86	A0A0R4J150	Osbpl8	Oxysterol-binding protein	0.020539	77.674	1.57168e+06	982942	1.48168e+06	1093800	1.13169e+06	1.04453e+06	1.46806e+06	1.06533e+06	1.52822e+06	TRUE	TRUE	TRUE	28505	193		2
GAAVDEDVVTSVADEMTFFPK	2227.04	Q9ER41	Q9ER41	Tor1b	Torsin-1B	0.040645	49.31	1.57192e+06	1.7112e+06	1.5154e+06	1539500	1.72062e+06	1.18269e+06	1.75197e+06	1.61056e+06	875762	TRUE	TRUE	TRUE	7898	3182		1
AEVEALHSSGMTAVVK	1627.82	Q91W18-2;Q91W18-3;Q91W18	Q91W18-2	Tdrd3	Tudor domain-containing protein 3	0.0016775	76.01	1.57215e+06	1.71157e+06	1.30761e+06	2294900	1.71504e+06	1.64315e+06	1.51506e+06	1.78971e+06	1.57505e+06	TRUE	TRUE	TRUE	575	2661		5
LLLEEDENEESGSIK	1703.81	G3X922;D4AFX7	G3X922	Dnajc13	DnaJ heat shock protein family (Hsp40) member C13	0.0001989	108.7	1.57227e+06	2.61114e+06	2.44839e+06	1894900	1.54009e+06	2.22378e+06	2.27755e+06	1.88821e+06	1.89481e+06	TRUE	TRUE	TRUE	15326	622		5
TINLYPLTNYTFGTK	1744.9	Q9CQF3	Q9CQF3	Nudt21	Cleavage and polyadenylation specificity factor subunit 5	0.0018867	81.625	1.57309e+06	1.81499e+06	2.30373e+06	1592100	1.48604e+06	1.72694e+06	1.96809e+06	2.71102e+06	1.45431e+06	TRUE	TRUE	TRUE	23830	2892		4
STELCGQWQGR	1320.59	P16301	P16301	Lcat	Phosphatidylcholine-sterol acyltransferase	0.0001909	123.98	1.57449e+06	1.19781e+06	2.15483e+06	1894800	2.17559e+06	1.76303e+06	2.45202e+06	1.81381e+06	2.21074e+06	TRUE	TRUE	TRUE	22785	1256		8
KGGPVTVTDANLVLGR	1595.9	Q8K010;E9Q484	Q8K010	Oplah	5-oxoprolinase	0.0078238	72.315	1.57461e+06	1.94304e+06	1.87678e+06	1543100	1.67958e+06	1.60674e+06	1.3672e+06	1.33233e+06	1.71143e+06	TRUE	TRUE	TRUE	12893	2468		1
ELFDFYNK	1074.5	Q8JZY2	Q8JZY2	Commd10	COMM domain-containing protein 10	0.037295	68.787	1.57461e+06	1.34469e+06	1.31635e+06	1918200	1.88905e+06	1.14943e+06	2.25906e+06	2.32746e+06	1.65534e+06	TRUE	TRUE	TRUE	5498	2466		1
KEFVCTVTHR	1275.64	A0A075B5P6;A0A075B6A0;P01872;P01872-2	A0A075B5P6	Ighm	Ig mu chain C region	0.00025371	115.91	1.57461e+06	2.30357e+06	3.84327e+06	4567000	3.26966e+06	1.06071e+06	5.18432e+06	1.56755e+06	5.1858e+06	TRUE	TRUE	TRUE	12749	8		8
CWDECIASSQYQAR	1772.72	Q00519	Q00519	Xdh	Xanthine dehydrogenase/oxidase;Xanthine dehydrogenase;Xanthine oxidase	1.5333e-08	138.71	1.57496e+06	3.33268e+06	2.95706e+06	2439500	2.28893e+06	2.3489e+06	3.03966e+06	4.02536e+06	1.61028e+06	TRUE	TRUE	TRUE	2856	1727		6
DSCYFFYCMEER	1705.62	P28666	P28666	Mug2	Murinoglobulin-2	0.010301	72.006	1.57508e+06	1.27549e+06	1.42503e+06	1364800	2.01134e+06	1.62646e+06	1.61583e+06	1.70545e+06	1.95851e+06	TRUE	TRUE	TRUE	4065	1341		1
MLVETAQER	1075.53	A0A0R4J1F2;Q3U4P5;Q61144-2;Q61144;P49769	A0A0R4J1F2	Psen2;Psen1	Presenilin;Presenilin-2;Presenilin-2 NTF subunit;Presenilin-2 CTF subunit;Presenilin-1;Presenilin-1 NTF subunit;Presenilin-1 CTF subunit;Presenilin-1 CTF12	0.00396	94.302	1.57555e+06	1.57103e+06	1.47022e+06	1265700	1.27367e+06	882532	563534	1.46669e+06	2.26567e+06	TRUE	TRUE	TRUE	17457	199		9
LQANCTNSITR	1276.62	Q8C1E7	Q8C1E7	Tmem120a	Transmembrane protein 120A	0.00019566	123.63	1.57578e+06	582081	1.38483e+06	798270	461854	875202	831759	845339	1.10956e+06	TRUE	TRUE	TRUE	15910	2385		5
ILHGLGFTPAMQR	1439.77	Q99LE6	Q99LE6	Abcf2	ATP-binding cassette sub-family F member 2	0.0042049	76.143	1.57695e+06	1.37845e+06	1.74254e+06	1540600	1.46372e+06	1.59879e+06	2.01624e+06	1.83489e+06	2.0516e+06	TRUE	TRUE	TRUE	11631	2829		6
IESGELDPER	1143.54	P56371	P56371	Rab4a	Ras-related protein Rab-4A	0.0077895	78.556	1.57754e+06	1.43095e+06	2.10899e+06	1699500	940051	1.16649e+06	2.02663e+06	1.93509e+06	1.55401e+06	TRUE	TRUE	TRUE	11031	1510		4
FWLFGGNER	1124.54	Q91XE0-2;Q91XE0	Q91XE0-2	Glyat	Glycine N-acyltransferase	0.0076217	85.212	1.57836e+06	1.95516e+06	2.51875e+06	1599000	1.98635e+06	1.39697e+06	1.62079e+06	1.5011e+06	1.13077e+06	TRUE	TRUE	TRUE	7817	2699		4
RCEFVMEVTNK	1411.66	Q91ZJ5;Q91ZJ5-2	Q91ZJ5	Ugp2	UTP--glucose-1-phosphate uridylyltransferase	0.0021856	85.29	1.57906e+06	2.32409e+06	3.17829e+06	3111500	3.26397e+06	3.96852e+06	3.65476e+06	4.40269e+06	6.16067e+06	TRUE	TRUE	TRUE	20538	2734		10
LVLYLEHNLEK	1369.76	E9PZ00;Q8BFQ1;K3W4L3;J3QPG5;Q61207	E9PZ00	Psap	Prosaposin	0.00063124	90.913	1.57929e+06	2.2036e+06	2.65665e+06	2283400	2.81399e+06	5.28225e+06	4.43861e+06	6.06762e+06	6.05145e+06	TRUE	TRUE	TRUE	16681	690		3
LWAYLTINQLLAER	1702.94	G3X977;Q61703;CON__Q9TRI1	G3X977	Itih2	Inter-alpha-trypsin inhibitor heavy chain H2	0.0035698	77.64	1.57999e+06	1.11639e+06	1.23303e+06	1565500	1.48406e+06	1.63202e+06	1.40772e+06	1.31716e+06	880660	TRUE	TRUE	TRUE	16813	910		1
VLDLDLFR	989.555	Q8C483;P26638;A2AFS0;A2AFS1	Q8C483	Sars	Serine--tRNA ligase, cytoplasmic	0.0058392	107.59	1.58046e+06	1.52104e+06	1.2969e+06	1241200	2.19419e+06	1.81915e+06	1.65139e+06	1.20244e+06	1.21152e+06	TRUE	TRUE	TRUE	25887	1321		3
AVLFCLSDDKR	1322.67	P45591	P45591	Cfl2	Cofilin-2	0.00069697	77.062	1.58058e+06	2.11594e+06	2.52504e+06	3208000	2.27172e+06	2.02663e+06	2.17573e+06	2.9096e+06	3.01371e+06	TRUE	TRUE	TRUE	2276	1418		4
TSMGGTQQQFVEGVR	1623.77	Q02248;F7CRC6	Q02248	Ctnnb1	Catenin beta-1	0.00010927	114.72	1.5807e+06	964663	801044	1218200	1.12003e+06	1.04677e+06	1.00531e+06	531822	1.12792e+06	TRUE	TRUE	TRUE	24437	1738		5
TLFSVLPGLK	1073.65	E9PVD2;A0A0R4J1N1;E9Q5L2;A6X935;A6X935-2	E9PVD2	Itih4	Inter alpha-trypsin inhibitor, heavy chain 4	0.015391	72.879	1.58269e+06	1.03554e+06	2.00698e+06	1775400	2.06144e+06	1.21828e+06	2.12788e+06	1.6501e+06	2.5576e+06	TRUE	TRUE	TRUE	23967	660		1
DLHISTVEFTNLK	1515.79	O54692	O54692	Zw10	Centromere/kinetochore protein zw10 homolog	0.00046909	78.324	1.58315e+06	1.58856e+06	1.21753e+06	982360	1.54393e+06	1.58386e+06	1.59457e+06	2.13065e+06	1.66292e+06	TRUE	TRUE	TRUE	3668	1067		4
DPILYLFGR	1092.6	Q6ZPJ0;B1ATR2;A0A140LHL8	Q6ZPJ0	Tex2	Testis-expressed sequence 2 protein	0.0020114	111.65	1.58362e+06	1.63808e+06	1.28807e+06	1051100	1.04036e+06	1.29493e+06	1.54662e+06	1.57504e+06	1.30919e+06	TRUE	TRUE	TRUE	3933	2134		15
LQCVPNPELLQTEDCLK	2056	Q80WQ2	Q80WQ2	Vac14	Protein VAC14 homolog	0.0023566	88.021	1.58409e+06	1.83943e+06	1.53428e+06	1329400	2.21546e+06	1.60706e+06	1.89497e+06	2.40206e+06	2.22543e+06	TRUE	TRUE	TRUE	15922	2207		4
ALEVPSDITAR	1170.62	Q9JLM9;A2ASX1	Q9JLM9	Grb14	Growth factor receptor-bound protein 14	0.00044722	111.06	1.58526e+06	2.10372e+06	2.18039e+06	1666100	2.09375e+06	1.45925e+06	2.13388e+06	2.35143e+06	947918	TRUE	TRUE	TRUE	1253	3251		2
ALVGGTASTSVVR	1216.68	P36371	P36371	Tap2	Antigen peptide transporter 2	0.00026859	99.788	1.58538e+06	809939	1.51935e+06	1451800	1.78676e+06	1.5354e+06	1.40066e+06	1.16573e+06	2.00209e+06	TRUE	TRUE	TRUE	1459	1394		4
VYADGIFDLFHSGHAR	1803.87	D3Z3T5;P49586;Q811Q9-2;Q811Q9	D3Z3T5	Pcyt1a;Pcyt1b	Choline-phosphate cytidylyltransferase A;Choline-phosphate cytidylyltransferase B	0.00034868	82.651	1.58608e+06	2.20742e+06	2.62199e+06	1285600	1.41781e+06	1.16876e+06	1.81394e+06	1.3385e+06	1.92853e+06	TRUE	TRUE	TRUE	27141	598		12
KMGAPEAGMAEYLFDK	1756.82	P09528	P09528	Fth1	Ferritin heavy chain;Ferritin heavy chain, N-terminally processed	0.0038068	74.966	1.58725e+06	6.63327e+06	1.83667e+06	1139800	6.20338e+06	6.46878e+06	6.49755e+06	7.42898e+06	1.01081e+07	TRUE	TRUE	TRUE	13238	1194		4
HFTEFVPLR	1144.6	P50516;P50516-2	P50516	Atp6v1a	V-type proton ATPase catalytic subunit A	0.0010406	135.77	1.58795e+06	1.80968e+06	2.02952e+06	2008700	2.32101e+06	1.39913e+06	2.56461e+06	2.47593e+06	2.41248e+06	TRUE	TRUE	TRUE	9970	1460		2
GAGTGGLGLTVEGPCEAK	1672.81	Q80X90;Q8VHX6-2;Q8VHX6	Q80X90	Flnb;Flnc	Filamin-B;Filamin-C	0.00046319	84.734	1.58819e+06	1.34478e+06	1.48346e+06	2438900	1.77618e+06	2.01487e+06	1.17338e+06	2.349e+06	1.5179e+06	TRUE	TRUE	TRUE	7937	2214		4
LMTIMDSMNDQELDSTDGAK	2213.95	P14576;E9PXC0	P14576	Srp54;Srp54c	Signal recognition particle 54 kDa protein	0.00017806	97.631	1.58866e+06	1.69049e+06	1.14623e+06	2266700	1.51103e+06	2.08864e+06	1.92777e+06	1.85899e+06	1.77932e+06	TRUE	TRUE	TRUE	15589	1242		7
ILGVGISTGGR	1028.6	Q3UW64;Q91WG8	Q3UW64	Gne	Bifunctional UDP-N-acetylglucosamine 2-epimerase/N-acetylmannosamine kinase;UDP-N-acetylglucosamine 2-epimerase (hydrolyzing);N-acetylmannosamine kinase	0.0063953	78.113	1.58948e+06	2.31514e+06	1.89087e+06	1847800	1.46965e+06	1.82917e+06	1.74053e+06	2.43982e+06	1.47858e+06	TRUE	TRUE	TRUE	11629	1871		3
DDKIPVTEQTSQVIEK	1828.94	Q7TQ95	Q7TQ95	Lnp	Protein lunapark	0.021508	36.752	1.59006e+06	2.62951e+06	1.11786e+06	1570100	1.94903e+06	1.88275e+06	1.03171e+06	1.28971e+06	2.3301e+06	TRUE	TRUE	TRUE	3042	2178		1
LSEVEESINR	1174.58	Q8K4M5;Q8VI86;G8JL54	Q8K4M5	Commd1	COMM domain-containing protein 1	0.00065575	120.87	1.59018e+06	1.90004e+06	2.6868e+06	2103100	1.95299e+06	1.2374e+06	1.86876e+06	2.03405e+06	1.81512e+06	TRUE	TRUE	TRUE	16183	2507		3
TTLTLHHLSSGHLK	1543.85	Z4YJW0;Q8C7X2-2;Q8C7X2	Z4YJW0	Emc1	ER membrane protein complex subunit 1	0.063654	37.364	1.59029e+06	1.69525e+06	2.22679e+06	2695400	1.65087e+06	2.57514e+06	2.00642e+06	2.09874e+06	828939	TRUE	TRUE	TRUE	24530	2410		1
ANWYFLLAR	1152.61	P45952	P45952	Acadm	Medium-chain specific acyl-CoA dehydrogenase, mitochondrial	0.0015679	133.81	1.59029e+06	2.03592e+06	660691	1566000	1.90823e+06	1.48028e+06	2.32274e+06	1.32071e+06	1.78063e+06	TRUE	TRUE	TRUE	1601	1421		8
VVIQSNDDIACR	1388.67	Q4FE56;P70398	Q4FE56	Usp9x	Ubiquitin carboxyl-terminal hydrolase;Probable ubiquitin carboxyl-terminal hydrolase FAF-X	1.0425e-07	155.15	1.59053e+06	2.38937e+06	2672525	2205600	2.31752e+06	2.14826e+06	2.18479e+06	2.43417e+06	2.12949e+06	TRUE	TRUE	TRUE	26974	1668		19
YAGSNIVQLLIGNK	1488.83	Q91Z34;Q8CG50	Q91Z34	Rab43	Ras-related protein Rab-43	0.00044731	114.83	1.591e+06	1.76603e+06	2.16141e+06	1640000	1.61205e+06	1.84666e+06	1.89373e+06	1.99938e+06	2.03599e+06	TRUE	TRUE	TRUE	27571	2432		3
DHGGVIVNITATLSMR	1682.88	Q9WV68	Q9WV68	Decr2	Peroxisomal 2,4-dienoyl-CoA reductase	2.0869e-05	87.669	1.59135e+06	2.70757e+06	2.29537e+06	3045700	3.55445e+06	3.03399e+06	2.29786e+06	1.98382e+06	1.12686e+06	TRUE	TRUE	TRUE	3369	3369		14
DLAVAGPEMQVK	1256.64	E9Q3X0;Q9EQK5	Q9EQK5	Mvp	Major vault protein	3.4395e-06	139.15	1.59322e+06	7.34315e+07	5.24585e+07	41620000	4.08836e+07	3.81971e+07	4.17729e+07	5.03237e+07	3.02058e+06	TRUE	TRUE	TRUE	3598	732;3177		20
GVLSQAMVMCASSPEK	1693.78	Q3UZG4;P31230	Q3UZG4	Aimp1	Aminoacyl tRNA synthase complex-interacting multifunctional protein 1;Endothelial monocyte-activating polypeptide 2	0.00047758	110.38	1.59369e+06	3.62896e+06	1.65753e+06	1412900	1.72306e+06	2.77277e+06	2.86491e+06	2.89043e+06	3.01251e+06	TRUE	TRUE	TRUE	9609	1355		9
EQLQLLPLFFK	1374.79	Q5SSW2;Q5SSW0	Q5SSW2	Psme4	Proteasome activator complex subunit 4	0.00045414	110.76	1.59451e+06	2.36074e+06	1.92591e+06	1967100	2.11177e+06	2.08991e+06	2.32465e+06	2.22922e+06	1.72094e+06	TRUE	TRUE	TRUE	6012	1920		8
MEDGVGCLETAEEAK	1637.69	Q8VDD5	Q8VDD5	Myh9	Myosin-9	0.0011643	85.813	1.59568e+06	2.36792e+06	743460	1310300	1.16986e+06	1.49935e+06	2.25829e+06	1.17722e+06	1.58777e+06	TRUE	TRUE	TRUE	17103	2607		5
AQSSAMHSVSSMSPDTEVR	2005.88	P35821	P35821	Ptpn1	Tyrosine-protein phosphatase non-receptor type 1	6.3268e-06	111.33	1.59568e+06	1.93921e+06	1.93765e+06	1506700	1.95043e+06	1.37502e+06	1.48541e+06	1.92859e+06	1.84926e+06	TRUE	TRUE	TRUE	1809	1390		8
IDIYHYELDIKPEK	1774.91	Q8CJG0	Q8CJG0	Ago2	Protein argonaute-2	0.055432	56.29	1.5972e+06	2.38079e+06	1.32734e+06	2267700	2.53513e+06	2.08864e+06	2.7773e+06	3.63044e+06	2.74908e+06	TRUE	TRUE	TRUE	10889	2458		1
TVSNVISSIVFGDRFDYEDK	2290.11	Q91X75;P20852;P15392	Q91X75	Cyp2a5;Cyp2a4	Cytochrome P450 2A5;Cytochrome P450 2A4	0.00030613	79.695	1.59802e+06	1.95581e+06	1.93145e+06	2389300	2.10282e+06	2.02457e+06	3.20478e+06	2.60549e+06	1.48425e+06	TRUE	TRUE	TRUE	24719	2689		1
LATEPLEQAVR	1225.67	Q9ER72-2;Q9ER72	Q9ER72-2	Cars	Cysteine--tRNA ligase, cytoplasmic	0.00067083	105.4	1.59825e+06	2.08833e+06	1.93446e+06	1702200	1.88533e+06	1.18693e+06	2.02406e+06	1.92669e+06	1.7227e+06	TRUE	TRUE	TRUE	13934	3183		3
EKEEFAVPENSTVQQFK	2008.97	Q9QZM0	Q9QZM0	Ubqln2	Ubiquilin-2	4.0908e-05	107.13	1.59825e+06	1.84745e+06	1.91304e+06	2801400	1.88998e+06	1.75826e+06	1.84711e+06	2.69244e+06	2.35572e+06	TRUE	TRUE	TRUE	5362	3309		7
AILPFDLQIIDEK	1513.84	Q91VA0	Q91VA0	Acsm1	Acyl-coenzyme A synthetase ACSM1, mitochondrial	0.0029878	82.171	1.59896e+06	1.57625e+06	1.83131e+06	1790400	1.51173e+06	1.11601e+06	2.57481e+06	1.54897e+06	1.08208e+06	TRUE	TRUE	TRUE	1035	2647		1
QIESIETSCHGCR	1575.68	Q9ET26	Q9ET26	Rnf114	E3 ubiquitin-protein ligase RNF114	0.0020596	73.881	1.59966e+06	727452	973475	836050	638612	872722	723192	1.07071e+06	1.24228e+06	TRUE	TRUE	TRUE	19827	3202		6
TVVSCEGYESSEDQYVLR	2119.94	A0A0R4J0D1;Q8R3Q0	A0A0R4J0D1	Saraf	Store-operated calcium entry-associated regulatory factor	6.9372e-05	109	1.60118e+06	1.02864e+06	958164	1300200	1.0638e+06	1.71994e+06	1.50315e+06	989546	1.84841e+06	TRUE	TRUE	TRUE	24741	160		6
YSEVFEAINITNNEK	1769.85	Q60737;A2ANR6;Q6NSS6	Q60737	Csnk2a1	Casein kinase II subunit alpha	0.0024245	89.356	1.60188e+06	1.30506e+06	1.46204e+06	1703600	1.64413e+06	1.44556e+06	2.16935e+06	2.38722e+06	2.83128e+06	TRUE	TRUE	TRUE	28356	1943		1
AESAEDFPMLFR	1411.64	E9Q4Z2	E9Q4Z2	Acacb	Acetyl-CoA carboxylase 2;Biotin carboxylase	0.023105	64.841	1.602e+06	1.76575e+06	2.03732e+06	2284800	2.20267e+06	2.14142e+06	2.11434e+06	1.37416e+06	1.01799e+06	TRUE	TRUE	TRUE	545	742		1
LEDIANAALAASAVTQVAK	1855.01	Q8BRF7;Q8BRF7-3;Q8BRF7-2	Q8BRF7	Scfd1	Sec1 family domain-containing protein 1	0.00049512	80.96	1.60375e+06	1.64088e+06	1.70478e+06	2285600	1.68853e+06	1.64077e+06	2.11129e+06	1.96773e+06	1.38155e+06	TRUE	TRUE	TRUE	14226	2328		2
YLYGTGAVAGVYLPGSR	1742.9	E9Q3W4;Q9QXS1-15;Q9QXS1-10;Q9QXS1-9;Q9QXS1-12;Q9QXS1-11;Q9QXS1-13;Q9QXS1-5;Q9QXS1-3;Q9QXS1-16;Q9QXS1-4;Q9QXS1-14;Q9QXS1-6;Q9QXS1-7;Q9QXS1-8;Q9QXS1-2;Q9QXS1	E9Q3W4	Plec	Plectin	0.00031224	88.552	1.60504e+06	1.28379e+06	1.25773e+06	1193100	1.43571e+06	1.31024e+06	1.67275e+06	1.34034e+06	1.6824e+06	TRUE	TRUE	TRUE	28151	731		5
LLVPLVPDLQDVAQLR	1788.05	Q3U7R1;Q3U7R1-2	Q3U7R1	Esyt1	Extended synaptotagmin-1	2.4162e-05	111.83	1.60586e+06	1.34702e+06	1.88336e+06	1120000	1.31063e+06	1.42061e+06	1.43956e+06	958813	1.2488e+06	TRUE	TRUE	TRUE	15503	1828		14
KVSVEPQDSHQDAQPR	1819.88	Q3V1K7;Q8BXB6;A0A140LJH7;D3YY31;D3YZA9	Q3V1K7	Slco2b1	Solute carrier organic anion transporter family member 2B1	3.8871e-05	129.01	1.60598e+06	2.50632e+06	4.27247e+06	3240000	1.81408e+06	2.47403e+06	3.38096e+06	2.2897e+06	2.45941e+06	TRUE	TRUE	TRUE	13618	1881	203	19
FSVSIEK	808.433	B1B1A8;Q6PDN3;Q6PDN3-3	B1B1A8	Mylk	Myosin light chain kinase, smooth muscle;Myosin light chain kinase, smooth muscle, deglutamylated form	0.036755	79.939	1.60633e+06	153214	2.00012e+06	2505500	1.44652e+06	565508	1.15594e+06	1.33515e+06	1.67461e+06	TRUE	TRUE	TRUE	7652	474		1
LTEPAPVPIHK	1200.69	A0A1D5RLG3;Q80UJ7	A0A1D5RLG3	Rab3gap1	Rab3 GTPase-activating protein catalytic subunit	0.0069319	53.597	1.6075e+06	1.50938e+06	1.88213e+06	1800500	1.46221e+06	1.90103e+06	1.57636e+06	1.48323e+06	1.74353e+06	TRUE	TRUE	TRUE	16406	282		3
DILGGNGISDEYHVIR	1756.87	A0A0A0MQ68;Q60759	A0A0A0MQ68	Gcdh	Glutaryl-CoA dehydrogenase, mitochondrial	1.3002e-05	118.52	1.60867e+06	2.04814e+06	2.68107e+06	3304800	2.54152e+06	1.0578e+06	1.09797e+06	4.1982e+06	1.99551e+06	TRUE	TRUE	TRUE	3449	42		4
MTELADVFSGVKPLTR	1762.93	Q8C2E7	Q8C2E7	Kiaa0196	WASH complex subunit strumpellin	2.8216e-05	115.68	1.60879e+06	1.48756e+06	1.54922e+06	2227000	1.45721e+06	2.01073e+06	1.24755e+06	1.72095e+06	1.84049e+06	TRUE	TRUE	TRUE	17678	2388		6
APQSPTLAPAK	1079.6	P97792-2;P97792	P97792-2	Cxadr	Coxsackievirus and adenovirus receptor homolog	0.0067134	77.533	1.60902e+06	1.35943e+06	1.13411e+06	608840	758841	756072	1.40581e+06	1.09731e+06	1.38162e+06	TRUE	TRUE	TRUE	1694	1710		2
ACEAAEFELFFR	1488.67	Q8CC86	Q8CC86	Naprt	Nicotinate phosphoribosyltransferase	0.0015769	85.533	1.60984e+06	1.00887e+06	1.47022e+06	1089300	1.39456e+06	1.52132e+06	1.20341e+06	1.15339e+06	911065	TRUE	TRUE	TRUE	260	2420		6
FYPTEWQAFIDSLQSK	1958.94	Q9CPT5	Q9CPT5	Nop16	Nucleolar protein 16	0.018036	51.606	1.61043e+06	1.31242e+06	1.94291e+06	1156700	1.47407e+06	654780	964694	1.48218e+06	577171	TRUE	TRUE	TRUE	7865	2867		4
TLSTMIASDTSGDYR	1616.74	Q07076	Q07076	Anxa7	Annexin A7	0.00073419	88.441	1.61054e+06	1.20527e+06	1.2566e+06	788120	1.11766e+06	1.13626e+06	1.08367e+06	1.16737e+06	820096	TRUE	TRUE	TRUE	24086	1760		5
FLENLLEK	1004.55	G3X922;D4AFX7	G3X922	Dnajc13	DnaJ heat shock protein family (Hsp40) member C13	0.01521	84.743	1.61113e+06	1.62101e+06	1.11617e+06	756360	1.60333e+06	747026	1.36939e+06	1.44988e+06	1.21959e+06	TRUE	TRUE	TRUE	7170	622		1
SLLDHLHVGVGR	1301.72	A0A0R4J1V1;Q75N73;D3Z354;D3YXD7;D3Z6P5;Q75N73-2	A0A0R4J1V1	Slc39a14	Zinc transporter ZIP14	0.0049213	75.566	1.61218e+06	1.38274e+06	1.89989e+06	1601600	2.15327e+06	1.73123e+06	2.03187e+06	1.42742e+06	2.58444e+06	TRUE	TRUE	TRUE	22066	214		9
DTDRQWLIDTLYAFNSGAVDR	2455.18	Q9WVJ2;E9Q5I9;F6ZQQ3	Q9WVJ2	Psmd13	26S proteasome non-ATPase regulatory subunit 13	2.3398e-05	105.68	1.6123e+06	3.01457e+06	2.47469e+06	2979000	2.40621e+06	2.41361e+06	3.12746e+06	3.26657e+06	1.47918e+06	TRUE	TRUE	TRUE	4165	3374		10
LQVVFTSDFSNEER	1669.79	E9Q6C2;Q8CG14;E0CZE7	E9Q6C2	C1s1;C1sa	Complement C1s-A subcomponent;Complement C1s-A subcomponent heavy chain;Complement C1s-A subcomponent light chain	0.0030968	91.936	1.6137e+06	1.32389e+06	769612	1198200	1.57938e+06	2.26543e+06	1.55873e+06	1.87685e+06	1.45741e+06	TRUE	TRUE	TRUE	16115	749		3
EIINTIDGVGGLGIGEGAPEIVTGSR	2523.32	Q8BGF3	Q8BGF3	Wdr92	WD repeat-containing protein 92	0.0042397	36.948	1.61534e+06	1.40792e+06	2.01308e+06	1503000	1.34074e+06	1.3758e+06	1.32211e+06	1.88781e+06	1.48122e+06	TRUE	TRUE	TRUE	5268	2243		1
FRPAGAAPRPPPK	1360.77	P62855	P62855	Rps26	40S ribosomal protein S26	0.00044883	116.84	1.61663e+06	1.73041e+06	2.08354e+06	3602600	1.84837e+06	933615	1.7718e+06	2.52413e+06	1.66189e+06	TRUE	TRUE	TRUE	7519	1611		6
ELTALLAIADR	1184.68	Q8C7I4;Q8VDU3	Q8VDU3	Apol9b;Apol9a	Apolipoprotein L 9b; Apolipoprotein L 9a	0.009152	87.298	1.61698e+06	1.05746e+06	1.18812e+06	1594900	1.52626e+06	2.14365e+06	1.77743e+06	1.68122e+06	1.67352e+06	TRUE	TRUE	TRUE	5690	2409;2616		5
VGFFELFR	1013.53	J3QNY6;Q9QY30	J3QNY6	Abcb11	Bile salt export pump	0.0066154	102.77	1.61698e+06	1.60982e+06	2.00237e+06	1793000	2.02564e+06	1.88529e+06	1.86113e+06	1.64307e+06	1.45054e+06	TRUE	TRUE	TRUE	25494	975		12
FAVGIVIGR	930.565	Q3TUE1;A0A0G2JGW9;A0A0G2JFY5;Q3UUU2;Q91WJ8;Q91WJ8-2;A0A0G2JG00	Q3TUE1	Fubp1	Far upstream element-binding protein 1	0.0039709	94.262	1.61722e+06	1.77983e+06	1.17554e+06	1179000	1.3376e+06	1.60929e+06	1.66979e+06	2.14149e+06	1.28643e+06	TRUE	TRUE	TRUE	6675	96		3
EESPPLIGQQATVSDIPR	1935.99	B9EHT6;A0A087WSN6;Q3UHL6;A0A087WR50;P11276;B7ZNJ1;A0A087WS56	B9EHT6	Fn1	Fibronectin;Anastellin	3.6964e-05	143.56	1.61792e+06	2.32064e+06	2.38235e+06	3123200	3.28931e+06	3.13638e+06	2.34028e+06	5.78204e+06	3.67082e+06	TRUE	TRUE	TRUE	4889	29		11
APQTGIVDECCFR	1551.68	D3Z7M4;E9Q138;E9PU89;Q4VJB9;Q8CAR0;P05017;P05017-2	D3Z7M4	Igf1	Insulin-like growth factor I	8.6682e-05	113.67	1.61792e+06	1.34339e+06	1.86137e+06	2247600	1.73526e+06	1.3991e+06	2.16687e+06	3.42673e+06	2.09909e+06	TRUE	TRUE	TRUE	1695	618		10
VVLLTGETSTDLK	1374.76	Q6P4T2	Q6P4T2	Snrnp200	U5 small nuclear ribonucleoprotein 200 kDa helicase	0.00072008	94.363	1.61827e+06	989750	1.43161e+06	1121700	2.28858e+06	1.33538e+06	1.51154e+06	1.69429e+06	1.51336e+06	TRUE	TRUE	TRUE	26993	2086		5
PLSIEEIEVAPPK	1420.78	P28474;A0A0G2JGS3	P28474	Adh5	Alcohol dehydrogenase class-3	0.00061058	95.483	1.61862e+06	2.08143e+06	1.79759e+06	1877700	3.14063e+06	2.34016e+06	1.56664e+06	2.11108e+06	497511	TRUE	TRUE	TRUE	19228	1336		5
AVEHLVGGLLSHYLPDLQR	2116.14	Q9R0C0-2;Q9R0C0	Q9R0C0-2	Bloc1s6	Biogenesis of lysosome-related organelles complex 1 subunit 6	0.00019111	74.812	1.61862e+06	1.70056e+06	2.64153e+06	1645400	1.2882e+06	1.59371e+06	2.51942e+06	2.04732e+06	3.48152e+06	TRUE	TRUE	TRUE	2213	3319		5
LAADEEENADNNMK	1562.65	Q62351;Q8C872	Q62351	Tfrc	Transferrin receptor protein 1	0.00016051	138.76	1.61909e+06	1.95432e+06	2.51339e+06	1418900	963532	1.03049e+06	1.15508e+06	1.03702e+06	1.51128e+06	TRUE	TRUE	TRUE	13717	2014		2
SIFLFLDR	1009.56	Q3TCH7;E9PXT5	Q3TCH7	Cul4a	Cullin-4A	0.0068042	101.6	1.61967e+06	1.46751e+06	1.36022e+06	2042300	1.53405e+06	1.90278e+06	1.85455e+06	1.92977e+06	1.52414e+06	TRUE	TRUE	TRUE	21790	1784		7
LSYLLMCLESAVHR	1690.85	Q61543;F8WHM5	Q61543	Glg1	Golgi apparatus protein 1	7.1627e-10	126.32	1.62026e+06	1.08366e+06	1.5216e+06	1504500	1.20892e+06	1.49548e+06	1.98497e+06	1.43536e+06	1.4165e+06	TRUE	TRUE	TRUE	16364	1980		11
IIVYNQPYTGYEK	1586.8	Q9WVJ3-2;Q9WVJ3	Q9WVJ3-2	Cpq	Carboxypeptidase Q	0.0013498	88.134	1.62061e+06	1.58987e+06	2.30175e+06	2448000	2.33751e+06	1.84841e+06	2.99476e+06	2.36857e+06	2.05177e+06	TRUE	TRUE	TRUE	11485	3375		5
HAYGLGEHYNSVTR	1602.75	A0A0A0MQF5;Q8K2H2	A0A0A0MQF5	Otud6b	OTU domain-containing protein 6B	6.7149e-05	106.58	1.62119e+06	3.47005e+06	2.90474e+06	2881700	2.42969e+06	2.58421e+06	2.44877e+06	3.99817e+06	3.30998e+06	TRUE	TRUE	TRUE	9842	50		11
GIEKPPFELPDFIK	1628.88	Q3UJB0	Q3UJB0	Sf3b2	Splicing factor 3B subunit 2	8.5316e-06	99.991	1.62201e+06	1.48644e+06	1.94225e+06	1420900	1.74886e+06	1.44429e+06	936084	1.33614e+06	1.52608e+06	TRUE	TRUE	TRUE	8603	1850		10
VTGAVDVTLGAVQNSVDK	1771.93	Q9DBG5	Q9DBG5	Plin3	Perilipin-3	0.0010467	99.669	1.62237e+06	3.25835e+06	1.25256e+06	1936900	2.96313e+06	1.45225e+06	1.61593e+06	1.97502e+06	2.32161e+06	TRUE	TRUE	TRUE	26768	3106		6
ELLGLQQAEER	1284.67	E9PUA2;Q5BLK4	E9PUA2	Zcchc6	Terminal uridylyltransferase 7	0.0091159	75.509	1.62307e+06	1.59117e+06	1.10987e+06	1085700	1.27808e+06	1.33037e+06	1.18749e+06	1.80133e+06	1.49278e+06	TRUE	TRUE	TRUE	5583	647		3
LSQTLSLVPR	1112.66	P58158	P58158	B3gat3	Galactosylgalactosylxylosylprotein 3-beta-glucuronosyltransferase 3	0.0010817	106.68	1.62342e+06	1.18345e+06	1.64588e+06	1195400	1.10123e+06	1.12806e+06	1.44204e+06	1.67945e+06	1.34361e+06	TRUE	TRUE	TRUE	16294	1526		4
FINDQYEK	1055.49	A2A6U3;Q80UG5-3;Q80UG5;Q80UG5-2;A2A6U5	A2A6U3	2017-09-09	Septin-9	0.0043055	118.74	1.62471e+06	2.03928e+06	2.67168e+06	2498200	1.51254e+06	1.68862e+06	2.47347e+06	2.33613e+06	3.04313e+06	TRUE	TRUE	TRUE	7089	309		7
GEVYPFGIVGMANK	1480.74	Q91W50;Q8JZN2;A0A0G2JF72	Q91W50	Csde1	Cold shock domain-containing protein E1	0.0077539	84.268	1.62588e+06	3.14178e+06	2.62725e+06	2101200	2.51106e+06	2.80011e+06	3.17894e+06	3.07751e+06	2.3269e+06	TRUE	TRUE	TRUE	8258	2663		3
NMLLVMDTAEIFHSADAR	2032.97	Q6DFZ1;Q6A099	Q6DFZ1	Gbf1	Golgi-specific brefeldin A-resistance factor 1	9.6531e-06	90.654	1.62623e+06	1.99843e+06	2.99792e+06	1763900	2.02796e+06	397170	2.44201e+06	2.24531e+06	1.69371e+06	TRUE	TRUE	TRUE	18471	2063		3
GLLAYLK	776.48	Q9D517;D3YV65;D3YTN7;D3YUW0;D3Z1M6	Q9D517	Agpat3	1-acyl-sn-glycerol-3-phosphate acyltransferase gamma	0.045884	74.832	1.62634e+06	1.49605e+06	1.64316e+06	2225300	2.31833e+06	1.93744e+06	2.34219e+06	1.80809e+06	2.83657e+06	TRUE	TRUE	TRUE	8829	3040		2
QVPNESFFNFFSPLK	1799.89	B7ZNL2;Q78ZA7;A0A140LJB5;A0A140LI78	B7ZNL2	Nap1l4	Nucleosome assembly protein 1-like 4	0.00035459	96.067	1.62646e+06	1.05615e+06	1.66476e+06	1876600	2.02587e+06	1.90024e+06	1.97286e+06	2.274e+06	849233	TRUE	TRUE	TRUE	20395	503		5
YLEDQVNTDLPYEIER	1995.94	Q9Z2V4	Q9Z2V4	Pck1	Phosphoenolpyruvate carboxykinase, cytosolic [GTP]	0.00011713	120.57	1.62763e+06	3.82126e+06	2.1538e+06	1902900	2.71228e+06	2.03458e+06	3.16684e+06	2.68403e+06	2.31157e+06	TRUE	TRUE	TRUE	28049	3415		9
QLGCPTAISAIGR	1342.7	Q2VLH6;Q2VLH6-2	Q2VLH6	Cd163	Scavenger receptor cysteine-rich type 1 protein M130;Soluble CD163	0.0027361	88.187	1.62892e+06	1.75204e+06	1.35251e+06	3618300	1.94299e+06	1.38597e+06	1.33869e+06	2.09664e+06	695868	TRUE	TRUE	TRUE	19942	1777		4
LLLVHGHLYYVR	1481.85	E9QKK8;Q9QZW0-2	E9QKK8	Atp11c	Phospholipid-transporting ATPase;Phospholipid-transporting ATPase 11C	0.0023437	72.848	1.62962e+06	2.25489e+06	2.24295e+06	1217700	1.3369e+06	1.37896e+06	2.2684e+06	995390	1.9112e+06	TRUE	TRUE	TRUE	15368	788		4
IVIVTIHQPR	1174.72	Q99PE8	Q99PE8	Abcg5	ATP-binding cassette sub-family G member 5	0.04507	45.598	1.62986e+06	1.32828e+06	816562	2054400	1.24972e+06	1.22208e+06	2.23637e+06	1.60997e+06	2.64888e+06	TRUE	TRUE	TRUE	12417	2853		1
QHLQPGAQLEQPTSISEDDLIQTSFQQLK	3278.64	P97499	P97499	Tep1	Telomerase protein component 1	1.2929e-05	67.899	1.63091e+06	4.58989e+06	4.35081e+06	3992400	2.28532e+06	3.13638e+06	2.80666e+06	4.23083e+06	2.04325e+06	TRUE	TRUE	TRUE	19800	1708		8
ILDIYHQEACNGCIISVGGQIPNNLAVPLYK	3468.75	Q8C196	Q8C196	Cps1	Carbamoyl-phosphate synthase [ammonia], mitochondrial	0.0026896	52.097	1.63138e+06	2.33668e+06	2.2932e+06	4331900	2.42586e+06	1.84348e+06	1.70688e+06	3.83479e+06	1.8259e+06	TRUE	TRUE	TRUE	11558	2384		5
NEVSFVIHNLPVLAK	1678.94	Q8BH69	Q8BH69	Sephs1	Selenide, water dikinase 1	5.6294e-05	106.58	1.63149e+06	1.83952e+06	2.40274e+06	1478300	1.38537e+06	2.23841e+06	1.28302e+06	1.29654e+06	1.84637e+06	TRUE	TRUE	TRUE	18015	2264		1
FDVINLAAEK	1118.6	O54950;D3YUS1;Q8BIQ9;Q91WG5-2	O54950	Prkag1;Prkag2	5-AMP-activated protein kinase subunit gamma-1;5-AMP-activated protein kinase subunit gamma-2	0.05165	60.102	1.63208e+06	1.80371e+06	1.11429e+06	1786600	1.48511e+06	1.88529e+06	1.68724e+06	1.72148e+06	2.0734e+06	TRUE	TRUE	TRUE	6776	1073		2
QGIVPAGLTENELWR	1681.88	Q99JR1	Q99JR1	Sfxn1	Sideroflexin-1	0.023088	60.598	1.63243e+06	1.24388e+06	852258	777190	1.29261e+06	1.09661e+06	1.08348e+06	552554	830172	TRUE	TRUE	TRUE	19738	2788		2
QERPPDYQHSAQVK	1681.82	Q3TZZ7;Q3TZZ7-2	Q3TZZ7	Esyt2	Extended synaptotagmin-2	0.002366	76.728	1.63325e+06	1.2975e+06	1.56416e+06	1632800	1.53777e+06	1.29446e+06	1.57322e+06	1.41652e+06	1.03096e+06	TRUE	TRUE	TRUE	19629	1814		6
LDDLFLESFEITDVKPLK	2121.12	Q9CPS7	Q9CPS7	Pno1	RNA-binding protein PNO1	2.2341e-05	88.133	1.63325e+06	1.855e+06	1.94639e+06	1348700	1.80222e+06	1.97989e+06	2.47051e+06	2.58954e+06	1.58114e+06	TRUE	TRUE	TRUE	14051	2865		1
SITIANQTNCPLYVTK	1821.93	O08553	O08553	Dpysl2	Dihydropyrimidinase-related protein 2	0.0024812	94.191	1.63372e+06	2.20127e+06	1.85611e+06	2063800	2.38634e+06	2.54096e+06	1.67465e+06	2.77715e+06	2.4005e+06	TRUE	TRUE	TRUE	21871	994		3
AEPDIMER	959.438	Q9D826	Q9D826	Pipox	Peroxisomal sarcosine oxidase	0.057172	62.464	1.63372e+06	1.20051e+06	2.88623e+06	2345400	2.01204e+06	2.27148e+06	1.86714e+06	1.78557e+06	3.05345e+06	TRUE	TRUE	TRUE	525	3058		2
AIAPPYSLCQTGEDLPK	1858.91	A0A0R4J260;B2RRE7	A0A0R4J260	Otud4	OTU domain-containing protein 4	0.020564	57.106	1.63489e+06	2.55108e+06	1.52339e+06	1489800	2.0919e+06	1.40616e+06	1.73119e+06	2.15383e+06	1.45617e+06	TRUE	TRUE	TRUE	959	220		3
YSPGYCSSDSPLDSPTK	1859.79	Q91WC9	Q91WC9	Daglb	Sn1-specific diacylglycerol lipase beta	0.00021031	93.348	1.63547e+06	1.82152e+06	2.38432e+06	1872200	1.8479e+06	1.62137e+06	2.68702e+06	2.23874e+06	2.33539e+06	TRUE	TRUE	TRUE	28389	2668		8
EAENYFHSR	1151.5	Q91XF0	Q91XF0	Pnpo	Pyridoxine-5-phosphate oxidase	0.010977	80.219	1.63583e+06	997770	2.84903e+06	1789300	1.18532e+06	1.25293e+06	1.12838e+06	1.45973e+06	2.02426e+06	TRUE	TRUE	TRUE	4487	2703		6
EVYMGNVIQGGEGQAPTR	1904.91	Q8QZT1	Q8QZT1	Acat1	Acetyl-CoA acetyltransferase, mitochondrial	8.3013e-16	146.67	1.63606e+06	3.41288e+06	1.71652e+06	1460100	2.34856e+06	1.73044e+06	2.74107e+06	2.15692e+06	2.65882e+06	TRUE	TRUE	TRUE	6488	2515		10
DYVFYLAVGNYR	1478.72	G3X9U9;Q9CQ92;D3YZ32	G3X9U9	Fis1	Mitochondrial fission 1 protein	0.01818	66.299	1.63653e+06	1.3778e+06	1.79534e+06	1353200	1.53509e+06	1.92027e+06	1.8699e+06	1.54936e+06	1.22759e+06	TRUE	TRUE	TRUE	4426	917		1
AQIEDSLR	930.477	Q9D8X2	Q9D8X2	Ccdc124	Coiled-coil domain-containing protein 124	0.0096756	94.006	1.63664e+06	6.46821e+06	5.35116e+06	6049600	4.74536e+06	4.78509e+06	3.91522e+06	5.47497e+06	6.5292e+06	TRUE	TRUE	TRUE	1761	3072		4
SAVDNCQDSWR	1336.55	Q9DCD0	Q9DCD0	Pgd	6-phosphogluconate dehydrogenase, decarboxylating	0.00096614	99.013	1.63711e+06	1.75363e+06	2.08711e+06	2862400	1.96333e+06	2.28117e+06	1.87047e+06	2.47751e+06	1.83559e+06	TRUE	TRUE	TRUE	21216	3133		8
VGSDASSQQEFTSCLK	1742.78	Q8VCI5	Q8VCI5	Pex19	Peroxisomal biogenesis factor 19	2.5161e-06	127.52	1.63887e+06	936499	1.57036e+06	1801700	2.11549e+06	1.44707e+06	904776	1.26719e+06	1.69667e+06	TRUE	TRUE	TRUE	25555	2596		8
HQPSVPVGQLWVELLR	1857.03	E9PUA2;Q5BLK4	E9PUA2	Zcchc6	Terminal uridylyltransferase 7	3.271e-05	100.68	1.63899e+06	1.85817e+06	1.98979e+06	1433900	1.61193e+06	1.93792e+06	1.98526e+06	1.45401e+06	1.41474e+06	TRUE	TRUE	TRUE	10402	647		11
LFDLIQSELYARPDDIHVNIR	2526.32	Q9ERU9	Q9ERU9	Ranbp2	E3 SUMO-protein ligase RanBP2	0.0060611	54.368	1.63957e+06	1.49325e+06	951494	1444800	2.12584e+06	1.25976e+06	2.13407e+06	1.14124e+06	1.80356e+06	TRUE	TRUE	TRUE	14398	3192		3
GHVLENHVER	1188.6	Q61702;F8WJ05	Q61702	Itih1	Inter-alpha-trypsin inhibitor heavy chain H1	0.00091187	90.108	1.64086e+06	602784	955064	2360400	1.01385e+06	761446	1.0403e+06	1.1262e+06	684488	TRUE	TRUE	TRUE	8566	1990		7
VLSNHYCPGGFVNILGFPVPNR	2456.24	Q8BHC7	Q8BHC7	Rhbdd1	Rhomboid-related protein 4	0.00021474	71.309	1.64179e+06	1.69096e+06	2.04389e+06	1642000	2.33194e+06	2.51282e+06	2.43199e+06	1.22004e+06	1.51691e+06	TRUE	TRUE	TRUE	26103	2271		6
GFDVFNALDLMENK	1611.76	O70310;O70311;A2AJH3;F7APP3	O70310	Nmt1;Nmt2	Glycylpeptide N-tetradecanoyltransferase 1;Glycylpeptide N-tetradecanoyltransferase 2;Glycylpeptide N-tetradecanoyltransferase	0.00028015	65.565	1.6425e+06	1.15556e+06	1.92544e+06	1330500	1.05551e+06	1.72471e+06	1.27167e+06	1.86929e+06	2.01894e+06	TRUE	TRUE	TRUE	8282	1098;1099		7
DIDMFSMCEHHLVPFVGR	2188.99	Q05915	Q05915	Gch1	GTP cyclohydrolase 1	7.5962e-05	103.39	1.64261e+06	2.95899e+06	1.41855e+06	1429200	2.11596e+06	1.49399e+06	2.36564e+06	3.17812e+06	2.19397e+06	TRUE	TRUE	TRUE	3413	1753		5
KDIMELLQK	1116.62	Q3UP75	Q3UP75	Ugt3a1	UDP-glucuronosyltransferase 3A1	0.0016503	85.862	1.64355e+06	1.25078e+06	2.82724e+06	1599100	1.4507e+06	2.3055e+06	1.60878e+06	2.34985e+06	2.31823e+06	TRUE	TRUE	TRUE	12683	1859		10
ALTAIITYHNR	1271.7	Q8K2C8;A0A1B0GRV5	Q8K2C8	Agpat6	Glycerol-3-phosphate acyltransferase 4	0.00050907	92.611	1.6439e+06	1.63034e+06	2.03798e+06	2038500	1.86778e+06	1.8837e+06	2.0621e+06	1.50399e+06	2.42724e+06	TRUE	TRUE	TRUE	1430	2492		1
LEEALENLCER	1374.64	Q8BQ47;D3Z0T5	Q8BQ47	Cnpy4	Protein canopy homolog 4	0.00029631	117.7	1.64402e+06	2.05457e+06	1.66908e+06	1671700	1.74026e+06	1.93521e+06	1.97191e+06	2.08134e+06	1.1078e+06	TRUE	TRUE	TRUE	14241	2327		4
SPVDYGTSAGVWSQDK	1695.77	A2AWN8;P59326	A2AWN8	Ythdf1	YTH domain-containing family protein 1	0.0019928	77.279	1.64402e+06	3.29631e+06	1.41273e+06	1756500	2.20849e+06	2.06511e+06	2.33418e+06	2.86094e+06	1.50923e+06	TRUE	TRUE	TRUE	22430	404		6
YHAAVLTNSAEWEAACVK	2018.95	Q6NSR8	Q6NSR8	Npepl1	Probable aminopeptidase NPEPL1	0.00020817	78.249	1.6446e+06	3.02893e+06	2.35981e+06	2872200	3.58003e+06	2.65368e+06	2.72019e+06	3.62728e+06	3.01991e+06	TRUE	TRUE	TRUE	27916	2077		5
KKQDPPVTHDLR	1432.78	Q9QYJ3;Q3TYL7	Q9QYJ3	Dnajb1	DnaJ homolog subfamily B member 1	0.021147	76.073	1.64472e+06	1.3806e+06	365211	264800	254919	338949	444642	360982	292338	TRUE	TRUE	TRUE	13072	3294		2
ASPFLLQYIQEEIPDYR	2081.05	Q8R574	Q8R574	Prpsap2	Phosphoribosyl pyrophosphate synthase-associated protein 2	0.00021748	93.011	1.64507e+06	2.14289e+06	2.94119e+06	1916700	2.89292e+06	2.02981e+06	2.02225e+06	2.96975e+06	3.59085e+06	TRUE	TRUE	TRUE	1961	2563		7
AGNMGVGMEDGERPR	1574.69	G3UX48;Q7TSC1	G3UX48	Prrc2a	Protein PRRC2A	0.00074495	84.892	1.64554e+06	2.46304e+06	2.27526e+06	1502200	1.35771e+06	1.56221e+06	1.7494e+06	2.20893e+06	2.66794e+06	TRUE	TRUE	TRUE	813	878		3
ILLDDTGLAYICQTYER	2043	Q9JKY0	Q9JKY0	Rqcd1	Cell differentiation protein RCD1 homolog	0.00029783	89.231	1.64636e+06	2.04012e+06	1.90139e+06	1288200	1.06401e+06	1.38314e+06	2.11577e+06	1.8381e+06	1.33906e+06	TRUE	TRUE	TRUE	11661	3245		6
YKDMNQFGEGEQAK	1643.72	Q8VDJ3;A0A087WP83;A0A087WS92;A0A087WPC5;A0A087WQY9	Q8VDJ3	Hdlbp	Vigilin	0.0048322	63.292	1.64683e+06	1.95385e+06	2.36441e+06	1853700	1.41327e+06	1.94698e+06	2.31597e+06	2.03524e+06	912756	TRUE	TRUE	TRUE	27999	2610		4
EFCTMVSTTELQK	1572.72	E9PYK3	E9PYK3	Parp4	Poly [ADP-ribose] polymerase 4	0.00014298	128.51	1.64765e+06	3.93914e+06	2.41795e+06	2165400	2.31845e+06	2.10199e+06	2.69455e+06	2.34072e+06	2.20626e+06	TRUE	TRUE	TRUE	4924	687		4
GSILDPSPEAAVVGGNVLTSQR	2166.13	Q8K010	Q8K010	Oplah	5-oxoprolinase	0.0031122	72.417	1.64905e+06	1.94714e+06	820047	1266600	1.41595e+06	1.78513e+06	1.8413e+06	1.79844e+06	979521	TRUE	TRUE	TRUE	9317	2468		4
STAIIFDDDEGDLFK	1684.78	Q6PGL7-2;Q6PGL7;A0A0N4SUJ0;A0A0N4SV74	Q6PGL7-2	Fam21	WASH complex subunit FAM21	0.00019896	133.42	1.64952e+06	2.6379e+06	3.8754e+06	2353900	2.67845e+06	2.34668e+06	2.74908e+06	3.82087e+06	1.51424e+06	TRUE	TRUE	TRUE	22766	2114		8
INSAAFEAVVVTNTIPQEDK	2145.1	Q9CS42	Q9CS42	Prps2	Ribose-phosphate pyrophosphokinase 2	1.4762e-05	110.55	1.64999e+06	3.85259e+06	2.40903e+06	3857700	4.15252e+06	4.28523e+06	3.36237e+06	3.66655e+06	3.47652e+06	TRUE	TRUE	TRUE	11894	2938		3
IMDCVGCFK	1128.48	Q8R180	Q8R180	Ero1l	ERO1-like protein alpha	0.048104	62.464	1.65057e+06	1.541e+06	1.73212e+06	1494900	1.65715e+06	1.31223e+06	1.11809e+06	1.64629e+06	348762	TRUE	TRUE	TRUE	11792	2534		3
SSPPAIAPLDPTDSCEEK	1912.87	Q61211;E9PUG7;A0A0R4J298;Q61211-2;Q8C8I3	Q61211	Eif2d	Eukaryotic translation initiation factor 2D	0.00057502	82.202	1.65081e+06	2.31775e+06	2.97021e+06	2151500	2.21011e+06	1.59434e+06	2.8938e+06	2.58054e+06	1.82847e+06	TRUE	TRUE	TRUE	22687	1968		3
HHPVNACLTPICSLHGTAVTTVEGLGNTR	3111.53	G3X8P9;O54754	G3X8P9	Aox1	Aldehyde oxidase 1	2.1435e-14	101.73	1.65104e+06	3.38182e+06	2.21852e+06	3734300	2.36483e+06	4.4288e+06	1.84854e+06	2.81399e+06	2.95903e+06	TRUE	TRUE	TRUE	10068	894		7
EYIPTVFDNYSAQSAVDGR	2130.99	P84096;A0A1B0GSL4	P84096	Rhog	Rho-related GTP-binding protein RhoG	4.6324e-05	105.19	1.65163e+06	1.28426e+06	802462	1267000	1.09183e+06	1.41408e+06	1.83815e+06	1.65666e+06	1.65087e+06	TRUE	TRUE	TRUE	6539	1692		13
LLSMELQEALSR	1388.73	Q8BQ47;D3Z0T5	Q8BQ47	Cnpy4	Protein canopy homolog 4	0.0018111	86.189	1.65245e+06	1.27353e+06	1.6533e+06	1993900	2.02238e+06	2.02186e+06	2.43409e+06	1.78859e+06	1.80212e+06	TRUE	TRUE	TRUE	15443	2327		3
NEEIVMPEEQTGLVR	1742.85	Q6DFZ1;Q6A099	Q6DFZ1	Gbf1	Golgi-specific brefeldin A-resistance factor 1	0.00018292	110.31	1.65315e+06	2.99546e+06	1.54696e+06	1474100	1.38898e+06	1.49558e+06	2.60121e+06	1.06171e+06	2.63613e+06	TRUE	TRUE	TRUE	17974	2063		7
FLDGGLLANNPTLDAMTEIHEYNQDMIR	3190.51	P97819-2;P97819	P97819-2	Pla2g6	85/88 kDa calcium-independent phospholipase A2	0.045389	37.283	1.65338e+06	1.91935e+06	1.96546e+06	2574000	1.46663e+06	2.29691e+06	2.49873e+06	1.70388e+06	2.25999e+06	TRUE	TRUE	TRUE	7152	1712		1
TQYNQVPSEDFER	1611.72	P97792-2;P97792	P97792-2	Cxadr	Coxsackievirus and adenovirus receptor homolog	0.0011656	89.805	1.65397e+06	1.82245e+06	2.14676e+06	1635900	1.28006e+06	1.56893e+06	1.45891e+06	1.53216e+06	1.55659e+06	TRUE	TRUE	TRUE	24367	1710		7
AGEGLGQQGASATAAPETR	1770.85	Q9CZE3	Q9CZE3	Rab32	Ras-related protein Rab-32	1.7188e-05	92.063	1.65397e+06	1.60059e+06	2.14009e+06	959090	933344	1.85556e+06	931785	1.12456e+06	1.49359e+06	TRUE	TRUE	TRUE	740	2977		9
FRETLQDLLPTLPK	1669.94	Q8R0F9	Q8R0F9	Sec14l4	SEC14-like protein 4	0.00022446	97.2	1.65444e+06	1.68536e+06	2.02567e+06	1897400	2.62289e+06	2.62173e+06	1.98249e+06	1.28525e+06	2.14785e+06	TRUE	TRUE	TRUE	7516	2525		13
LTLPQLEIR	1081.65	Q3UTR7;P11859	Q3UTR7	Agt	Angiotensinogen;Angiotensin-1;Angiotensin-2;Angiotensin-3;Angiotensin-4;Angiotensin 1-9;Angiotensin 1-7;Angiotensin 1-5;Angiotensin 1-4	0.0051922	89.698	1.65525e+06	1.55359e+06	1.61855e+06	2160600	2.23952e+06	2.08291e+06	2.20538e+06	2.20952e+06	2.7357e+06	TRUE	TRUE	TRUE	16464	1867		2
YHTINGHNCEVK	1470.67	A2AL12;Q8BG05;A2AL13;B2RXM2;J3QNY1;Q8BG05-2	A2AL12	Hnrnpa3;Gm6793;Gm9242	Heterogeneous nuclear ribonucleoprotein A3	0.01136	68.657	1.65666e+06	711477	2.07546e+06	4829800	1.47232e+06	1.04306e+06	563611	5.44115e+06	861352	TRUE	TRUE	TRUE	27937	360;489		10
IPGEDAVLLKPR	1306.76	A0A0R4J015;J3QML2;B2RX12-3;B2RX12-2;B2RX12	A0A0R4J015	Abcc3	Canalicular multispecific organic anion transporter 2	0.0073326	69.451	1.65701e+06	1.66848e+06	1.43631e+06	1547800	2.57325e+06	1.19625e+06	2.64583e+06	1.93621e+06	1.65654e+06	TRUE	TRUE	TRUE	11942	136		1
TFLTLSLQDMASR	1481.75	O88543	O88543	Cops3	COP9 signalosome complex subunit 3	0.0029414	96.015	1.65748e+06	1.1301e+06	1.63104e+06	1673200	2.02843e+06	2.39247e+06	1.67818e+06	1.68877e+06	1.33276e+06	TRUE	TRUE	TRUE	23550	1121		2
DVCAQFLEMTDDKL	1683.75	Q9CR39	Q9CR39	Wdr45b	WD repeat domain phosphoinositide-interacting protein 3	0.042698	64.439	1.65806e+06	1.68788e+06	1.81159e+06	1997800	1.80559e+06	2.0155e+06	1.63223e+06	1.74098e+06	2.13876e+06	TRUE	TRUE	TRUE	4231	2921		1
ITHQESTSVLLQQSER	1854.94	O55111	O55111	Dsg2	Desmoglein-2	0.024766	33.893	1.65912e+06	1.44933e+06	1.86353e+06	942130	1.29761e+06	1.16097e+06	1.37626e+06	1.10512e+06	1.9619e+06	TRUE	TRUE	TRUE	12286	1081		1
ALLDIGR	756.449	B8JJM5;B8JJN0;P04186;F6XQ00;B8JJM6;F6VQX8;H3BK95	B8JJM5	Cfb;Gm20547	Complement factor B;Complement factor B Ba fragment;Complement factor B Bb fragment	0.022861	100.27	1.65935e+06	2.01652e+06	2.8557e+06	2004000	2.32612e+06	1.37731e+06	2.2132e+06	2.02447e+06	2.13767e+06	TRUE	TRUE	TRUE	1320	507		9
ITEIYEGTSEIQR	1537.76	Q07417	Q07417	Acads	Short-chain specific acyl-CoA dehydrogenase, mitochondrial	7.3026e-11	164.64	1.6597e+06	2.65254e+06	597453	1477400	1.6117e+06	992870	1.59181e+06	1.09632e+06	1.42288e+06	TRUE	TRUE	TRUE	12264	1762		9
PVWVMWMR	1103.54	A0A0R4J090;P11609;E9QLX1;P11610;E9Q395	A0A0R4J090	Cd1d1;Cd1d2	Antigen-presenting glycoprotein CD1d1;Antigen-presenting glycoprotein CD1d2	0.0043968	118.06	1.65982e+06	1.88074e+06	1.80125e+06	1693200	1.25658e+06	1.99786e+06	2.24876e+06	1.83534e+06	2.0975e+06	TRUE	TRUE	TRUE	19397	152		10
HYNGEAYEDDEHHPR	1867.75	P63037	P63037	Dnaja1	DnaJ homolog subfamily A member 1	6.3465e-09	126.16	1.66029e+06	2.18429e+06	3.40176e+06	3686000	1.84174e+06	1.12324e+06	1.71889e+06	4.43119e+06	1.86166e+06	TRUE	TRUE	TRUE	10643	1632		18
GDSVTVYTSGGNPILFELEK	2125.06	Q61211;E9PUG7;A0A0R4J298;Q61211-2;Q8C8I3;M0QWK9	Q61211	Eif2d	Eukaryotic translation initiation factor 2D	0.0088444	58.268	1.66064e+06	2.68556e+06	2.98365e+06	1909900	2.25742e+06	2.14667e+06	2.84203e+06	2.17911e+06	2.24692e+06	TRUE	TRUE	TRUE	8126	1968		4
KCNIVCTQPR	1274.62	Q6PGC1	Q6PGC1	Dhx29	ATP-dependent RNA helicase Dhx29	0.0020167	93.162	1.66111e+06	822239	687915	746790	441069	618849	542914	827347	451322	TRUE	TRUE	TRUE	12659	2113		5
LTDNQTSTMIK	1250.62	Q8CJG1;H3BJ70;Q8CJF8-2;Q8CJF8	Q8CJG1	Ago1;Ago4	Protein argonaute-1;Protein argonaute-4	0.00022673	125.75	1.66134e+06	1.53326e+06	1.7416e+06	2492000	1.46419e+06	1.51461e+06	1.35728e+06	2.22246e+06	1.58664e+06	TRUE	TRUE	TRUE	16389	2459		6
AGHFFDLPDFLSWK	1678.81	A2AJL3;A2AJL3-2;A2AJL4	A2AJL3	Fggy	FGGY carbohydrate kinase domain-containing protein	0.00016634	92.856	1.66286e+06	1.22103e+06	1.72009e+06	1683000	1.8615e+06	2.02822e+06	1.18225e+06	1.67065e+06	1.04431e+06	TRUE	TRUE	TRUE	775	353		12
IVEILLMK	957.593	Q91VM5	Q91VM5	Rbmxl1	RNA binding motif protein, X-linked-like-1	0.0062246	105.2	1.66286e+06	1.26589e+06	1.72911e+06	1360400	1.83988e+06	1.93187e+06	972131	1.16396e+06	1.14141e+06	TRUE	TRUE	TRUE	12382	2655		5
IPQLLLER	980.602	Q99PU8-2;A0A0G2JGL8;Q99PU8;Q99PU8-3	Q99PU8-2	Dhx30	Putative ATP-dependent RNA helicase DHX30	0.012984	87.696	1.66368e+06	2.19148e+06	1.56707e+06	1530200	1.81501e+06	1.63472e+06	1.53041e+06	1.58758e+06	1.83679e+06	TRUE	TRUE	TRUE	11977	2857		2
ILQAVEFPFLVR	1430.83	P68181-2;P68181-3;P68181;P68181-4;H6TMF5	P68181-2	Prkacb	cAMP-dependent protein kinase catalytic subunit beta	0.00015187	111.65	1.6638e+06	1.46145e+06	1.76997e+06	1559400	1.40758e+06	1.82122e+06	1.70202e+06	1.75799e+06	1.64368e+06	TRUE	TRUE	TRUE	11712	1648		6
GEPISCEDLGVSGALTVLMK	2075.03	Q922D8	Q922D8	Mthfd1	C-1-tetrahydrofolate synthase, cytoplasmic;Methylenetetrahydrofolate dehydrogenase;Methenyltetrahydrofolate cyclohydrolase;Formyltetrahydrofolate synthetase;C-1-tetrahydrofolate synthase, cytoplasmic, N-terminally processed	0.0013678	62.077	1.66438e+06	5.48815e+06	4.69622e+06	6306600	9.29938e+06	4.98876e+06	4.04249e+06	1.052e+07	4.87893e+06	TRUE	TRUE	TRUE	8227	2762		10
GQPASVGQPAGIWK	1394.73	Q8K2A8;D6RCW8	Q8K2A8	Alg3	Dol-P-Man:Man(5)GlcNAc(2)-PP-Dol alpha-1,3-mannosyltransferase	0.010786	77.744	1.66462e+06	1.7817e+06	1.379e+06	1958600	1.49522e+06	1.45666e+06	1.64682e+06	1.30698e+06	1.04565e+06	TRUE	TRUE	TRUE	9208	2488		1
LIQIAAR	783.497	Q8VDM6;Q8VDM6-2	Q8VDM6	Hnrnpul1	Heterogeneous nuclear ribonucleoprotein U-like protein 1	0.022861	100.27	1.66462e+06	2.35179e+06	3.02047e+06	2648200	2.73692e+06	2.66148e+06	3.04853e+06	3.60706e+06	2.35688e+06	TRUE	TRUE	TRUE	14978	2613		8
DMGVYTLDMTDENYR	1821.76	Q3LFS9;Q925P3;Q3LFS6;Q3LFS8;Q3LFS5;P31809-4;P31809-3;P31809-2;P31809;Q3LFS7	Q3LFS9	Ceacam1	Carcinoembryonic antigen-related cell adhesion molecule 1	0.00071791	113.61	1.66579e+06	1.13318e+06	1.22589e+06	1659400	1.465e+06	1.39699e+06	1.60058e+06	1.09389e+06	2.27705e+06	TRUE	TRUE	TRUE	3815	1780		8
GTVYNYMTSGTK	1320.6	P06684	P06684	C5	Complement C5;Complement C5 beta chain;Complement C5 alpha chain;C5a anaphylatoxin;Complement C5 alpha chain	0.00020683	105.4	1.66719e+06	2.20808e+06	3.38683e+06	2000200	2.20419e+06	1.13919e+06	1.61097e+06	2.3972e+06	2.4624e+06	TRUE	TRUE	TRUE	9515	1172		4
GLCESVVEADLVEALEK	1859.92	Q921F4;V9GXB6;Q921F4-4	Q921F4	Hnrnpll	Heterogeneous nuclear ribonucleoprotein L-like	0.018325	50.534	1.66743e+06	1.91105e+06	1.85029e+06	2193100	2.30067e+06	2.36003e+06	1.8046e+06	2.31019e+06	1.71013e+06	TRUE	TRUE	TRUE	8748	2749		4
SSLINGLVGR	1014.58	P36916-2;P36916	P36916-2	Gnl1	Guanine nucleotide-binding protein-like 1	0.045433	61.679	1.66836e+06	1.01521e+06	862648	1150600	605529	664637	537832	700674	237756	TRUE	TRUE	TRUE	22664	1397		2
THFPLDVQWNDLDYMDAR	2235.01	P70699;A2AFL5;F6VEG4	P70699	Gaa	Lysosomal alpha-glucosidase	0.00016837	62.765	1.6693e+06	1.65729e+06	1.36435e+06	1998400	2.10143e+06	1.3064e+06	1.92357e+06	1.94527e+06	1.27628e+06	TRUE	TRUE	TRUE	23719	1679		1
SLDIQCEQLSDAR	1533.71	Q91VI7;A0A1B0GRG4;A0A1B0GRY7	Q91VI7	Rnh1	Ribonuclease inhibitor	0.00011214	122.51	1.67082e+06	1.58688e+06	1.72253e+06	1717800	1.9624e+06	2.2481e+06	1.61402e+06	1.67971e+06	1.35844e+06	TRUE	TRUE	TRUE	21960	2653		4
EFEETLFCHTK	1439.64	Q5F2F2	Q5F2F2	Abhd15	Abhydrolase domain-containing protein 15	0.0040781	54.343	1.67211e+06	1.72817e+06	1.85668e+06	1441200	1.55753e+06	1.71183e+06	2.46317e+06	1.36661e+06	2.6034e+06	TRUE	TRUE	TRUE	4928	1903		2
KADIDLTKR	1058.61	F6YVP7;P62270;S4R1N6	F6YVP7	Gm10260;Rps18	40S ribosomal protein S18	0.0085064	89.886	1.67223e+06	791390	671081	1107900	345972	1.34126e+06	736577	403436	367717	TRUE	TRUE	TRUE	12599	835		3
FTDFDEVRQEIEAETDR	2098.94	Q3T9X3;F8WIV5;P39054-2;P39054;Q3TCR7;G3X9G4;G3UZZ3	Q3T9X3	Dnm2	Dynamin-2	0.0084774	60.549	1.67328e+06	2.43861e+06	1.59713e+06	1669400	2.47526e+06	1.40791e+06	1.62508e+06	1.32406e+06	1.86677e+06	TRUE	TRUE	TRUE	7671	868		2
QQQPPPETFDFK	1460.69	E9Q586;E9Q3M3;O08788-2;O08788;D3YX34	E9Q586	Dctn1	Dynactin subunit 1	0.0020037	83.869	1.6741e+06	1.17906e+06	1.70957e+06	1697600	1.37561e+06	1.09079e+06	1.63194e+06	2.11666e+06	907718	TRUE	TRUE	TRUE	20196	745		4
MLELPEAFLAGR	1345.71	O88533;Q5SUV9	O88533	Ddc	Aromatic-L-amino-acid decarboxylase	0.0043459	85.807	1.67445e+06	1.54958e+06	1.4891e+06	1293600	1.86255e+06	2.61759e+06	1.08377e+06	1.86608e+06	1.11178e+06	TRUE	TRUE	TRUE	17370	1120		3
EQQHFLQDCQELR	1729.78	Q68FG2	Q68FG2	Sptbn2	Spectrin beta chain 2	0.00093709	69.352	1.67515e+06	3.18831e+06	613910	2022700	2.56977e+06	1.58297e+06	2.29042e+06	3.52208e+06	4.32226e+06	TRUE	TRUE	TRUE	6025	2052		4
VFVMPNMDDVYIPIMHSAMDPR	2577.19	Q6ZPJ0;A0A140LHL8	Q6ZPJ0	Tex2	Testis-expressed sequence 2 protein	0.0062182	57.989	1.67644e+06	1.80203e+06	2.49649e+06	1054800	1.01973e+06	1.59212e+06	1.86351e+06	1.74735e+06	1.55334e+06	TRUE	TRUE	TRUE	25440	2134		7
KFLVHNVK	983.592	P62911	P62911	Rpl32	60S ribosomal protein L32	0.065399	73.975	1.67667e+06	781140	884329	1123600	592312	731270	550426	941937	792016	TRUE	TRUE	TRUE	12820	1622		1
EDAGEYQCEISNPVSVR	1951.86	Q3LFS9;Q925P3;Q3LFS6;Q3LFS8;Q3LFS5;P31809-4;P31809-3;P31809-2;P31809	Q3LFS9	Ceacam1	Carcinoembryonic antigen-related cell adhesion molecule 1	6.0152e-10	134.61	1.67749e+06	2.288e+06	712639	1169300	1.61286e+06	1.48771e+06	2.19556e+06	1.5208e+06	1.87198e+06	TRUE	TRUE	TRUE	4687	1780		9
GTPQQIDYAR	1147.56	Q3TUE1;A0A0G2JGW9;A0A0G2JFY5;Q3UUU2;Q91WJ8;Q91WJ8-2;A0A0G2JG00;A0A0G2JG96	Q3TUE1	Fubp1	Far upstream element-binding protein 1	0.0011747	109.48	1.67761e+06	1.46751e+06	1.40794e+06	1628600	1.82942e+06	1.6821e+06	1.4775e+06	1.84861e+06	1.95855e+06	TRUE	TRUE	TRUE	9465	96		4
VKPYTVEMSKEELQSLISSLEAANK	2793.45	Q9CZG3	Q9CZG3	Commd8	COMM domain-containing protein 8	0.0010813	46.273	1.67913e+06	1.87244e+06	2.16094e+06	2248700	2.27881e+06	1.93203e+06	2.77501e+06	2.12356e+06	2.91337e+06	TRUE	TRUE	TRUE	25841	2978		6
LPILNQPTSEIVASAR	1707.95	P43883;B1AXR5;B1AXR3	P43883	Plin2	Perilipin-2	0.00041992	89.561	1.6796e+06	2.54754e+06	1.52433e+06	3501400	2.84224e+06	3.365e+06	2.96406e+06	1.7882e+06	2.53406e+06	TRUE	TRUE	TRUE	15797	1417		2
LLQNEDLGTVYLSER	1748.89	Q5SWD9;Q5SWD9-3	Q5SWD9	Tsr1	Pre-rRNA-processing protein TSR1 homolog	8.9378e-06	126.1	1.68054e+06	1.64573e+06	1.37205e+06	1059300	1.47907e+06	1.44969e+06	1.41124e+06	1.46984e+06	1.41157e+06	TRUE	TRUE	TRUE	15414	1927		9
NAAVVMAVAQLYWHISPK	1997.06	Q9Z1T1	Q9Z1T1	Ap3b1	AP-3 complex subunit beta-1	9.4718e-05	85.563	1.68065e+06	1.75624e+06	1.89557e+06	1105400	1.23751e+06	1.35037e+06	1.24117e+06	1.18819e+06	981177	TRUE	TRUE	TRUE	17796	3402		11
LLGHHVNGMWLKPEHR	1923.01	A0A1B0GSU0;D3Z0B9;Q571I9	A0A1B0GSU0	Aldh16a1	Aldehyde dehydrogenase family 16 member A1	4.0732e-05	89.506	1.68077e+06	3.1802e+06	8.07018e+06	10811000	7.10984e+06	1.8969e+06	6.16522e+06	1.49571e+07	2.57842e+06	TRUE	TRUE	TRUE	15249	274		4
HGTDLWIDSMNSAPSHSPEK	2207.99	Q99K28;Q99K28-2	Q99K28	Arfgap2	ADP-ribosylation factor GTPase-activating protein 2	2.3481e-12	136.66	1.681e+06	3.49327e+06	9.33543e+06	7851500	8.97006e+06	6.87898e+06	8.34095e+06	9.97426e+06	7.88387e+06	TRUE	TRUE	TRUE	10042	2796		10
IHYSPPLPMLR	1322.72	Q8BW75	Q8BW75	Maob	Amine oxidase [flavin-containing] B	0.0011243	70.399	1.68124e+06	1.97978e+06	1.27755e+06	2397300	1.64587e+06	2.51218e+06	1.67837e+06	1.11832e+06	1.95608e+06	TRUE	TRUE	TRUE	11346	2352		10
HTWSNNLAVLECLQDVR	2054	Q61543;F8WHM5;E9PWD8	Q61543	Glg1	Golgi apparatus protein 1	2.7509e-05	80.859	1.68136e+06	2.20388e+06	2.22491e+06	2871200	1.7849e+06	1.56553e+06	3.60833e+06	1.74039e+06	4.66084e+06	TRUE	TRUE	TRUE	10533	1980		3
VTGQNQEQFLLLAK	1587.86	Q9CZ04;Q9CZ04-2;D3YVI6;D3Z440;D3Z0S0	Q9CZ04	Cops7a	COP9 signalosome complex subunit 7a	0.0023036	96.113	1.68159e+06	1.68051e+06	902853	1515300	1.58857e+06	1.57269e+06	1.62918e+06	2.37494e+06	1.93114e+06	TRUE	TRUE	TRUE	26779	2972		3
ASEQIYGSPSSSPYECLR	2029.91	E9Q586;E9Q3M3;O08788-2;O08788;D3YX34	E9Q586	Dctn1	Dynactin subunit 1	0.00030902	88.224	1.68182e+06	2.62858e+06	2.10655e+06	1917100	2.12665e+06	2.00024e+06	1.97067e+06	3.1879e+06	1.98525e+06	TRUE	TRUE	TRUE	1882	745		8
AAAGELQEDSGLHVLAR	1735.89	Q8C845	Q8C845	Efhd2	EF-hand domain-containing protein D2	1.7942e-05	109.79	1.68194e+06	1.68825e+06	1.5944e+06	1933200	2.34786e+06	1.73521e+06	1.83777e+06	1.51567e+06	1.33646e+06	TRUE	TRUE	TRUE	17	2411		7
FLSLYGDQLDMHR	1593.76	Q91V64	Q91V64	Isoc1	Isochorismatase domain-containing protein 1	0.00027338	78.964	1.68229e+06	1.79531e+06	1.64926e+06	1891900	2.34007e+06	1.72598e+06	2.19042e+06	1.3542e+06	1.50324e+06	TRUE	TRUE	TRUE	7282	2645		2
IVRPGAEGKEEDTR	1555.8	Q8K2C7	Q8K2C7	Os9	Protein OS-9	0.0015527	96.707	1.68264e+06	835118	1.23246e+06	1419600	798770	599659	794598	747298	853038	TRUE	TRUE	TRUE	12452	2491		4
NVVHELR	865.477	Q9JHU4	Q9JHU4	Dync1h1	Cytoplasmic dynein 1 heavy chain 1	0.066987	66.799	1.68428e+06	438221	499560	1302100	275122	313113	397318	493978	383078	TRUE	TRUE	TRUE	18923	3208		1
NVMLLPVGSADDGAHSQNEK	2080.98	Q9D1A2	Q9D1A2	Cndp2	Cytosolic non-specific dipeptidase	6.9022e-05	79.511	1.68428e+06	2.06474e+06	1.94498e+06	2443300	2.25801e+06	1.82201e+06	1.57074e+06	1.51916e+06	1.6521e+06	TRUE	TRUE	TRUE	18891	3010		3
YMEEDLHR	1091.47	Q9QYE6	Q9QYE6	Golga5	Golgin subfamily A member 5	0.018229	60.118	1.68428e+06	678015	3.47898e+06	1203200	652781	876554	1.08577e+06	917902	1.59256e+06	TRUE	TRUE	TRUE	28165	3289		3
SACVYMDVDGYWR	1620.67	Q61830	Q61830	Mrc1	Macrophage mannose receptor 1	0.0011907	89.548	1.68428e+06	2.52478e+06	1.12838e+06	1349200	1.64274e+06	1.96558e+06	1.33612e+06	1.62567e+06	1.37902e+06	TRUE	TRUE	TRUE	21118	1997		1
TAFLASLVSALK	1219.72	P97499	P97499	Tep1	Telomerase protein component 1	0.00011435	115.7	1.68428e+06	2.20724e+06	2.13971e+06	1135300	1.4378e+06	1.30659e+06	1.55463e+06	1.96123e+06	1.1659e+06	TRUE	TRUE	TRUE	23182	1708		10
SLLPNYTTEGER	1378.67	Q8R3L2;B2ZAC8	Q8R3L2	Tcf25	Transcription factor 25	0.0045743	77.379	1.68463e+06	2.64825e+06	1.04844e+06	2170100	2.17675e+06	1.88911e+06	2.203e+06	2.72166e+06	586719	TRUE	TRUE	TRUE	22087	2555		6
IIQLLVQEEDLEEIR	1839	P26149	P26149	Hsd3b2	3 beta-hydroxysteroid dehydrogenase/Delta 5-->4-isomerase type 2;3-beta-hydroxy-Delta(5)-steroid dehydrogenase;Steroid Delta-isomerase	0.00021449	100.04	1.68475e+06	1.20564e+06	989727	904720	1.60647e+06	1.19169e+06	1.30771e+06	820648	1.2636e+06	TRUE	TRUE	TRUE	11452	1313		3
TVAAVMTCR	1007.49	Z4YJW0;Q8C7X2-2;Q8C7X2	Z4YJW0	Emc1	ER membrane protein complex subunit 1	0.0018168	117.04	1.68534e+06	1.25432e+06	2.002e+06	1545100	1.33958e+06	1.93998e+06	1.77285e+06	1.27756e+06	1.58491e+06	TRUE	TRUE	TRUE	24582	2410		1
NLDEQLSAPK	1113.57	Q6ZQ08;Q6ZQ08-4;B7ZWL1;A0A1D5RMJ8;Q6ZQ08-2;A0A1D5RMD8;A0A1D5RML9	Q6ZQ08	Cnot1	CCR4-NOT transcription complex subunit 1	0.0010186	107.69	1.68557e+06	2.19493e+06	2.31575e+06	1508600	1.39328e+06	1.30222e+06	2.49625e+06	1.96707e+06	1.70209e+06	TRUE	TRUE	TRUE	18297	2137		4
TAPSSPLTSPSDTR	1415.69	Q6ZPJ0;B1ATR2	Q6ZPJ0	Tex2	Testis-expressed sequence 2 protein	0.00016748	108.31	1.68627e+06	2.08479e+06	2.14629e+06	1797900	1.05778e+06	1.71088e+06	1.81899e+06	1.64051e+06	2.85957e+06	TRUE	TRUE	TRUE	23227	2134		9
SMPLSTEGGGSHHK	1423.65	Q921F4;V9GXB6;Q921F4-4	Q921F4	Hnrnpll	Heterogeneous nuclear ribonucleoprotein L-like	0.0019143	66.708	1.68651e+06	588525	560103	1155300	514988	466283	458533	506022	328634	TRUE	TRUE	TRUE	22241	2749		5
WDVLIQQATQCLNR	1743.87	Q8VDM6;Q8VDM6-2	Q8VDM6	Hnrnpul1	Heterogeneous nuclear ribonucleoprotein U-like protein 1	2.5509e-05	129.84	1.68686e+06	3.26348e+06	2.38169e+06	3046600	3.9928e+06	4.03148e+06	4.56397e+06	3.97946e+06	3.10778e+06	TRUE	TRUE	TRUE	27261	2613		8
IAPGAVVCVESEIR	1498.78	D3Z6H3;Q9WUB4;D3Z6A1	D3Z6H3	Dctn6	Dynactin subunit 6	0.0002418	101.3	1.68697e+06	2.63445e+06	2.19466e+06	3034800	2.53699e+06	2.40026e+06	2.85986e+06	2.76835e+06	2.20774e+06	TRUE	TRUE	TRUE	10747	608		6
GQLLIFGATNWDLIGR	1772.96	Q8BK67;A2AWQ2	Q8BK67	Rcc2	Protein RCC2	0.0032713	74.326	1.68756e+06	1.2436e+06	1.35298e+06	1387100	1.1293e+06	1.56849e+06	1.53499e+06	1.45802e+06	845533	TRUE	TRUE	TRUE	9197	2292		1
STNEAMEWMNSK	1426.59	Q3U2G2;Q61316	Q3U2G2	Hspa4	Heat shock 70 kDa protein 4	0.063017	92.611	1.68838e+06	1.58446e+06	1.76819e+06	1649400	1.61181e+06	1.2807e+06	1.09054e+06	1.90049e+06	1.21829e+06	TRUE	TRUE	TRUE	22837	1819		0
RLTSDLGR	916.509	A2AVJ7;Q99PL5	A2AVJ7	Rrbp1	Ribosome-binding protein 1	0.013768	107.9	1.68861e+06	572680	545900	926790	494634	540674	468724	243075	404957	TRUE	TRUE	TRUE	20834	402		2
QLHQSCQTDDGEDDLKK	2015.89	A2AQE4;P61202;P61202-2	A2AQE4	Cops2	COP9 signalosome complex subunit 2	0.00015925	74.428	1.68908e+06	2.26011e+06	1.80764e+06	2405000	1.32551e+06	1.57073e+06	2.22712e+06	2.79435e+06	1.41495e+06	TRUE	TRUE	TRUE	19954	380		9
WVLTDGPNPPYMVLLEGK	2028.04	P57716	P57716	Ncstn	Nicastrin	0.016021	56.951	1.6892e+06	2.10745e+06	2.33172e+06	1700300	1.66238e+06	1.82058e+06	1.87772e+06	1.52316e+06	1.75928e+06	TRUE	TRUE	TRUE	27517	1520		2
STAAIINFVSHHFYLAK	1918.01	A2AS05;A2AS03;E9QAM5	A2AS05	Helz2	Helicase with zinc finger domain 2	0.00014296	102.39	1.68955e+06	5.12743e+06	3.94463e+06	3642900	3.57817e+06	3.84563e+06	4.83863e+06	3.76499e+06	3.00853e+06	TRUE	TRUE	TRUE	22761	387		11
LQEMGFVDMGPENKPLSLQETYEAK	2853.36	A0A0R4J233;Q8C650-2;Q8C650	A0A0R4J233	2017-09-10	Septin-10	0.0013705	59.55	1.68955e+06	2.8787e+06	3.0061e+06	2580500	2.95e+06	3.23733e+06	5.26039e+06	3.9549e+06	1.76058e+06	TRUE	TRUE	TRUE	15969	217		3
LLYPPETGLFLVR	1516.87	P41241	P41241	Csk	Tyrosine-protein kinase CSK	0.0017123	85.256	1.68955e+06	1.5105e+06	1.55223e+06	1036300	1.28599e+06	1.05314e+06	1.17272e+06	763124	1.58548e+06	TRUE	TRUE	TRUE	15536	1409		4
TQLAVCQQR	1102.56	P30416	P30416	Fkbp4	Peptidyl-prolyl cis-trans isomerase FKBP4;Peptidyl-prolyl cis-trans isomerase FKBP4, N-terminally processed	0.051594	71.692	1.69049e+06	651819	804679	1381500	603727	589165	504217	698507	659262	TRUE	TRUE	TRUE	24333	1353		2
TRDPHKYPDISQK	1583.81	G3X982	G3X982	Aox3	Aldehyde oxidase 3	0.0021177	71.548	1.69119e+06	3.46706e+06	2.74486e+06	1581700	1.8078e+06	2.26257e+06	2.33799e+06	2.13866e+06	1.64565e+06	TRUE	TRUE	TRUE	24370	911		2
EGLLAIFK	889.527	Q02248;E9Q6A9;Q02257	Q02248	Ctnnb1;Jup	Catenin beta-1;Junction plakoglobin	0.017048	82.305	1.69248e+06	1.42555e+06	1.04975e+06	937860	1.25821e+06	1.15857e+06	1.93511e+06	1.20513e+06	1.4739e+06	TRUE	TRUE	TRUE	5069	1738;1739		1
EIDNTPLNVALTGETGSGK	1914.95	Q3UED7	Q3UED7	Gm4951	Interferon-gamma-inducible GTPase Ifgga2 protein	0.0011248	74.678	1.69271e+06	1.06939e+06	1.10405e+06	1916900	1.81291e+06	1.87337e+06	1.4347e+06	2.01265e+06	2.04839e+06	TRUE	TRUE	TRUE	5223	1836		9
EGLALINGTQMITSLGCEALER	2375.18	P35492	P35492	Hal	Histidine ammonia-lyase	0.00087363	62.611	1.69411e+06	1.33947e+06	4.65235e+06	6750900	3.58317e+06	2.96324e+06	2.53248e+06	8.32469e+06	2.19943e+06	TRUE	TRUE	TRUE	5061	1381		9
TVAQVHPTSATQPK	1463.77	O08715-2;O08715-5;O08715-3;O08715-6;O08715;O08715-4	O08715-2	Akap1	A-kinase anchor protein 1, mitochondrial	0.0026406	81.625	1.6947e+06	1.02547e+06	1.62258e+06	1358200	1.21462e+06	1.3608e+06	1.12676e+06	1.15962e+06	1.08966e+06	TRUE	TRUE	TRUE	24592	1005		9
GDVIQLLGALCR	1313.71	A0A171EBL2;E9Q555	A0A171EBL2	Rnf213	E3 ubiquitin-protein ligase RNF213	0.0016856	86.624	1.69517e+06	2.09299e+06	1.8144e+06	1646600	1.79827e+06	1.97496e+06	2.09661e+06	913765	1.82435e+06	TRUE	TRUE	TRUE	8140	263		1
QYLAVVFK	966.554	G5E8J3;Q8K1X1	G5E8J3	Wdr11	WD repeat-containing protein 11	0.063224	60.788	1.6954e+06	1.72584e+06	788559	1349300	1.20997e+06	1.78735e+06	2.00976e+06	1.94691e+06	1.13518e+06	TRUE	TRUE	TRUE	20474	932		1
VAVPSTIHCDHLIEAQVGGEK	2259.13	Q99KI0	Q99KI0	Aco2	Aconitate hydratase, mitochondrial	0.0042217	64.249	1.69575e+06	2.28035e+06	4.13269e+06	3151100	2.75006e+06	2.15001e+06	2.83745e+06	2.50069e+06	3.06783e+06	TRUE	TRUE	TRUE	25030	2804		2
VISTAHSLEDK	1198.62	F7BGV1;D3YZD6;D3Z6I4;Q921W4-2;Q921W4;D3YU21	F7BGV1	Cryzl1	Quinone oxidoreductase-like protein 1	0.010252	71.349	1.69587e+06	1.54902e+06	1.08836e+06	1328800	1.34876e+06	1.08168e+06	1.5961e+06	1.75589e+06	1.56398e+06	TRUE	TRUE	TRUE	25783	566		4
QVSTVVCVHEPR	1409.71	Q8BJ48;D3Z6C9	Q8BJ48	Nagpa	N-acetylglucosamine-1-phosphodiester alpha-N-acetylglucosaminidase	0.060761	42.789	1.69622e+06	1.67538e+06	1.31344e+06	1116600	1.31691e+06	1.4409e+06	1.82347e+06	1.65404e+06	1.27952e+06	TRUE	TRUE	TRUE	20417	2283		3
IFSFSVWGK	1069.56	Q61334	Q61334	Bcap29	B-cell receptor-associated protein 29	0.01229	93.195	1.69645e+06	1.5452e+06	1.38924e+06	1802000	1.4163e+06	1.61437e+06	1.3774e+06	1.65594e+06	1.86983e+06	TRUE	TRUE	TRUE	11130	1973		3
KYVLPNFEVK	1235.69	P01029	P01029	C4b	Complement C4-B;Complement C4 beta chain;Complement C4 alpha chain;C4a anaphylatoxin;Complement C4 gamma chain	0.016922	60.167	1.69669e+06	1.58772e+06	3.05429e+06	2032500	1.6253e+06	2.14063e+06	1.97477e+06	1.38946e+06	2.69409e+06	TRUE	TRUE	TRUE	13704	1159		1
FLAENSASVYIK	1340.7	Q9JLV5;E9Q4T8	Q9JLV5	Cul3	Cullin-3	0.0087088	73.499	1.69716e+06	1.96952e+06	1.20174e+06	1726100	1.35631e+06	1.37622e+06	1.92272e+06	1.80343e+06	1.96108e+06	TRUE	TRUE	TRUE	7139	3255		1
SYFPESWLWEIHR	1748.83	P06684	P06684	C5	Complement C5;Complement C5 beta chain;Complement C5 alpha chain;C5a anaphylatoxin;Complement C5 alpha chain	6.1982e-05	102.87	1.69809e+06	1.4456e+06	2.28005e+06	1813100	2.84712e+06	1.44449e+06	2.13703e+06	1.7484e+06	879004	TRUE	TRUE	TRUE	23089	1172		1
NHYVDDNSWTLFEHLSHIGLER	2681.26	Q9JLM9;A2ASX1	Q9JLM9	Grb14	Growth factor receptor-bound protein 14	0.045077	37.209	1.69926e+06	2.7182e+06	3.49185e+06	2272300	2.23824e+06	2.04921e+06	2.73392e+06	2.01639e+06	1.42024e+06	TRUE	TRUE	TRUE	18147	3251		1
AQQALSELHTVDK	1438.74	A2AN08-3;A2AN08;A2AN08-5;F6SSP6	A2AN08-3	Ubr4	E3 ubiquitin-protein ligase UBR4	0.028699	36.529	1.69938e+06	2.55612e+06	2.66125e+06	2357200	2.64951e+06	2.27577e+06	2.68254e+06	2.69461e+06	2.83413e+06	TRUE	TRUE	TRUE	1795	371		1
QMEKDETVSDCSPHIANIGR	2286.04	P47757-2;A2AMW0;P47757-4;P47757;F7CAZ6	P47757-2	Capzb	F-actin-capping protein subunit beta	0.00092882	73.928	1.69938e+06	5.01925e+06	1.94817e+06	2102300	1.2546e+06	1.85969e+06	1.68886e+06	5.60362e+06	2.80408e+06	TRUE	TRUE	TRUE	20055	1432		5
AWLQLVK	856.517	A0A171EBL2;E9Q555	A0A171EBL2	Rnf213	E3 ubiquitin-protein ligase RNF213	0.063299	68.033	1.70008e+06	1.64265e+06	1.00964e+06	1307000	1.94706e+06	1.53272e+06	1.48179e+06	2.01114e+06	1.84943e+06	TRUE	TRUE	TRUE	2404	263		1
SLLNAPLGSGGFTLLHAAAAAGR	2164.18	J3QM81;Q80UU1	J3QM81	Ankzf1	Ankyrin repeat and zinc finger domain-containing protein 1	9.3407e-07	103.4	1.7002e+06	2.58661e+06	2.0237e+06	2195400	1.97554e+06	2.0217e+06	2.04293e+06	2.49064e+06	1.9497e+06	TRUE	TRUE	TRUE	22082	970		2
SVIYIHGGGWALASAK	1628.87	Q8BLF1;Q8BYQ0	Q8BLF1	Nceh1	Neutral cholesterol ester hydrolase 1	0.043589	43.592	1.70114e+06	1.63379e+06	1.55326e+06	1509200	1.07578e+06	1.65142e+06	1.90918e+06	1.16836e+06	1.9002e+06	TRUE	TRUE	TRUE	22948	2301		3
TIVEFECR	1052.5	A2A8E2;Q8BHG2;Q8BHG2-3;B7ZC72;B7ZC71;Q8BHG2-2	A2A8E2	0610037L13Rik	UPF0587 protein C1orf123 homolog	0.038816	67.981	1.70125e+06	2.57048e+06	1.88467e+06	1833400	1.59821e+06	1.35848e+06	1.25423e+06	2.13623e+06	1.68353e+06	TRUE	TRUE	TRUE	23868	316		1
QVALYALSLLGEEQK	1660.9	E9PYK3	E9PYK3	Parp4	Poly [ADP-ribose] polymerase 4	0.0023563	78.903	1.70301e+06	3.30983e+06	2.18536e+06	1855900	1.9445e+06	1.88577e+06	2.11825e+06	2.07214e+06	998511	TRUE	TRUE	TRUE	20341	687		1
GYVSDIDCR	1083.47	P97494	P97494	Gclc	Glutamate--cysteine ligase catalytic subunit	0.060526	59.245	1.70313e+06	1.97279e+06	1.785e+06	2412000	2.39378e+06	1.83696e+06	1.6452e+06	1.68654e+06	1.56148e+06	TRUE	TRUE	TRUE	9799	1707		1
DIPLNQGCLAPVQVIIPK	1974.1	Q8K010	Q8K010	Oplah	5-oxoprolinase	0.015332	67.456	1.70371e+06	1.71269e+06	1.49934e+06	1892700	1.49871e+06	1.81756e+06	1.451e+06	1.72575e+06	1.83964e+06	TRUE	TRUE	TRUE	3471	2468		1
FEEQDDFESEK	1401.56	A0A0R4J150;B9EJ86	A0A0R4J150	Osbpl8	Oxysterol-binding protein	0.0018218	93.667	1.70488e+06	1.20499e+06	1.48356e+06	1616100	1.63402e+06	1.16711e+06	1.67732e+06	1.4135e+06	2.16624e+06	TRUE	TRUE	TRUE	6801	193		2
KISELDAFLK	1162.66	G3UXZ5;P97371;G3UXY0;G3X9K9;G3UWN9	G3UXZ5	Psme1	Proteasome activator complex subunit 1	0.00069867	95.523	1.705e+06	2.29742e+06	1.84625e+06	3253600	3.21735e+06	3.43671e+06	2.41302e+06	2.10537e+06	2.8292e+06	TRUE	TRUE	TRUE	13050	884		10
LTLSMAVAAEFR	1307.69	O35295	O35295	Purb	Transcriptional activator protein Pur-beta	0.0010541	90.05	1.70523e+06	646615	634342	2256200	2.28195e+06	539275	2.18679e+06	854664	1.13197e+06	TRUE	TRUE	TRUE	16469	1036		8
EDTQVADVTTSR	1320.62	P19096;A0A0U1RNJ1	P19096	Fasn	Fatty acid synthase;[Acyl-carrier-protein] S-acetyltransferase;[Acyl-carrier-protein] S-malonyltransferase;3-oxoacyl-[acyl-carrier-protein] synthase;3-oxoacyl-[acyl-carrier-protein] reductase;3-hydroxyacyl-[acyl-carrier-protein] dehydratase;Enoyl-[acyl-carrier-protein] reductase;Oleoyl-[acyl-carrier-protein] hydrolase	4.8318e-09	179.57	1.70547e+06	2.1524e+06	1.98387e+06	3611900	2.52606e+06	2.61648e+06	2.48376e+06	2.19067e+06	1.58076e+06	TRUE	TRUE	TRUE	4772	1272		15
VFCYLGHYYR	1376.63	F8VPK0	F8VPK0	Ttc37	Tetratricopeptide repeat domain 37	0.0010719	68.846	1.70652e+06	2.52282e+06	3.03052e+06	2098900	2.42656e+06	2.40487e+06	2.37756e+06	3.15973e+06	1.2358e+06	TRUE	TRUE	TRUE	25351	845		6
MTAEEMASDELK	1353.58	P10711;E9PYD5;P10711-2	P10711	Tcea1	Transcription elongation factor A protein 1	1.5388e-07	150.08	1.70757e+06	2.74123e+06	1.89707e+06	2056200	1.83035e+06	1.87384e+06	2.13274e+06	2.89312e+06	1.85363e+06	TRUE	TRUE	TRUE	17671	1206		12
NVADIDLSTSVLGQR	1586.83	Q9WU19	Q9WU19	Hao1	Hydroxyacid oxidase 1	4.6234e-06	128.28	1.70793e+06	1.04636e+06	1.8285e+06	2189600	2.53315e+06	1.04232e+06	1.90193e+06	1.68306e+06	2.27814e+06	TRUE	TRUE	TRUE	18837	3349		7
LLIDEAIQK	1041.61	Q8C483;P26638;A2AFS0;A2AFS1	Q8C483	Sars	Serine--tRNA ligase, cytoplasmic	0.022319	71.877	1.70828e+06	2.95069e+06	2.60696e+06	1913300	2.50177e+06	2.23332e+06	2.13102e+06	2.89647e+06	1.60866e+06	TRUE	TRUE	TRUE	15289	1321		1
LDKESYPVFYLFR	1675.86	P57759	P57759	Erp29	Endoplasmic reticulum resident protein 29	0.00013311	81.278	1.70839e+06	1.34404e+06	760885	1355600	1.3877e+06	2.17815e+06	1.39418e+06	972341	1.37387e+06	TRUE	TRUE	TRUE	14105	1521		12
QEALLAAISEK	1171.64	V9GXH3;V9GXF0;V9GXP8;F8VPM7;Q99MI1;V9GWT6;Q99MI1-2;V9GX53;V9GXL1;Q3UHT7;Q6PH08;Q6PH08-3;Q6PH08-2	V9GXH3	Erc1;Erc2	ELKS/Rab6-interacting/CAST family member 1;ERC protein 2	0.015166	70.412	1.7098e+06	1.37649e+06	1.05567e+06	1402800	1.59136e+06	1.38001e+06	1.70144e+06	1.55586e+06	1.27575e+06	TRUE	TRUE	TRUE	19576	847		1
LTIIPQDPILFSGNLR	1796.02	Q8VI47	Q8VI47	Abcc2	Canalicular multispecific organic anion transporter 1	0.035324	55.452	1.71003e+06	987512	1.67369e+06	1502100	1.29645e+06	1.56485e+06	1.96266e+06	1.32412e+06	1.12133e+06	TRUE	TRUE	TRUE	16445	2635		1
WWSSGAGNPK	1088.5	A0A0R4J0I6;Q80XL6;D3YTQ5	A0A0R4J0I6	Acad11	Acyl-CoA dehydrogenase family member 11	0.020343	69.598	1.71015e+06	1.88438e+06	2.37239e+06	2649100	2.55233e+06	2.32251e+06	1.7881e+06	1.74577e+06	2.39863e+06	TRUE	TRUE	TRUE	27539	166		1
QAACIWLLSLVR	1428.79	Q6PDI5-2;Q6PDI5;A2ALV7	Q6PDI5-2	Ecm29;AI314180	Proteasome-associated protein ECM29 homolog	0.00056491	95.483	1.71155e+06	1.71362e+06	1.3604e+06	1411500	1.51092e+06	2.02647e+06	2.89771e+06	1.71235e+06	958839	TRUE	TRUE	TRUE	19413	2106		7
SGGLPLVLSMLTR	1342.76	Q4FE56;P70398	Q4FE56	Usp9x	Ubiquitin carboxyl-terminal hydrolase;Probable ubiquitin carboxyl-terminal hydrolase FAF-X	0.0031653	81.525	1.71167e+06	1.5797e+06	1.76565e+06	1298300	1.20904e+06	1.34823e+06	1.70182e+06	1.45198e+06	1.52822e+06	TRUE	TRUE	TRUE	21629	1668		4
GFGFGLVK	823.459	G3UX26;Q60930;D3YZT5;D3YUN8	G3UX26	Vdac2	Voltage-dependent anion-selective channel protein 2	0.026485	74.517	1.7119e+06	2.06194e+06	623145	1453600	1.31958e+06	1.24714e+06	970510	859918	1.72915e+06	TRUE	TRUE	TRUE	8305	877		3
ALLADIEAHYR	1270.67	Q8C2E7;Q8C2E7-2	Q8C2E7	Kiaa0196	WASH complex subunit strumpellin	0.00053191	93.096	1.71202e+06	1.4414e+06	1.3156e+06	1164400	1.66587e+06	1.15995e+06	1.4245e+06	1.44896e+06	1.58093e+06	TRUE	TRUE	TRUE	1310	2388		3
FFPEDVSEELIQEITQR	2079.02	P26043;Q7TSG6	P26043	Rdx	Radixin	8.0624e-05	103.97	1.71214e+06	2.96002e+07	7.58405e+06	28734000	1.51777e+07	3.21794e+07	1.24403e+07	1.43904e+07	1.24232e+07	TRUE	TRUE	TRUE	6886	1312		7
LLGLAELLR	996.633	E9Q411	E9Q411	Nbas	Neuroblastoma-amplified sequence	0.0016534	121.62	1.71296e+06	1.4525e+06	1.33664e+06	1200100	1.2632e+06	1.1946e+06	1.47769e+06	1.15431e+06	1.42566e+06	TRUE	TRUE	TRUE	15252	733		11
AVCCEDHIHCCPAGFQCHTEK	2615.02	Q3U9N4;P28798	Q3U9N4	Grn	Granulins;Acrogranin;Granulin-1;Granulin-2;Granulin-3;Granulin-4;Granulin-5;Granulin-6;Granulin-7	0.00031904	70.094	1.71319e+06	2.79551e+06	2.71978e+06	2227200	2.45341e+06	2.02234e+06	2.16878e+06	3.79428e+06	4.37194e+06	TRUE	TRUE	TRUE	2177	1343		6
LPLQSSPEGLDAAFIGVPLDTGTSNRPGAR	3035.57	A2AS89	A2AS89	Agmat	Agmatinase, mitochondrial	1.9412e-06	76.691	1.71413e+06	3.92608e+06	3.12615e+06	2104900	2.06632e+06	2.47641e+06	3.06101e+06	1.78787e+06	2.16458e+06	TRUE	TRUE	TRUE	15814	389		5
AFEAFLSNIVKPVASDIQAR	2175.17	F6TLV3;Q8BX90;E0CXY0	F6TLV3	Fndc3a	Fibronectin type-III domain-containing protein 3A	0.00030796	79.511	1.71436e+06	1.80688e+06	2.47281e+06	1421100	2.05237e+06	1.30883e+06	2.38442e+06	1.87081e+06	1.65798e+06	TRUE	TRUE	TRUE	613	823		13
HIISPNPHVR	1168.65	Q6PDI5-2;Q6PDI5;A2ALV7	Q6PDI5-2	Ecm29;AI314180	Proteasome-associated protein ECM29 homolog	0.00018566	99.688	1.71436e+06	2.52469e+06	2.12806e+06	1720000	1.7799e+06	1.95016e+06	2.20271e+06	2.58901e+06	2.17255e+06	TRUE	TRUE	TRUE	10092	2106		9
DTSNHFHVFVGDLSPEITTEDIK	2600.24	Q921W2;D3Z3Y4;P70318;D6RGU1;Q8CII5;G5E8L2;Q80ZW7;A0A0N4SUX1;A0A0U1RPB0	Q921W2	Tial1;Tia1	Nucleolysin TIAR	0.0030007	69.72	1.71483e+06	4.28615e+06	2.50691e+06	3305100	5.6567e+06	5.79737e+06	2.82182e+06	7.84991e+06	5.51522e+06	TRUE	TRUE	TRUE	4213	2757		4
IPMSYIHLDEMSTVTVPNTVTTGASTGADVNGR	3433.65	G3X982	G3X982	Aox3	Aldehyde oxidase 3	0.00010133	64.176	1.71518e+06	1.88839e+06	3.11131e+06	4104800	2.3059e+06	2.27927e+06	1.94827e+06	5.98784e+06	2.73665e+06	TRUE	TRUE	TRUE	11964	911		3
MTTLTPAYHAENYSPDDNR	2194.96	Q711T7	Q711T7	Nadsyn1	Glutamine-dependent NAD(+) synthetase	6.8433e-05	91.401	1.71577e+06	2.66457e+06	2.13116e+06	2634600	2.95895e+06	1.85365e+06	2.10652e+06	3.20977e+06	4.38498e+06	TRUE	TRUE	TRUE	17703	2153		9
YGEGHQAWIIGIVEK	1698.87	Q8BH69	Q8BH69	Sephs1	Selenide, water dikinase 1	0.00070976	77.746	1.71612e+06	2.12023e+06	1.44908e+06	1744200	2.47619e+06	1.51548e+06	2.39024e+06	2.21044e+06	3.4056e+06	TRUE	TRUE	TRUE	27842	2264		9
STVEGIQASVK	1117.6	Q64727	Q64727	Vcl	Vinculin	0.0014339	96.034	1.7167e+06	1.60274e+06	1.74104e+06	1980400	1.83395e+06	1.52512e+06	1.68209e+06	2.06177e+06	1.46058e+06	TRUE	TRUE	TRUE	22871	2048		6
GQIEEAGWSYVGGWTGQGGSK	2152.98	P47857;P47857-2;P47857-3	P47857	Pfkm	ATP-dependent 6-phosphofructokinase, muscle type	0.0020441	66.059	1.71682e+06	1.76146e+06	1.26919e+06	2613800	2.01448e+06	642284	2.38032e+06	2.54252e+06	1.51322e+06	TRUE	TRUE	TRUE	9189	1434		5
GNDPNVNIVPK	1165.61	S4R294;Q3TLH4-5;Q3TLH4;S4R2J9;A0A0A0MQ79;S4R2E2;S4R298	S4R294	Prrc2c	Protein PRRC2C	0.0096686	75.043	1.71752e+06	2.21516e+06	1.64156e+06	1552900	1.30377e+06	1.86271e+06	1.94903e+06	2.35451e+06	2.39983e+06	TRUE	TRUE	TRUE	8987	1799		1
DCNCWESLGEAYLSR	1858.76	F8VPK0	F8VPK0	Ttc37	Tetratricopeptide repeat domain 37	0.00012715	113.65	1.71764e+06	1.44336e+06	1.38323e+06	1208800	1.38049e+06	1.45888e+06	1.2017e+06	1.35105e+06	1.13074e+06	TRUE	TRUE	TRUE	3007	845		7
LLQCYPPPEDAAVK	1599.8	P17426-2;P17426	P17426-2	Ap2a1	AP-2 complex subunit alpha-1	0.037826	57.019	1.71916e+06	2.24398e+06	2.74908e+06	2286500	2.60383e+06	1.79276e+06	2.53152e+06	2.48611e+06	2.65061e+06	TRUE	TRUE	TRUE	15402	1264		1
ITLVTYECDK	1240.6	P08607;F6QLW4	P08607	C4bpa;C4bp	C4b-binding protein	0.0012486	104.01	1.71916e+06	1.59313e+06	1.12321e+06	1316600	1.95519e+06	1.7484e+06	1.68905e+06	1.46406e+06	3.16077e+06	TRUE	TRUE	TRUE	12308	1187		3
GVDFVSSAHVSHLR	1509.77	A0A0A0MQK8;Q9D0Z3-3;Q9D0Z3;Q9D0Z3-2	A0A0A0MQK8	Tmem53	Transmembrane protein 53	0.0044761	59.607	1.72057e+06	1.66009e+06	1.892e+06	1829000	2.24429e+06	1.80611e+06	1.27682e+06	1.48941e+06	1.75702e+06	TRUE	TRUE	TRUE	9540	55		1
TGIGSGLSLSGIVHPELSR	1879.02	P50544;B1AR28	P50544	Acadvl	Very long-chain specific acyl-CoA dehydrogenase, mitochondrial	0.00057107	61.096	1.7208e+06	3.73919e+06	1.61413e+06	1920100	1.49116e+06	2.0632e+06	1.73081e+06	2.00404e+06	2.10571e+06	TRUE	TRUE	TRUE	23630	1462		5
LNPSVFVIFR	1190.68	D3Z5I1	D3Z5I1	Zc3hav1	Zinc finger CCCH-type antiviral protein 1	0.025665	66.692	1.7208e+06	1.61719e+06	1.46843e+06	957830	1.15874e+06	1.22843e+06	2.33132e+06	2.08876e+06	1.4004e+06	TRUE	TRUE	TRUE	15678	603		3
APLNVQFSSPLPGEAVK	1752.94	Q80X90	Q80X90	Flnb	Filamin-B	0.05135	52.495	1.72162e+06	1.37341e+06	1.37459e+06	1992200	1.84511e+06	1.76287e+06	1.63938e+06	1.9917e+06	2.24703e+06	TRUE	TRUE	TRUE	1667	2214		1
VVHAFDMEDLGDK	1474.68	Q91WS0	Q91WS0	Cisd1	CDGSH iron-sulfur domain-containing protein 1	0.0008913	92.611	1.72267e+06	2.77303e+06	2.47911e+06	2357500	2.32171e+06	2.40057e+06	1.86952e+06	1.53242e+06	1.93378e+06	TRUE	TRUE	TRUE	26961	2678		9
EVIQSDGLWLVEFYAPWCGHCQR	2849.31	Q3TML0;Q922R8	Q3TML0	Pdia6	Protein disulfide-isomerase A6	0.0091389	48.896	1.72291e+06	1.37556e+06	1.6456e+06	1952300	1.52917e+06	1.33757e+06	1.30657e+06	1.38683e+06	832392	TRUE	TRUE	TRUE	6385	1802		2
IGIIGGTGLDDPEILEGR	1823.96	Q9CQ65	Q9CQ65	Mtap	S-methyl-5-thioadenosine phosphorylase	0.0087578	62.732	1.72326e+06	1.55704e+06	4.05331e+06	1132700	1.64541e+06	1.54046e+06	1.45081e+06	1.98881e+06	3.45122e+06	TRUE	TRUE	TRUE	11215	2881		4
GLYDGPVCEVSVTPK	1619.79	O08553	O08553	Dpysl2	Dihydropyrimidinase-related protein 2	0.0013532	84.718	1.72338e+06	2.23643e+06	2.40527e+06	2591600	2.54722e+06	2.10533e+06	1.81994e+06	2.25056e+06	3.04306e+06	TRUE	TRUE	TRUE	8938	994		9
AYLLQNLNEEGSTEKPSQEK	2277.11	A2AN08-3;A2AN08;A2AN08-5	A2AN08-3	Ubr4	E3 ubiquitin-protein ligase UBR4	0.00013698	106.28	1.72349e+06	2.57355e+06	2.58197e+06	2744600	2.65079e+06	2.62316e+06	3.43587e+06	3.02662e+06	2.79453e+06	TRUE	TRUE	TRUE	2466	371		9
DNHSPEVQHGSLLALGFTVGR	2233.12	Q6PDI5-2;Q6PDI5;A2ALV7;A2ALV6	Q6PDI5-2	Ecm29;AI314180	Proteasome-associated protein ECM29 homolog	6.8013e-06	107.09	1.72419e+06	3.13982e+06	1.57562e+06	1905200	2.57535e+06	2.23761e+06	2.66833e+06	3.91924e+06	3.02396e+06	TRUE	TRUE	TRUE	3864	2106		12
TLLPLLLESSTESAAEISSNSLER	2559.33	A2AN08-3;A2AN08;A2AN08-5;F6SSP6	A2AN08-3	Ubr4	E3 ubiquitin-protein ligase UBR4	0.0029258	54.582	1.72501e+06	1.94686e+06	2.00313e+06	2338600	2.18698e+06	2.50408e+06	2.41436e+06	2.40921e+06	1.42771e+06	TRUE	TRUE	TRUE	24017	371		5
CWYIHDFLK	1280.6	Q9CR09;M0QWS4	Q9CR09	Ufc1	Ubiquitin-fold modifier-conjugating enzyme 1	0.0022367	76.1	1.72537e+06	1.94276e+06	1.39666e+06	2026300	2.492e+06	2.51489e+06	1.69963e+06	2.16638e+06	1.50874e+06	TRUE	TRUE	TRUE	2859	2917		1
WCGTTQNYDADQK	1585.65	B9EHT6;A0A087WSN6;Q3UHL6;A0A087WR50;P11276;B7ZNJ1;A0A087WS56;A0A087WQE0	B9EHT6	Fn1	Fibronectin;Anastellin	7.2474e-05	115.18	1.72583e+06	1.12591e+06	1.88223e+06	2152700	2.2916e+06	1.89737e+06	1.89221e+06	2.14648e+06	2.7006e+06	TRUE	TRUE	TRUE	27243	29		10
VVDSLAPSITNVLVQGK	1738.98	Q7TSH2;F7DF70	Q7TSH2	Phkb	Phosphorylase b kinase regulatory subunit beta	0.010047	69.864	1.72642e+06	2.16238e+06	2.22209e+06	1554100	1.49871e+06	1.98196e+06	2.48166e+06	1.41875e+06	1.50532e+06	TRUE	TRUE	TRUE	26917	2186		4
AALEAIDELDLFGAHGGR	1853.93	A2AHQ7;Q8BWJ3;Q6PE66	A2AHQ7	Phka2	Phosphorylase b kinase regulatory subunit alpha, liver isoform	7.1425e-06	116	1.72806e+06	2.82386e+06	2.39964e+06	3023000	1.95787e+06	3.23256e+06	2.68177e+06	2.26435e+06	1.93522e+06	TRUE	TRUE	TRUE	124	342		10
TEALTQAFR	1035.53	Q9WTM5;A0A1B0GSR4;A0A1B0GRW3;A0A1B0GT54	Q9WTM5	Ruvbl2	RuvB-like 2	0.017052	75.043	1.72829e+06	1.46369e+06	1.0707e+06	1529300	2.15002e+06	1.55382e+06	1.8555e+06	2.00313e+06	2.1642e+06	TRUE	TRUE	TRUE	23415	3344		5
KPSIAAVVGSMDAHPNR	1748.9	Q8CJG0	Q8CJG0	Ago2	Protein argonaute-2	4.5701e-06	124.04	1.72876e+06	3.70981e+06	3.80832e+06	2339500	4.07661e+06	3.53305e+06	4.29494e+06	3.41084e+06	3.92802e+06	TRUE	TRUE	TRUE	13357	2458		10
LQGESTKPVYIPK	1458.81	Q61510;Q5SU71;Q5SU72	Q61510	Trim25	E3 ubiquitin/ISG15 ligase TRIM25	0.001826	104.42	1.72899e+06	2.13188e+06	2.56487e+06	1650400	2.07481e+06	1.68846e+06	1.76179e+06	2.81793e+06	2.45454e+06	TRUE	TRUE	TRUE	15988	1979		3
ANEQEPCGWWLAR	1615.72	Q6P5B5	Q6P5B5	Fxr2	Fragile X mental retardation syndrome-related protein 2	0.00276	83	1.72899e+06	2.75345e+06	1.56162e+06	1612400	2.07132e+06	1.8686e+06	2.22331e+06	2.92759e+06	1.4498e+06	TRUE	TRUE	TRUE	1561	2088		1
VLHDEILNKPMETLK	1778.96	A0A0G2JDH8;D3YXZ7;Q8R1T4	A0A0G2JDH8	Slc35a3	UDP-N-acetylglucosamine transporter	0.0062257	101.56	1.72923e+06	1.48738e+06	1.65462e+06	1605900	913036	1.0667e+06	1.17643e+06	1.74249e+06	1.68296e+06	TRUE	TRUE	TRUE	25974	80		2
LLSVDGWIYFQAPVK	1734.93	Q6PGC1	Q6PGC1	Dhx29	ATP-dependent RNA helicase Dhx29	0.00021	102.53	1.72934e+06	1.85453e+06	2.23647e+06	1653800	1.06903e+06	1.78592e+06	1.83958e+06	2.03819e+06	1.26701e+06	TRUE	TRUE	TRUE	15456	2113		6
VNVHGIFSVSSAALVEVHK	1992.08	Q3U2G2;Q61316	Q3U2G2	Hspa4	Heat shock 70 kDa protein 4	0.0014458	54.511	1.72934e+06	1.56553e+06	1.20578e+06	1213000	1.90079e+06	1.77766e+06	2.27812e+06	1.94987e+06	1.00531e+06	TRUE	TRUE	TRUE	26322	1819		5
CIGKPGGSLDNSEQK	1588.75	P62075	P62075	Timm13	Mitochondrial import inner membrane translocase subunit Tim13	0.00010513	96.673	1.72946e+06	2.25359e+06	2.50691e+06	2767600	2.45899e+06	1.66414e+06	1.31133e+06	1.5072e+06	1.2402e+06	TRUE	TRUE	TRUE	2618	1572		6
VPQAIHQLYLDSNK	1624.86	Q9JK53	Q9JK53	Prelp	Prolargin	0.0033329	68.033	1.7297e+06	2.98725e+06	2.71348e+06	2402600	2.22732e+06	2.36194e+06	3.28009e+06	3.6609e+06	504205	TRUE	TRUE	TRUE	26424	3236		4
IEFPLPDEK	1086.56	P62192	P62192	Psmc1	26S protease regulatory subunit 4	0.0025727	101.64	1.72993e+06	3.18869e+06	449999	2288900	1.99507e+06	2.05414e+06	2.43323e+06	2.56636e+06	3.24815e+06	TRUE	TRUE	TRUE	10978	1577		5
EMLGLYTENEGK	1382.64	Q3U2G2	Q3U2G2	Hspa4	Heat shock 70 kDa protein 4	0.00010209	117.02	1.73098e+06	2.55779e+06	2.68399e+06	1961000	2.06876e+06	1.89722e+06	2.10767e+06	2.01678e+06	1.59361e+06	TRUE	TRUE	TRUE	5771	1819		5
ILYLIQAWAHAFR	1600.89	B1ATZ0;B1ATZ1;Q3UMA3;Q99LI8	B1ATZ0	Hgs	Hepatocyte growth factor-regulated tyrosine kinase substrate	5.5705e-07	135.8	1.73098e+06	1.26803e+06	1.28347e+06	915130	1.2245e+06	1.30624e+06	1.39256e+06	893999	1.26652e+06	TRUE	TRUE	TRUE	11782	453		8
VSEYMDWILEK	1411.67	H9H9R5;A0A1C7CYU8;P26262	H9H9R5	Cyp4v3;Klkb1	Plasma kallikrein;Plasma kallikrein heavy chain;Plasma kallikrein light chain	0.0059891	90.149	1.73133e+06	3.13786e+06	2.5288e+06	2854800	2.42086e+06	2.41266e+06	2.84556e+06	2.97612e+06	917407	TRUE	TRUE	TRUE	26604	279		4
ETAAVIFLHGLGDTGHSWADALSTIR	2737.38	Q9WTL7	Q9WTL7	Lypla2	Acyl-protein thioesterase 2	9.7893e-07	85.467	1.73157e+06	1.62064e+06	2.42707e+06	3480500	1.49418e+06	3.76772e+06	4.34203e+06	2.60004e+06	2.59072e+06	TRUE	TRUE	TRUE	6193	3343		7
DLSSHQLNEFLAQVLQK	1969.03	P24527	P24527	Lta4h	Leukotriene A-4 hydrolase	2.5449e-10	116.86	1.73169e+06	1.77153e+06	2.94729e+06	1844000	2.36937e+06	2.03554e+06	1.63519e+06	2.18089e+06	1.5098e+06	TRUE	TRUE	TRUE	3765	1301		9
TALNNTLDLANVK	1385.75	Q8C2E7	Q8C2E7	Kiaa0196	WASH complex subunit strumpellin	0.00038279	110.54	1.73204e+06	1.55107e+06	1.60727e+06	1192800	1.16835e+06	953679	1.09826e+06	1.43155e+06	2.44412e+06	TRUE	TRUE	TRUE	23212	2388		2
LYVQNYTSAVPGTCLTIR	2055.05	Q3UHD6-2;Q3UHD6;A0A0G2JF85	Q3UHD6-2	Snx27	Sorting nexin-27	0.010806	78.486	1.73274e+06	2.2852e+06	1.76772e+06	1575600	1.83709e+06	2.09214e+06	1.99507e+06	2.10235e+06	1.53594e+06	TRUE	TRUE	TRUE	16961	1846		5
VFDYSEYWEGAR	1520.66	G5E8R3;E9QPD7;Q05920	G5E8R3	Pcx;Pc	Pyruvate carboxylase;Pyruvate carboxylase, mitochondrial	9.495e-05	140.16	1.73391e+06	3.36485e+06	1.88786e+06	2343600	2.35449e+06	1.90326e+06	3.12613e+06	2.32417e+06	2.00072e+06	TRUE	TRUE	TRUE	25362	806		7
VHLEGIFQAVYTAGVVLPK	2040.14	O70310	O70310	Nmt1	Glycylpeptide N-tetradecanoyltransferase 1	1.3056e-07	104.03	1.73426e+06	1.26598e+07	1.28704e+07	12326000	1.22019e+07	1.07609e+07	1.05135e+07	1.36556e+07	9.27272e+06	TRUE	TRUE	TRUE	25621	1098		9
AEGPEVDVNLPK	1266.65	E9Q616	E9Q616	Ahnak	AHNAK nucleoprotein (desmoyokin)	0.0099445	67.207	1.73485e+06	2.11053e+06	2.05723e+06	1885700	2.58232e+06	1.83839e+06	2.07735e+06	2.54935e+06	1.09653e+06	TRUE	TRUE	TRUE	481	748		5
SPHIDMGLDGVEIITNASGSHHVLR	2654.32	Q711T7;G5E8V4	Q711T7	Nadsyn1	Glutamine-dependent NAD(+) synthetase	3.2579e-08	101.75	1.73695e+06	2.37566e+06	1.46994e+06	1870200	2.53617e+06	2.37959e+06	1.43298e+06	3.0152e+06	1.93501e+06	TRUE	TRUE	TRUE	22360	2153		9
GDSGAPGKDGVAEPPQK	1608.77	Q8C7E7;A0A0J9YUR6	Q8C7E7	Stbd1	Starch-binding domain-containing protein 1	5.8331e-05	84.403	1.73695e+06	916896	1.18577e+06	1063900	781310	1.0008e+06	764472	619679	777430	TRUE	TRUE	TRUE	8121	2407		5
FTADELQILTYQLCHTYVR	2370.17	Q8CJG1;H3BJ70	Q8CJG1	Ago1	Protein argonaute-1	0.0031807	55.267	1.73707e+06	1.93035e+06	1.99542e+06	1177400	2.35635e+06	2.13649e+06	1.8045e+06	1.77946e+06	1.49095e+06	TRUE	TRUE	TRUE	7659	2459		2
VLSSLGYHVVTFDYR	1754.9	Q99LR1;D6RFU2	Q99LR1	Abhd12	Monoacylglycerol lipase ABHD12	0.010991	55.66	1.7373e+06	2.22542e+06	1.42513e+06	2252800	2.59348e+06	2.12441e+06	3.25922e+06	1.62554e+06	2.27166e+06	TRUE	TRUE	TRUE	26107	2833		4
SKGELWDSGATQGQEAK	1790.84	Q6PGL7-2;Q6PGL7;A0A0N4SUJ0;A0A0N4SV74	Q6PGL7-2	Fam21	WASH complex subunit FAM21	4.9011e-05	75.564	1.73812e+06	2.32409e+06	2.25976e+06	2296600	1.96589e+06	1.18811e+06	2.03121e+06	2.26842e+06	2.32267e+06	TRUE	TRUE	TRUE	21905	2114		8
KVSQALEQQAR	1256.68	Q8R2Q8	Q8R2Q8	Bst2	Bone marrow stromal antigen 2	0.00032533	98.754	1.73824e+06	1.25283e+06	1.47529e+06	694710	786646	673652	1.23316e+06	1.07426e+06	997947	TRUE	TRUE	TRUE	13616	2547		6
TGEPCVAELTEENFQR	1878.84	V9GXH3;V9GXF0;V9GXP8;F8VPM7;Q99MI1;V9GWT6;Q99MI1-2;Q99MI1-4	V9GXH3	Erc1	ELKS/Rab6-interacting/CAST family member 1	0.004004	85.258	1.73824e+06	2.08833e+06	1.24242e+06	1443300	1.81849e+06	1.40251e+06	1.59267e+06	2.67287e+06	2.36206e+06	TRUE	TRUE	TRUE	23614	847		3
YCNTWPMAISMLASK	1771.81	Q64442	Q64442	Sord	Sorbitol dehydrogenase	0.00078203	77.24	1.73836e+06	2.01802e+06	2.95067e+06	3135700	2.29776e+06	1.96002e+06	2.25143e+06	2.67556e+06	1.03709e+06	TRUE	TRUE	TRUE	27631	2035		14
GGNVLITDTWISMGQEDEK	2091.98	Q8R1A8;P11725	Q8R1A8	Otc	Ornithine carbamoyltransferase, mitochondrial	0.029715	76.728	1.73871e+06	2.63781e+06	1.93023e+06	1955600	2.24952e+06	1.71056e+06	2.86176e+06	2.13426e+06	1.15741e+06	TRUE	TRUE	TRUE	8455	1218		3
KIPAGAVSVLLGHPDVSGSTSAPSLK	2487.37	Q6PGL7-2;Q6PGL7;A0A0N4SUJ0;A0A0N4SV74	Q6PGL7-2	Fam21	WASH complex subunit FAM21	0.011277	79.172	1.74105e+06	1.82945e+06	1.32903e+06	1704000	2.26614e+06	1.50803e+06	1.89507e+06	1.55941e+06	2.05755e+06	TRUE	TRUE	TRUE	13039	2114		4
TYTVYLELEKDFAAEVVHPGDLK	2636.34	A2A7S7;Q91WQ3	A2A7S7	Yars	Tyrosine--tRNA ligase;Tyrosine--tRNA ligase, cytoplasmic;Tyrosine--tRNA ligase, cytoplasmic, N-terminally processed	1.7289e-06	93.255	1.74199e+06	4.28988e+06	4.2394e+06	2402300	1.30063e+06	4.55853e+06	3.1471e+06	3.45037e+06	1.78813e+06	TRUE	TRUE	TRUE	24820	312		15
ALLTPVAIAAGR	1151.7	P47791-2;P47791	P47791-2	Gsr	Glutathione reductase, mitochondrial	0.00073469	93.598	1.7421e+06	1.45977e+06	654322	2480200	3.19387e+06	2.62523e+06	2.24247e+06	2.32109e+06	2.45944e+06	TRUE	TRUE	TRUE	1350	1433		1
FKGPFTDVVTTNLK	1565.85	Q9WV55	Q9WV55	Vapa	Vesicle-associated membrane protein-associated protein A	0.006127	92.19	1.74222e+06	1.34656e+06	767311	1166900	3.55039e+06	1.70516e+06	1.14545e+06	2.92149e+06	1.85475e+06	TRUE	TRUE	TRUE	7128	3368		2
PAYGCEAETQIEDIK	1722.78	Q07113	Q07113	Igf2r	Cation-independent mannose-6-phosphate receptor	0.00016061	140.14	1.74245e+06	2.92467e+06	1.75635e+06	1927600	2.43248e+06	1.83744e+06	2.72925e+06	2.49176e+06	1.78468e+06	TRUE	TRUE	TRUE	19051	1761		8
LTLVCSTAPGPLELDLTGDLESFK	2575.31	Q99PT1	Q99PT1	Arhgdia	Rho GDP-dissociation inhibitor 1	0.067702	32.146	1.74292e+06	1.39589e+06	1.49286e+06	1637900	1.60763e+06	2.11503e+06	1.66083e+06	1.40929e+06	1.29605e+06	TRUE	TRUE	TRUE	16471	2855		1
RTEISIDISSK	1247.67	A2A6U3;Q80UG5-3;Q80UG5	A2A6U3	2017-09-09	Septin-9	0.00080059	121.36	1.74374e+06	2.10409e+06	2.19598e+06	1811500	1.64204e+06	1.95429e+06	2.4687e+06	2.57095e+06	1.73028e+06	TRUE	TRUE	TRUE	21019	309		6
LEALLDECTNPK	1401.68	Q3USZ8	Q3USZ8		Deleted in autism protein 1 homolog	1.6222e-05	130.98	1.74538e+06	965969	1.66692e+06	2181100	1.76804e+06	2.14921e+06	2.03674e+06	1.76935e+06	1.97863e+06	TRUE	TRUE	TRUE	14204	1866		6
YTAPWHMVFFSESLGIPSLR	2337.16	A0A0A0MQK8;Q9D0Z3-3;Q9D0Z3;Q9D0Z3-2	A0A0A0MQK8	Tmem53	Transmembrane protein 53	6.9146e-05	72.585	1.7455e+06	1.76519e+06	2.47911e+06	2360700	2.55826e+06	2.59073e+06	2.02377e+06	1.75641e+06	1.05738e+06	TRUE	TRUE	TRUE	28420	55		10
TVEINNTDAEGR	1317.62	Q6NSR8	Q6NSR8	Npepl1	Probable aminopeptidase NPEPL1	0.00010495	126.71	1.74643e+06	1.38526e+06	1.8641e+06	2187400	1.44082e+06	1.44216e+06	1.30361e+06	1.60965e+06	1.47242e+06	TRUE	TRUE	TRUE	24617	2077		6
GLAPVQAYLHIPDIIK	1747	G5E8R3;E9QPD7;Q05920	G5E8R3	Pcx;Pc	Pyruvate carboxylase;Pyruvate carboxylase, mitochondrial	0.00072886	64.04	1.74831e+06	2.13328e+06	2.12111e+06	2796100	2.79667e+06	2.60392e+06	3.23233e+06	2.4278e+06	1.91317e+06	TRUE	TRUE	TRUE	8738	806		9
IILHNTMESLLER	1567.84	Q9CQW1	Q9CQW1	Ykt6	Synaptobrevin homolog YKT6	6.3423e-05	102.52	1.74901e+06	1.51284e+06	424532	1291500	1.31028e+06	1.24463e+06	2.21177e+06	1.5227e+06	1.69237e+06	TRUE	TRUE	TRUE	11416	2909		6
HVIPMNPNTDDLFNAVGDGIVLCK	2638.29	Q61233	Q61233	Lcp1	Plastin-2	1.4406e-07	101.48	1.74913e+06	2.12722e+06	3.46912e+06	2910400	2.25649e+06	2.36639e+06	2.61876e+06	2.1078e+06	1.61084e+06	TRUE	TRUE	TRUE	10571	1969		6
YEADMCVR	1042.42	Q9D517	Q9D517	Agpat3	1-acyl-sn-glycerol-3-phosphate acyltransferase gamma	0.017441	81.784	1.751e+06	1.21655e+06	1.92769e+06	1564700	1.44152e+06	1.32199e+06	1.35338e+06	1.31519e+06	1.90024e+06	TRUE	TRUE	TRUE	27700	3040		3
SLGGIEGCLSK	1119.56	A3KMP2;D6RH59	A3KMP2	Ttc38	Tetratricopeptide repeat protein 38	0.002405	90.108	1.75217e+06	2.33528e+06	2.80761e+06	4811100	4.25691e+06	3.09027e+06	3.0471e+06	3.33972e+06	2.37256e+06	TRUE	TRUE	TRUE	22026	420		7
VFNFSVSHIFETR	1581.79	Q5SSW2	Q5SSW2	Psme4	Proteasome activator complex subunit 4	0.00092061	96.734	1.75229e+06	3.31477e+06	2.06033e+06	3154300	2.867e+06	3.22255e+06	2.8856e+06	3.07029e+06	3.52602e+06	TRUE	TRUE	TRUE	25408	1920		4
EALPDILTSIIR	1339.77	Q9DBN5;Q9DBN5-2	Q9DBN5	Lonp2	Lon protease homolog 2, peroxisomal	0.0009959	112.71	1.75439e+06	1.01465e+06	2.01224e+06	1397700	1.27122e+06	1.33525e+06	1.30142e+06	936749	1.31021e+06	TRUE	TRUE	TRUE	4570	3117		5
AAVFEEEDFQSMTYGFK	1997.87	Q6PHQ8;F7A8R0;F6UFC8	Q6PHQ8	Naa35	N-alpha-acetyltransferase 35, NatC auxiliary subunit	0.0028825	72.496	1.75451e+06	3.54269e+06	2.46887e+06	2479400	2.05342e+06	2.27307e+06	2.33866e+06	2.51553e+06	2.21021e+06	TRUE	TRUE	TRUE	224	2116		3
STGVPSGSSAATGSNR	1434.67	P63024	P63024	Vamp3	Vesicle-associated membrane protein 3	0.003999	66.538	1.75533e+06	1.14157e+06	1.67265e+06	1278300	2.65939e+06	994794	1.09702e+06	1.3783e+06	1.12492e+06	TRUE	TRUE	TRUE	22804	1630		3
TIEYLEEVAVNFAK	1624.83	Q8BMS1	Q8BMS1	Hadha	Trifunctional enzyme subunit alpha, mitochondrial;Long-chain enoyl-CoA hydratase;Long chain 3-hydroxyacyl-CoA dehydrogenase	0.0042996	94.616	1.75545e+06	2.45139e+06	1.99824e+06	1575200	1.63843e+06	1.78719e+06	2.30596e+06	1.47614e+06	1.07303e+06	TRUE	TRUE	TRUE	23789	2316		1
LQLPVWEYK	1174.64	O35286;A0A0G2JG10;Q497W9	O35286	Dhx15	Pre-mRNA-splicing factor ATP-dependent RNA helicase DHX15	0.057218	60.019	1.75638e+06	1.38395e+06	1.40888e+06	1193800	1.35364e+06	1.52184e+06	1.41401e+06	1.69468e+06	1.10769e+06	TRUE	TRUE	TRUE	16022	1035		1
LSGMPDLSLSFMNPR	1663.81	Q9JKC8;H7BWY2	Q9JKC8	Ap3m1	AP-3 complex subunit mu-1	0.0017387	99.215	1.75662e+06	2.36839e+06	2.55003e+06	1648600	2.1764e+06	1.67574e+06	1.62451e+06	2.0527e+06	1.53298e+06	TRUE	TRUE	TRUE	16209	3238		5
SPDTNYLFMGDYVDR	1791.78	P63330;P62715	P63330	Ppp2ca;Ppp2cb	Serine/threonine-protein phosphatase 2A catalytic subunit alpha isoform;Serine/threonine-protein phosphatase 2A catalytic subunit beta isoform	2.193e-20	161.48	1.75767e+06	2.40149e+06	1.59703e+06	2223000	2.39633e+06	2.61839e+06	3.1512e+06	2.61883e+06	2.48231e+06	TRUE	TRUE	TRUE	22346	1598		8
YEVDQHIQVLMDK	1616.79	E9Q414;E9Q1Y3	E9Q414	Apob	Apolipoprotein B-100;Apolipoprotein B-48	0.00077939	61.532	1.75779e+06	1.43767e+06	2.30664e+06	2136000	2.20512e+06	2.04317e+06	1.97305e+06	1.81459e+06	2.19999e+06	TRUE	TRUE	TRUE	27758	734		5
DDEIPVLKDELIHELK	1905.01	Q05D44	Q05D44	Eif5b	Eukaryotic translation initiation factor 5B	0.0014873	87.66	1.75802e+06	3.64929e+06	2.57474e+06	2483200	1.96682e+06	1.94348e+06	3.26265e+06	2.88058e+06	2.32556e+06	TRUE	TRUE	TRUE	3029	1755		10
GVEAGPDLLQ	997.508	A0A0R4J259;Q7TMK9-2;G3UZI2;G3UZ48;G3UXJ6;G3UY67;G3UYK7	A0A0R4J259	Syncrip;Gm20537	Heterogeneous nuclear ribonucleoprotein Q	0.041305	95.815	1.75802e+06	3.01094e+06	1.99636e+06	2211900	2.48235e+06	1.58622e+06	2.25868e+06	2.82443e+06	2.0993e+06	TRUE	TRUE	TRUE	9549	219		1
QGIETPEDQNDLRK	1641.8	E9Q4Q2;D3YZC9;D3YZD0;Q64213-2;Q64213-3;Q64213;D3YVH4	E9Q4Q2	Sf1	Splicing factor 1	0.0009156	99.669	1.75849e+06	2.28996e+06	2.72353e+06	2371700	2.31055e+06	2.71967e+06	1.97105e+06	3.48597e+06	2.53364e+06	TRUE	TRUE	TRUE	19733	565		11
YQELAVALDSSYVTNK	1799.89	Z4YJU8;E9PUQ5;Q921M4-2;Q921M4	Z4YJU8	Golga2	Golgin subfamily A member 2	0.00038339	90.689	1.75884e+06	1.24444e+06	743122	1578900	2.19582e+06	2.06034e+06	2.90238e+06	2.31669e+06	2.41892e+06	TRUE	TRUE	TRUE	28292	650		6
SKPYVSWPSSGGSEPGVPVPLR	2282.17	Q7TT50	Q7TT50	Cdc42bpb	Serine/threonine-protein kinase MRCK beta	0.027287	44.863	1.75896e+06	2.06707e+06	1.43875e+06	1640200	1.77827e+06	2.01264e+06	1.9005e+06	2.88773e+06	1.54468e+06	TRUE	TRUE	TRUE	21915	2189		1
AAQALAAQAVASR	1226.67	Q8BLY2	Q8BLY2	Tarsl2	Probable threonine--tRNA ligase 2, cytoplasmic	0.00010282	105.03	1.75931e+06	2.85361e+06	1.38267e+06	2668700	2.87362e+06	2.46512e+06	2.53143e+06	3.10693e+06	2.50271e+06	TRUE	TRUE	TRUE	174	2304		4
QATEGPCNMPK	1231.53	Q3TCD4;Q9WUR2-2;Q9WUR2;E9Q7A8;E9PYC6;E9Q858;E9PUY9;E9PYA9;E9PVM6	Q3TCD4	Eci2	Enoyl-CoA delta isomerase 2, mitochondrial	0.002405	90.108	1.75966e+06	577931	767827	1319100	569052	558671	634569	596682	344206	TRUE	TRUE	TRUE	19492	1783		4
LVSSENFDDYMK	1446.63	P04117	P04117	Fabp4	Fatty acid-binding protein, adipocyte	0.00073007	93.649	1.76036e+06	2.20295e+06	2.70202e+06	2532900	2.0504e+06	1.89435e+06	1.96075e+06	2.16848e+06	1.87512e+06	TRUE	TRUE	TRUE	16754	1165		1
SSCIVCNTLTQEK	1538.71	Q9JL15;A8DIL0	Q9JL15	Lgals8	Galectin-8;Galectin	5.4742e-06	129.88	1.76106e+06	2.24967e+06	2.40415e+06	1389900	1.66447e+06	1.52685e+06	2.15104e+06	3.72329e+06	2.89903e+06	TRUE	TRUE	TRUE	22582	3247		6
LHDVEHVLIDVGTGYYVEK	2185.11	Q9WU28;E9PVG3;E9PZ62;E9Q5Q8;E9Q093	Q9WU28	Pfdn5	Prefoldin subunit 5	0.063329	38.915	1.7613e+06	1.80147e+06	1.0305e+06	1818300	2.3102e+06	2.5602e+06	2.34419e+06	2.0531e+06	1.54306e+06	TRUE	TRUE	TRUE	14784	3350		1
NSDVLQSPLDSTARDEL	1858.89	Q8K297	Q8K297	Colgalt1	Procollagen galactosyltransferase 1	0.0007369	103.88	1.76188e+06	1.68714e+06	1.75842e+06	2332100	1.87266e+06	2.29628e+06	1.72108e+06	2.01133e+06	1.49803e+06	TRUE	TRUE	TRUE	18713	2487		12
GHIQLSYTDGDDCGSDKK	1994.86	Q07113	Q07113	Igf2r	Cation-independent mannose-6-phosphate receptor	3.5314e-08	112.01	1.76212e+06	2.54576e+06	2.04606e+06	1605400	1.75131e+06	1.90119e+06	2.49387e+06	1.9259e+06	3.60459e+06	TRUE	TRUE	TRUE	8532	1761		14
LPEDDEPPARPPAPAGASPLAEPAAPPSTPAAPK	3281.66	Q8BH78;Q8BHF5;Q99P72	Q8BH78	Rtn4	Reticulon;Reticulon-4	3.0045e-06	63.316	1.76212e+06	4.06503e+06	3.0929e+06	2757100	2.05098e+06	2.80361e+06	2.64192e+06	2.93666e+06	3.11307e+06	TRUE	TRUE	TRUE	15761	2265		7
IFNAEVLFR	1107.61	Q9QXB9	Q9QXB9	Drg2	Developmentally-regulated GTP-binding protein 2	0.0011667	133.6	1.76235e+06	2.7541e+06	1.3559e+06	1551700	1.21566e+06	1.58754e+06	1.40838e+06	1.43195e+06	1.62476e+06	TRUE	TRUE	TRUE	11112	3275		13
CMMDTDDEVRDR	1541.59	Q9QXK3-4;Q9QXK3	Q9QXK3-4	Copg2	Coatomer subunit gamma-2	0.023084	59.542	1.76259e+06	2.11696e+06	3.42957e+06	2968700	1.82349e+06	2.08975e+06	2.63296e+06	3.00659e+06	2.03296e+06	TRUE	TRUE	TRUE	2705	3279		3
LGNNALLLNSVMSAFR	1718.91	Q8BWQ6;I1E4X5;D3YW20;D3YW19;Q8BWQ6-3	Q8BWQ6	9030624J02Rik	UPF0505 protein C16orf62 homolog	0.00062338	87.001	1.7627e+06	1.32874e+06	2.23327e+06	1921400	1.25914e+06	1.40667e+06	1.58637e+06	1.83397e+06	1.79028e+06	TRUE	TRUE	TRUE	14693	2358		4
GYATDESTVSSVQGSR	1642.74	Q61584-3;A0A0G2JEP0;Q61584-4;Q61584;Q61584-7	Q61584-3	Fxr1	Fragile X mental retardation syndrome-related protein 1	1.7893e-13	145.09	1.7634e+06	2.31943e+06	2.5582e+06	3203900	2.39343e+06	2.55575e+06	2.15848e+06	2.49609e+06	2.41417e+06	TRUE	TRUE	TRUE	9732	1982		12
LLDPEDVDVPQPDEK	1707.82	E9Q3W4;Q9QXS1-15;Q9QXS1-10;Q9QXS1-9;Q9QXS1-12;Q9QXS1-11;Q9QXS1-13;Q9QXS1-5;Q9QXS1-3;Q9QXS1-16;Q9QXS1-4;Q9QXS1-14;Q9QXS1-6;Q9QXS1-7;Q9QXS1-8;Q9QXS1-2;Q9QXS1;A0A0R4J218;E9PW24;A0A0R4J223;E9Q9J6;A0A0R4J221	E9Q3W4	Plec	Plectin	0.002611	77.593	1.76387e+06	1.53512e+06	2.0732e+06	1436400	2.40796e+06	2.095e+06	2.27622e+06	2.20006e+06	2.30062e+06	TRUE	TRUE	TRUE	15163	731		6
LEESNSIGQDQTLTER	1818.86	O70551	O70551	Srpk1	SRSF protein kinase 1	0.00011043	108.98	1.76411e+06	2.47694e+06	2.68201e+06	2677400	2.13258e+06	2.13792e+06	2.55135e+06	2.85483e+06	2.31379e+06	TRUE	TRUE	TRUE	14265	1111		9
CFSIDNPGYEPEVVAVHPGGDTVAVGGTDGNVR	3384.57	O88342;A0A0J9YU05	O88342	Wdr1	WD repeat-containing protein 1	0.0016228	53.615	1.76411e+06	2.57169e+06	2.35116e+06	3516200	4.36059e+06	3.3588e+06	3.08018e+06	3.51053e+06	2.11089e+06	TRUE	TRUE	TRUE	2577	1115		5
SIQMLTLLR	1073.63	Q3V009;Q3V009-2	Q3V009	Tmed1	Transmembrane emp24 domain-containing protein 1	0.0022234	107.29	1.76528e+06	1.40661e+06	1.46214e+06	1997000	1.71945e+06	2.08164e+06	2.36345e+06	1.20277e+06	2.01682e+06	TRUE	TRUE	TRUE	21853	1879		10
KPYCNAHYPK	1276.6	Q61792;A2A6H0;A2A6G9;A2A6G6;A2A6G7;A2A6G8;A2A6G5;E9Q0N6;A2A6G4;Q9DC07	Q61792	Lasp1;Nebl	LIM and SH3 domain protein 1;LIM zinc-binding domain-containing Nebulette	0.001406	71.614	1.76621e+06	370841	399038	1445800	599461	400954	417157	581572	356583	TRUE	TRUE	TRUE	13382	1994		5
RVEAAQETVADYQQTIK	1948.99	E9Q586;E9Q3M3;O08788-2;O08788;D3YX34	E9Q586	Dctn1	Dynactin subunit 1	0.00088445	73.11	1.76668e+06	1.86759e+06	1.79984e+06	1500000	1.87289e+06	1.62471e+06	2.34839e+06	2.11358e+06	2.03158e+06	TRUE	TRUE	TRUE	21044	745		5
YYSFFDLNPK	1292.61	Q8CIB5;A6X941	Q8CIB5	Fermt2	Fermitin family homolog 2	0.0026818	93.178	1.76668e+06	1.53531e+06	1.87819e+06	1507600	1.57683e+06	1.84173e+06	1.4856e+06	1.36313e+06	1.71527e+06	TRUE	TRUE	TRUE	28597	2454		5
SSQDMLSVMEK	1253.56	P97290	P97290	Serping1	Plasma protease C1 inhibitor	0.00021384	122.26	1.76785e+06	1.9768e+06	4.29746e+06	3392000	2.94604e+06	3.02031e+06	3.75887e+06	3.86415e+06	4.85779e+06	TRUE	TRUE	TRUE	22696	1694		1
EATNPPIIQEEK	1367.69	P27773	P27773	Pdia3	Protein disulfide-isomerase A3	0.0083447	73.841	1.76809e+06	1.48131e+06	1.96921e+06	2004500	1.98588e+06	1.71597e+06	1.58123e+06	1.30593e+06	2.0331e+06	TRUE	TRUE	TRUE	4628	1330		3
LSPQFPSEEDSFHK	1646.76	Q99LD9	Q99LD9	Eif2b2	Translation initiation factor eIF-2B subunit beta	0.00098169	67.234	1.7682e+06	3.21788e+06	3.85792e+06	3154300	3.17957e+06	2.8707e+06	3.186e+06	4.49016e+06	2.13499e+06	TRUE	TRUE	TRUE	16276	2828		2
FDETEQALANER	1421.64	F8WHR6;Q569Z5-2;Q569Z5	F8WHR6	Ddx46	Probable ATP-dependent RNA helicase DDX46	0.0012724	88.056	1.76832e+06	1.11947e+06	1.85386e+06	1447100	1.68853e+06	1.38179e+06	1.95799e+06	1.60728e+06	953660	TRUE	TRUE	TRUE	6730	861		3
GNTAAYLLYAFTR	1459.75	Q9D0I9	Q9D0I9	Rars	Arginine--tRNA ligase, cytoplasmic	0.00085881	81.789	1.76961e+06	2.29704e+06	1.3435e+06	1377100	1.92067e+06	2.29135e+06	2.24743e+06	2.42346e+06	1.61997e+06	TRUE	TRUE	TRUE	9030	2997		15
MVAYLQDSALDDER	1624.74	Q6Y7W8;G3UYG6;G3UWR2;E9Q2M5;G3UZX7;G3UYR9;G3UZW5	Q6Y7W8	Gigyf2	PERQ amino acid-rich with GYF domain-containing protein 2	3.1937e-08	136.02	1.77043e+06	4.06811e+06	1.75532e+06	1483800	1.88359e+06	1.77527e+06	1.71307e+06	2.80171e+06	2.03363e+06	TRUE	TRUE	TRUE	17711	2131		7
ADQTGTLSCPSSWK	1536.69	Q3UZ09	Q3UZ09	C1rl	Complement C1r subcomponent-like protein	0.0039281	77.124	1.77113e+06	1.07471e+06	1.23725e+06	1754700	1.58368e+06	1.71136e+06	1.48313e+06	1.29877e+06	1.12415e+06	TRUE	TRUE	TRUE	397	1876		2
ADDIDIEAMLEAPYK	1692.79	Q8VH51-2;Q8VH51;E9Q8F0;B7ZD61;B7ZD63;B7ZD64;E9PZF9;D6RCZ8;E9Q999;D6RJ85	Q8VH51-2	Rbm39	RNA-binding protein 39	0.00096924	87.363	1.77125e+06	1.10315e+06	1.41865e+06	916320	1.25693e+06	1.06666e+06	1.10646e+06	1.39623e+06	960073	TRUE	TRUE	TRUE	319	2628		1
RAIYQATYR	1140.6	O55234	O55234	Psmb5	Proteasome subunit beta type-5	0.036088	76.17	1.7716e+06	2.29546e+06	1.66899e+06	1152100	1.324e+06	2.26146e+06	1.27148e+06	1.10867e+06	2.89618e+06	TRUE	TRUE	TRUE	20518	1090		1
LVLMSATGDNER	1304.64	Q99PU8-2;A0A0G2JGL8;Q99PU8;Q99PU8-3	Q99PU8-2	Dhx30	Putative ATP-dependent RNA helicase DHX30	0.0024765	83.883	1.7723e+06	1.51722e+06	1.43161e+06	1715200	1.02197e+06	1.94698e+06	1.53098e+06	1.57524e+06	1.28301e+06	TRUE	TRUE	TRUE	16664	2857		4
FSMPGFK	812.389	E9Q616	E9Q616	Ahnak	AHNAK nucleoprotein (desmoyokin)	0.03134	86.512	1.77253e+06	2.28324e+06	2.07968e+06	1574200	1.42652e+06	1.55542e+06	1.68981e+06	2.0374e+06	1.5049e+06	TRUE	TRUE	TRUE	7601	748		4
VVSQYSSLLSPMSVNAVMK	2039.04	P80315;G5E839	P80315	Cct4	T-complex protein 1 subunit delta	0.00076935	97.417	1.77265e+06	3.25266e+06	2.28043e+06	1809100	1.78502e+06	2.38706e+06	2.08212e+06	1.97857e+06	1.9341e+06	TRUE	TRUE	TRUE	27048	1682		3
TEDLEATSEHFK	1405.64	A0A0R4J0R1;O70404;A0A0U1RPE8	A0A0R4J0R1	Vamp8	Vesicle-associated membrane protein 8	2.3659e-05	155.06	1.77324e+06	1.7872e+06	1.87781e+06	2077300	1.80129e+06	1.12993e+06	2.59569e+06	2.45131e+06	7.86238e+06	TRUE	TRUE	TRUE	23425	177		11
NTQPAEEFVVR	1288.64	Q9D2E2;Q9D2E2-2	Q9D2E2	Toe1	Target of EGR1 protein 1	0.06013	67.704	1.77382e+06	1.90778e+06	1.03651e+06	1547100	1.42373e+06	1.36179e+06	1.23392e+06	1.60544e+06	937947	TRUE	TRUE	TRUE	18824	3027		1
PLHSSGINVNAAPFQSMQTVFNMNAPVPPANEPETLK	3946.93	Q60865;F6YP03	Q60865	Caprin1	Caprin-1	0.0022577	47.808	1.77417e+06	4.43508e+06	3.35602e+06	2661300	3.33813e+06	3.1979e+06	2.90857e+06	3.88155e+06	6.42139e+06	TRUE	TRUE	TRUE	19201	1950		4
IAIDLFK	818.49	P49182	P49182	Serpind1	Heparin cofactor 2	0.033727	83.614	1.77452e+06	1.14661e+06	1.97288e+06	2379700	2.78075e+06	2.16257e+06	2.32427e+06	2.07267e+06	1.78771e+06	TRUE	TRUE	TRUE	10706	1445		5
GSVNMPFMDFLTK	1485.7	P52196	P52196	Tst	Thiosulfate sulfurtransferase	0.031319	61.213	1.77488e+06	1.86834e+06	2.08391e+06	1846900	1.86418e+06	1.92583e+06	2.43295e+06	1.92702e+06	2.00741e+06	TRUE	TRUE	TRUE	9381	1477		1
LVITNGMVIPNYSSR	1662.88	Q3UEL5;Q8VC12	Q3UEL5	Uroc1	Urocanate hydratase	1.7007e-28	214.04	1.77499e+06	1.92326e+06	2.98402e+06	6844500	4.51241e+06	3.87822e+06	2.11319e+06	7.75272e+06	4.68269e+06	TRUE	TRUE	TRUE	16652	1837		10
SIDQFANLVLHQTVER	1868.97	Q8VC85	Q8VC85	Lsm1	U6 snRNA-associated Sm-like protein LSm1	9.5953e-05	101.39	1.77581e+06	2.29686e+06	2.37333e+06	1587400	1.60449e+06	1.43645e+06	1.49113e+06	1.87304e+06	2.46134e+06	TRUE	TRUE	TRUE	21771	2583		3
ESPHKPVQLGR	1246.68	P06684	P06684	C5	Complement C5;Complement C5 beta chain;Complement C5 alpha chain;C5a anaphylatoxin;Complement C5 alpha chain	0.0027991	82.029	1.77628e+06	1.63043e+06	2.40771e+06	1506800	2.21372e+06	740952	76726.5	1.16731e+06	1.32997e+06	TRUE	TRUE	TRUE	6142	1172		7
[truncated: 26,903 more rows]

## Sheet: WT vs Wrn comparison
AC Leading protein	AC Proteins	Protein Name	Gene name	Nb of quantified peptides	Norm Intensity ER WT 1	Norm Intensity ER WT 2	Norm Intensity ER WT 3	Norm Intensity ER Wrn 1	Norm Intensity ER Wrn 2	Norm Intensity ER Wrn 3	welch's test	ratio Wrn/WT	Log2(ratio)	z-score
[truncated: 3,097 more rows]

[truncated: 2 more sheets: WT vs WrnVitC comparison,  Wrn vs WrnVitC comparison]
