# Supplementary material for: Vitamin C alters the amount of specific endoplasmic reticulum associated proteins involved in lipid metabolism in the liver of mice synthesizing a nonfunctional Werner syndrome (Wrn) mutant protein
Source: PLoS One. 2018 Mar 1;13(3):e0193170. doi: 10.1371/journal.pone.0193170 (PMC5832228; doi:10.1371/journal.pone.0193170)
Supplement: S2 Table — (XLSX) [file pone.0193170.s003.xlsx]

## Sheet: S2 Table
S2 Table. Label-Free Quantification of proteins between wild type and Wrn mutant mice treated with or without vitamin C exhibiting significant difference of expression based on ANOVA.
Leading razor peptide	Protein names	Gene names	Number of Peptides	Norm Intensity ER WT 1	Norm Intensity ER WT 2	Norm Intensity ER WT 3	Norm Intensity ER Wrn 1	Norm Intensity ER Wrn 2	Norm Intensity ER Wrn 3	Norm Intensity ER Wrn+VitC 1	Norm Intensity ER Wrn+VitC 2	Norm Intensity ER Wrn+VitC 3	Mean WT	Mean Wrn	Mean Wrn+VitC	SEM WT	SEM Wrn	SEM Wrn+VitC	ANOVA P-value	Welch test WT vs Wrn	Welch test WT vs Wrn+VitC	Welch test Wrn vs Wrn+VitC	Ratio Wrn/WT	Fold Change Wrn/WT	Ratio Wrn+vitc/WT	Fold Change Wrn+vitc/WT	Ratio Wrn+vitc/Wrn	Fold Change Wrn+vitc/Wrn
Q9CPN9	Protein 2210010C04Rik	2210010C04Rik	1	1.19515e+07	1.62978e+07	1.65687e+07	39064000	3.11552e+07	2.41409e+07	2.00699e+07	2.23519e+07	8.50254e+06	1.49393e+07	3.14534e+07	1.69748e+07	1.49597e+06	4.31051e+06	4.28705e+06	0.0346103	0.0494455	0.690147	0.0758612	2.10541	2.10541	1.13625	1.13625	0.539681	1.85294
D6RI81	UPF0317 protein C14orf159 homolog, mitochondrial	9030617O03Rik	1	2.52432e+06	331506	1.58445e+06	423471	331748	2.54859e+06	3.69089e+06	4.02733e+06	5.21223e+06	1.48009e+06	1.10127e+06	4.31015e+06	635157	724145	461376	0.019811	0.714498	0.0264419	0.0269833	0.744057	1.34398	2.91209	2.91209	3.9138	3.9138
Q8VCH0	3-ketoacyl-CoA thiolase B, peroxisomal	Acaa1b	17	4.65852e+08	3.4498e+08	5.95398e+08	1162749800	9.88394e+08	9.32281e+08	6.33384e+08	6.1488e+08	5.78472e+08	4.68743e+08	1.02781e+09	6.08912e+08	7.23037e+07	6.9388e+07	1.61302e+07	0.00127893	0.00508656	0.18741	0.0217188	2.19269	2.19269	1.29903	1.29903	0.592438	1.68794
Q9DBK0	Acyl-coenzyme A thioesterase 12	Acot12	3	3.23944e+06	1.99595e+06	2.00415e+06	4.04217e+06	3.80693e+06	5.52829e+06	4.22089e+06	6.86522e+06	7.0897e+06	2.41318e+06	4.45913e+06	6.05861e+06	413137	538876	921139	0.0223592	0.0428828	0.0414481	0.22468	1.84782	1.84782	2.51063	2.51063	1.3587	1.3587
Q8BWN8	Acyl-coenzyme A thioesterase 4	Acot4	5	3.51246e+06	1.88876e+06	3.72875e+06	9.16217e+06	8.17159e+06	7.20651e+06	6.01834e+06	2.85788e+06	5.46199e+06	3.04333e+06	8.18009e+06	4.7794e+06	580649	564566	974093	0.00689268	0.00317295	0.216111	0.0520627	2.68788	2.68788	1.57045	1.57045	0.584272	1.71153
H7BX88	Carnitine O-acetyltransferase	Crat	2	853320	576859	780585	1928680	1.80253e+06	1.17644e+06	1.31682e+06	550495	576759	736921	1.63588e+06	814693	82739.8	232591	251180	0.0370317	0.0480746	0.791977	0.074829	2.21989	2.21989	1.10554	1.10554	0.498014	2.00798
Q99KP3	Lambda-crystallin homolog	Cryl1	1	448730	543220	590360	1154000	1.24786e+06	1.22466e+06	656400	550216	323152	527437	1.20884e+06	509923	41640	28226.1	98287.6	0.000362091	0.000368143	0.88119	0.013747	2.29192	2.29192	0.966794	1.03435	0.421828	2.37063
Q9DBE0	Cysteine sulfinic acid decarboxylase	Csad	13	1.48736e+08	1.67776e+08	1.12837e+08	74431700	5.20901e+07	7.77501e+07	4.10988e+07	5.25679e+07	2.97763e+07	1.43116e+08	6.80906e+07	4.11476e+07	1.61063e+07	8.0574e+06	6.57943e+06	0.001575	0.0261427	0.013884	0.0630912	0.475771	2.10185	0.287512	3.47812	0.604307	1.65479
Q9WUD0	Cytochrome P450 2B10	Cyp2b10	19	9.74476e+07	8.95036e+07	1.06365e+08	2.35915e+08	1.76452e+08	1.74897e+08	2.66443e+08	2.30868e+08	3.16631e+08	9.77721e+07	1.95755e+08	2.71314e+08	4.87016e+06	2.00852e+07	2.48772e+07	0.00178862	0.0334818	0.0169944	0.0802795	2.00216	2.00216	2.77496	2.77496	1.38599	1.38599
P12790	Cytochrome P450 2B9	Cyp2b9	10	4.4873e+06	3.31506e+06	3.28717e+06	56877700	3.01087e+07	1.88916e+07	4.75633e+07	4.19958e+07	5.34488e+07	3.69651e+06	3.52927e+07	4.76693e+07	395476	1.12678e+07	3.30663e+06	0.00948264	0.106947	0.00509294	0.388347	9.54757	9.54757	12.8958	12.8958	1.35069	1.35069
O35728	Cytochrome P450 4A14	Cyp4a14	25	1.18929e+08	7.42904e+07	2.2632e+08	5.33358e+08	4.01505e+08	4.65809e+08	4.18497e+08	3.18018e+08	6.93975e+08	1.39846e+08	4.66891e+08	4.7683e+08	4.51161e+07	3.80664e+07	1.1238e+08	0.0282911	0.00563119	0.0799771	0.939592	3.3386	3.3386	3.40967	3.40967	1.02129	1.02129
Q60991	25-hydroxycholesterol 7-alpha-hydroxylase	Cyp7b1	19	4.8056e+08	3.7045e+08	3.27145e+08	9.58992e+07	1.45892e+08	1.31045e+08	2.27385e+08	1.57641e+08	1.34819e+08	3.92718e+08	1.24279e+08	1.73282e+08	4.56654e+07	1.4823e+07	2.78426e+07	0.0022474	0.01962	0.0216963	0.216669	0.316458	3.15997	0.441237	2.26636	1.3943	1.3943
A0A087WR57	Death-associated protein 1	Dap	1	448730	331506	1.24232e+06	2270400	2.56488e+06	3.92528e+06	1.60773e+06	300262	1.75396e+06	674187	2.92019e+06	1.22065e+06	286078	509685	462125	0.0239101	0.028564	0.381931	0.069525	4.33142	4.33142	1.81055	1.81055	0.418004	2.39232
D3YTV3	Probable ATP-dependent RNA helicase DHX34	Dhx34	1	248136	117020	141874	423471	331748	327679	154786	300262	284640	169010	360966	246562	40208.2	31274.5	46109.4	0.0379685	0.0218316	0.274872	0.118797	2.13577	2.13577	1.45886	1.45886	0.683062	1.464
Q8BVG4	Dipeptidyl peptidase 9	Dpp9	1	448730	331506	402870	1800100	1.46058e+06	952026	1.48484e+06	2.15547e+06	1.29777e+06	394368	1.40424e+06	1.64603e+06	34105.6	246434	260384	0.0117473	0.0522473	0.0386618	0.537109	3.56072	3.56072	4.17384	4.17384	1.17219	1.17219
Q01279	Epidermal growth factor receptor	Egfr	29	2.51149e+08	2.35071e+08	2.22467e+08	7.97134e+07	1.35458e+08	1.09644e+08	1.48001e+08	1.5669e+08	1.27839e+08	2.36229e+08	1.08272e+08	1.44177e+08	8.30015e+06	1.61067e+07	8.54531e+06	0.00060042	0.00588723	0.00151553	0.142254	0.458334	2.18181	0.610326	1.63847	1.33162	1.33162
Q9DBM2	Peroxisomal bifunctional enzyme;Enoyl-CoA hydratase/3,2-trans-enoyl-CoA isomerase;3-hydroxyacyl-CoA dehydrogenase	Ehhadh	34	2.94905e+08	2.49228e+08	3.43985e+08	6.79742e+08	6.33193e+08	6.18863e+08	4.64978e+08	3.92868e+08	4.55008e+08	2.96039e+08	6.43933e+08	4.37618e+08	2.736e+07	1.83761e+07	2.25595e+07	0.000121559	0.000892022	0.0174061	0.00242644	2.17516	2.17516	1.47824	1.47824	0.679602	1.47145
J3QP80	MORF4 family-associated protein 1	Gm5814;Mrfap1	1	1.17549e+06	1.35029e+06	1.10987e+06	423471	949513	1.07616e+06	319023	300262	323152	1.21188e+06	816383	314145	71747.5	199829	7043.3	0.00605785	0.177195	0.0059423	0.128316	0.673649	1.48445	0.259221	3.85771	0.384802	2.59874
P13745	Glutathione S-transferase A1;Glutathione S-transferase A1, N-terminally processed;Glutathione S-transferase A2;Glutathione S-transferase	Gsta1;Gsta2	6	9.25197e+06	1.83795e+07	1.85533e+07	50551100	4.78004e+07	3.772e+07	3.50249e+07	4.11829e+07	3.23765e+07	1.53949e+07	4.53572e+07	3.61948e+07	3.07188e+06	3.90028e+06	2.60862e+06	0.00163165	0.00450645	0.00717827	0.132864	2.94624	2.94624	2.35109	2.35109	0.797995	1.25314
Q80W21	Glutathione S-transferase Mu 7	Gstm7	1	1.19257e+06	1.50416e+06	328717	2396700	2.95162e+06	1.78243e+06	1.71155e+06	1.47581e+06	1.48108e+06	1.00848e+06	2.37692e+06	1.55615e+06	351584	337663	77714.7	0.0390803	0.0485448	0.256877	0.129296	2.35692	2.35692	1.54306	1.54306	0.654692	1.52743
Q8VCB3	Glycogen [starch] synthase, liver	Gys2	33	1.27867e+09	1.00009e+09	1.23562e+09	462381360	4.41321e+08	6.52582e+08	5.22021e+08	5.7253e+08	6.15752e+08	1.17146e+09	5.18762e+08	5.70101e+08	8.6582e+07	6.71859e+07	2.70849e+07	0.000686588	0.00481407	0.0137182	0.536049	0.442834	2.25818	0.486659	2.05483	1.09897	1.09897
G3XA48	Isopentenyl-diphosphate Delta-isomerase 1	Idi1	2	3.28453e+06	2.99974e+06	3.83867e+06	1883430	663497	1.70581e+06	2.30309e+06	600524	646303	3.37431e+06	1.41758e+06	1.18331e+06	246302	380511	560049	0.0183954	0.0173978	0.0429541	0.749003	0.420109	2.38034	0.350681	2.8516	0.834738	1.19798
A0A075B6A3	Ig alpha chain C region	Igha	8	1.28265e+08	1.29159e+08	1.12883e+08	21902720	5.60876e+07	3.19978e+07	3.00705e+07	6.24173e+07	5.8139e+06	1.23436e+08	3.66627e+07	3.27672e+07	5.28281e+06	1.01402e+07	1.63955e+07	0.00229938	0.00468557	0.0226372	0.851573	0.297019	3.36679	0.26546	3.76704	0.893749	1.11888
A0A075B5P4	Ig gamma-1 chain C region secreted form;Ig gamma-1 chain C region, membrane-bound form	Ighg1	3	8.95473e+06	1.10181e+07	9.2909e+06	4.94417e+06	8.95786e+06	3.21009e+06	957068	5.40264e+06	969455	9.75457e+06	5.70404e+06	2.44305e+06	639169	1.70218e+06	1.4798e+06	0.0245387	0.127725	0.0246613	0.223084	0.584755	1.71012	0.250452	3.99278	0.428302	2.3348
A0A0G2JE99	Ig lambda-1 chain C region	Iglc1	2	3.89211e+06	4.75906e+06	3.22864e+06	1.36658e+06	1.37756e+06	1.5086e+06	2.13751e+06	2.30493e+06	696858	3.95994e+06	1.41758e+06	1.7131e+06	443096	45619	510414	0.00706163	0.0279795	0.0301375	0.621608	0.357981	2.79345	0.432608	2.31156	1.20847	1.20847
A0A1B0GRS5	Macrophage scavenger receptor types I and II	Msr1	1	1.30716e+06	1.41883e+06	1.70027e+06	423471	331748	327679	319023	300262	323152	1.47542e+06	360966	314145	116955	31274.5	7043.3	3.56503e-05	0.00747464	0.00978918	0.270644	0.244653	4.08742	0.212919	4.69662	0.87029	1.14904
Q5HZI1	Microtubule-associated tumor suppressor 1 homolog	Mtus1	1	448730	331506	328717	5328900	4.67352e+06	4.73867e+06	5.3338e+06	5.90831e+06	5.20271e+06	369651	4.91369e+06	5.48161e+06	39547.6	208453	216682	1.55254e-06	0.00154066	0.00133209	0.132038	13.2928	13.2928	14.8292	14.8292	1.11558	1.11558
A2AKN8	Major urinary protein 17	Mup17;Mup13;Mup8	2	1.31674e+09	1.38531e+09	1.13317e+09	315376000	5.13545e+08	3.49626e+08	8.68873e+08	9.77272e+08	7.33474e+08	1.27841e+09	3.92849e+08	8.59873e+08	7.52686e+07	6.11527e+07	7.05221e+07	0.000318117	0.000965159	0.0155081	0.00787056	0.307296	3.25419	0.672613	1.48674	2.18881	2.18881
Q9CQ75	NADH dehydrogenase [ubiquinone] 1 alpha subcomplex subunit 2	Ndufa2	1	1.18368e+06	1.0471e+06	1.02392e+06	1240000	735290	944426	726271	300262	323152	1.0849e+06	973239	449895	49840.5	146408	138346	0.020244	0.532832	0.0325693	0.0603594	0.897076	1.11473	0.414688	2.41145	0.462266	2.16326
Q3UKN6	Nucleobindin-2;Nesfatin-1	Nucb2	1	1.31337e+06	1.80986e+06	2.04869e+06	423471	331748	746135	319023	300262	1.16001e+06	1.72397e+06	500452	593100	216569	125663	283509	0.013085	0.0139782	0.0371758	0.786212	0.29029	3.44483	0.344031	2.90671	1.18513	1.18513
Q8VFZ9	Olfactory receptor	Olfr784	1	3.09913e+06	3.19382e+06	2.66501e+06	2276500	2.89513e+06	3.90254e+06	535992	1.29372e+06	323152	2.98598e+06	3.02472e+06	717621	162798	473850	294529	0.00426595	0.944201	0.00589784	0.0207359	1.01297	1.01297	0.24033	4.16095	0.237252	4.21493
Q8BFY6	Peflin	Pef1	2	1.81211e+06	1.44781e+06	1.97824e+06	2097450	2.60789e+06	2.61106e+06	638045	1.4749e+06	809988	1.74605e+06	2.4388e+06	974309	156645	170678	255167	0.00595021	0.0407013	0.0740058	0.012296	1.39675	1.39675	0.558007	1.79209	0.399503	2.50311
G3UYF9	Prefoldin subunit 6	Pfdn6	1	448730	692526	328717	1407600	1.45326e+06	1.6096e+06	969652	786042	323152	489991	1.49015e+06	692948	107030	61161.9	192346	0.00389574	0.00314911	0.421934	0.0430688	3.04119	3.04119	1.41421	1.41421	0.465018	2.15046
O70570	Polymeric immunoglobulin receptor;Secretory component	Pigr	25	8.08637e+07	1.09527e+08	1.13892e+08	2.38934e+08	2.12237e+08	1.75054e+08	2.35019e+08	2.46099e+08	2.41658e+08	1.01427e+08	2.08742e+08	2.40925e+08	1.03588e+07	1.8523e+07	3.21938e+06	0.000502403	0.0133609	0.00294744	0.221909	2.05804	2.05804	2.37535	2.37535	1.15418	1.15418
Q8C767	Protein phosphatase 1 regulatory subunit 3B	Ppp1r3b	2	8.12505e+06	7.77531e+06	6.42486e+06	4684300	4.79023e+06	2.99122e+06	4.86513e+06	2.14848e+06	1.24493e+06	7.44174e+06	4.15525e+06	2.75285e+06	518367	582817	1.08788e+06	0.0131884	0.0139397	0.0327135	0.336902	0.55837	1.79093	0.36992	2.70329	0.662498	1.50944
A0A0R4J135	Selenium-binding protein 2	Selenbp2	30	1.41212e+09	1.33227e+09	9.8103e+08	4.30637e+08	5.06329e+08	5.07597e+08	5.76845e+08	6.59711e+08	3.58373e+08	1.24181e+09	4.81521e+08	5.31643e+08	1.3241e+08	2.54449e+07	8.98769e+07	0.00203898	0.025526	0.0150919	0.63865	0.387759	2.57892	0.428121	2.33579	1.10409	1.10409
Q00898	Alpha-1-antitrypsin 1-5	Serpina1e	5	1.06853e+08	6.88997e+07	1.12945e+08	1.71163e+07	2.7155e+07	1.77052e+07	4.33386e+07	5.62183e+07	2.82684e+07	9.62325e+07	2.06588e+07	4.26084e+07	1.37792e+07	3.25253e+06	8.07671e+06	0.00334122	0.0264412	0.0392505	0.0978459	0.214676	4.65818	0.442765	2.25853	2.06248	2.06248
Q3TSS7	Squalene monooxygenase	Sqle	4	1.37569e+07	1.00715e+07	1.00102e+07	4.47467e+06	2.38876e+06	4.79428e+06	4.33135e+06	4.17505e+06	4.71352e+06	1.12795e+07	3.8859e+06	4.40664e+06	1.23881e+06	754238	159937	0.00137258	0.011495	0.0292661	0.563989	0.344509	2.90268	0.390675	2.55967	1.13401	1.13401
Q91YE8-2	Isoform 2 of Synaptopodin-2	Synpo2	1	3.89995e+06	5.34062e+06	6.11534e+06	423471	331748	1.73187e+06	3.29106e+06	5.05766e+06	2.60851e+06	5.11864e+06	829029	3.65241e+06	649088	452195	729728	0.00752081	0.00771745	0.208623	0.039472	0.161963	6.17426	0.713551	1.40144	4.40565	4.40565
Q62351	Transferrin receptor protein 1	Tfrc	12	2.46758e+07	3.72552e+07	3.91053e+07	1.42311e+07	1.46009e+07	1.23464e+07	2.05787e+07	1.99912e+07	1.75022e+07	3.36787e+07	1.37261e+07	1.93573e+07	4.53306e+06	698063	942967	0.00505586	0.0450513	0.0815715	0.0105818	0.407561	2.45362	0.574764	1.73984	1.41025	1.41025
V9GX22	Transmembrane protein 254	Tmem254b	2	7.26453e+07	5.39438e+07	4.57494e+07	26501800	2.09101e+07	2.52883e+07	2.03756e+07	1.6178e+07	2.68331e+07	5.74462e+07	2.42334e+07	2.11289e+07	7.95922e+06	1.69817e+06	3.09882e+06	0.00391629	0.0475007	0.0317259	0.442382	0.421845	2.37054	0.367803	2.71884	0.871891	1.14693
D3Z125	Tumor protein D52	Tpd52	3	5.34775e+06	6.56706e+06	4.5354e+06	2.11164e+06	1.92426e+06	3.69112e+06	4.71088e+06	5.38836e+06	3.61301e+06	5.4834e+06	2.57568e+06	4.57075e+06	590398	560341	517265	0.0259543	0.023435	0.310623	0.0594156	0.469722	2.12892	0.833561	1.19967	1.77458	1.77458
D3Z7V9	Tripartite motif-containing protein 3	Trim3	1	448730	331506	363322	423471	331748	327679	716557	818481	1.10044e+06	381186	360966	878492	34998.5	31274.5	114807	0.00350129	0.689085	0.0397898	0.0380445	0.946956	1.05601	2.30463	2.30463	2.43372	2.43372
Z4YL87	Pre-rRNA-processing protein TSR2 homolog	Tsr2	2	2.78468e+06	1.56382e+06	3.91513e+06	3195400	2.9293e+06	3.12056e+06	638045	1.51853e+06	1.06063e+06	2.75455e+06	3.08175e+06	1.0724e+06	678932	79227.5	254242	0.0309378	0.678273	0.118449	0.0102179	1.11879	1.11879	0.38932	2.56858	0.347984	2.8737
Q9ESL4	Mitogen-activated protein kinase kinase kinase MLT	Zak	3	1.41802e+06	1.82324e+06	1.38887e+06	1.11695e+06	1.38507e+06	1.17877e+06	3.4441e+06	4.055e+06	3.90712e+06	1.54337e+06	1.22693e+06	3.80207e+06	140184	81056.4	184006	2.58364e-05	0.139838	0.000856721	0.00156945	0.794966	1.25791	2.46348	2.46348	3.09885	3.09885
Norm intensity = normalized intensity
ER = Endoplasmic Reticulum fraction
VitC = mice treated with 0.4% vitamin C in drinking water since weaning
SEM = standard error of the mean
Fold change in red indicates up regulation
Fold change in blue indicates down regulation
