# Supplementary material for: Vitamin C alters the amount of specific endoplasmic reticulum associated proteins involved in lipid metabolism in the liver of mice synthesizing a nonfunctional Werner syndrome (Wrn) mutant protein
Source: PLoS One. 2018 Mar 1;13(3):e0193170. doi: 10.1371/journal.pone.0193170 (PMC5832228; doi:10.1371/journal.pone.0193170)
Supplement: S3 Table — (XLSX) [file pone.0193170.s004.xlsx]

## Sheet: S3 Table
S3 Table. Peptides used for the Multiple Reaction Monitoring analyses.
Protein symbols	Leading razor peptide	Peptides used for the MRM*	Peptides identified in the LFQ
Gstm7	Q80W21	LFLEYTDSSYEEK	No
Pigr	O70570	NVDLQVLAPEPELLYK	Yes
		VALEEEVVDSSISEK	Yes
Tmem254b	V9GX22	GTATGAGYFQR	Yes
Selenbp2	A0A0R4J135	GSFVLLDGETFEVK	Yes
		HEIIQTLQMTDGLIPLEIR	Yes
Nucb2	Q3UKN6	LVTLEEFLR	No
Synpo2	Q91YE8	APPPVAYNPIHSPSYPLAAIK	No
Tpd52	D3Z125	ASAAFSSVGSVITK	Yes
Igha	A0A075B6A3	NPEGAVFTWEPSTGK	Yes
		AVQNSCGCYSVSSVLPGCAER	Yes
Abca7	E9Q6G4	LLDVGGTGQR	Yes
Cyp2b9	P12790	DYIDTYLLR	No
Tfrc	Q62351	ILNIFGVIK	Yes
		LDTYEALTQK	Yes
Lamtor5	Q9D1L9	GVHTLLDLVVR	Yes
Bst2	Q8R2Q8	VSQALEQQAR	Yes
		LNQELENLR	Yes
Oat	P29758	GLLNAIVIR	Yes
C1galt1c1	Q9JMG2	LNSLLSVPEK	No
Rnf181	Q9CY62	GAWSWAPGGR	No
		AVVESLPR	No
Cd81	P35762	TFHETLNCCGSNALTTLTTTILR	Yes
		NSLCPSGGNILTPLLQQDCHQK	Yes
Tymp	Q99N42	NFVHAVIDGR	Yes
		VAAALTAMDNPLGR	Yes
Masp2	Q91WP0	LVSPGFPEK	No
Saysd1	Q8K190	AEPAAATPK	No
Sh3bgrl	Q9JJU8	VYIASSSGSTAIK	Yes
		ENNAVYAFLGLTAPPGSK	No
Proz	Q9CQW3	SYSCTCSPGYEGK	Yes
		SSQSQPSFPWQVR	Yes
Golt1a	A0A5C8	TFAFFFQR	Yes
Gjb1	P28230	LLSEQDGSLK	Yes
Csad	Q9DBE0	FFNQLFSGLDPHALAGR	Yes
		GAAFLGLGTDSVR	Yes
* Amino acids in one single letter code. Bold K and R are stable isotope labeled amino acids.
