# Supplementary material for: Vitamin C alters the amount of specific endoplasmic reticulum associated proteins involved in lipid metabolism in the liver of mice synthesizing a nonfunctional Werner syndrome (Wrn) mutant protein
Source: PLoS One. 2018 Mar 1;13(3):e0193170. doi: 10.1371/journal.pone.0193170 (PMC5832228; doi:10.1371/journal.pone.0193170)
Supplement: S4 Table — (XLSX) [file pone.0193170.s005.xlsx]

## Sheet: Csad (Q9DBE0)
Csad			FFNQLFSGLDPHALAGR 3+y7							FFNQLFSGLDPHALAGR 3+y12							GAAFLGLGTDSVR 2+y9							GAAFLGLGTDSVR 2+y8
Sample Name		Area of endogenous peptide	Area of standard peptide	Normalization factor (with respect to the standard peptide)	Normalized area	Mean	CV%		Area of endogenous peptide	Area of standard peptide	Normalization factor (with respect to the standard peptide)	Normalized area	Mean	CV%		Area of endogenous peptide	Area of standard peptide	Normalization factor (with respect to the standard peptide)	Normalized area	Mean	CV%		Area of endogenous peptide	Area of standard peptide	Normalization factor (with respect to the standard peptide)	Normalized area	Mean	CV%		Sum of normalized areas	Mean	CV%	Ratio Wrn/WT	Ratio Wrn+Vit C/WT	Ratio Wrn+Vit C/Wrn
WT1		128100	8550000	1	128100	98831.2	25.9873		59170	4945000	1	59170	49946.6	16.0195		137100	699000	1	137100	108158	23.1893		372100	1834000	1	372100	292847	23.9678		696470	549782	23.3472	0.40817	0.781396	1.91439
WT2		77820	7532000	0.880936	88337.9				35000	3779000	0.764206	45799.2				84750	638500	0.913448	92780.3				204800	1402000	0.764449	267905				494823			0.0411856	0.404639	0.183389	<-- Welch's t-test
WT3		88080	9407000	1.10023	80055.7				37920	4179000	0.845096	44870.6				109100	806200	1.15336	94593				249200	1916000	1.04471	238535				458054
Wrn1		25230	6334000	0.740819	34056.9	45511.6	34.7957		17600	4317000	0.873003	20160.3	20129.9	5.71211		39960	642700	0.919456	43460.5	44903.3	5.7135		99900	1775000	0.96783	103221	113860	11.5246		200898	224405	14.3935
Wrn2		67740	9109000	1.06538	63582.9				21690	5044000	1.02002	21264.3				47030	686800	0.982546	47865.4				135600	1935000	1.05507	128522				261235
Wrn3		30470	6698000	0.783392	38895				14850	3872000	0.783013	18965.2				27520	443400	0.634335	43384				86240	1440000	0.785169	109836				211080
Wrn VitC 1		60150	9385000	1.09766	54798.3	72096.4	37.448		25320	5715000	1.15571	21908.6	33798.4	39.924		69870	758800	1.08555	64363.6	71973	10.4756		146700	2176000	1.18648	123643	251730	53.0708		264714	429597	41.8581
Wrn VitC 2		94250	7808000	0.913216	103207				43750	4464000	0.90273	48464.1				76020	668900	0.956938	79440.8				283200	1331000	0.725736	390224				621336
Wrn VitC 3		74440	10920000	1.27719	58284.1				34040	5426000	1.09727	31022.4				78480	760700	1.08827	72114.5				230400	1751000	0.954744	241321				402742

## Sheet: Gstm7 (Q80W21)
Gstm7		LFLEYTDSSYEEK 2+y9							LFLEYTDSSYEEK 2+y8							LFLEYTDSSYEEK 2+y7
Sample Name		Area of endogenous peptide	Area of standard peptide	Normalization factor (with respect to the standard peptide)	Normalized area	Mean	CV%		Area of endogenous peptide	Area of standard peptide	Normalization factor (with respect to the standard peptide)	Normalized area	Mean	CV%		Area of endogenous peptide	Area of standard peptide	Normalization factor (with respect to the standard peptide)	Normalized area	Mean	CV%		Sum of normalized areas	Mean	CV%	Ratio Wrn/WT	Ratio Wrn+Vit C/WT	Ratio Wrn+Vit C/Wrn
WT1		7456	2225803	1	7456	5975.2	28.3734		9080	1465298	1	9080	5289.46	64.2373		5153	945228	1	5153	3529.51	40.1085		21689	14794.2	42.1959	0.534583	0.679914	1.27186
WT2		7426	2605536	1.1706	6343.73				6235	2139072	1.45982	4271.07				3465	1283016	1.35736	2552.75				13167.5			0.187274	0.331314	0.436983	<-- Welch's t-test
WT3		5353	2887799	1.29742	4125.88				4876	2838271	1.93699	2517.3				4075	1336138	1.41356	2882.79				9525.98
Wrn1		1807	2130421	0.957147	1887.9	3494.06	39.8482		1932	1944322	1.32691	1456.01	2248.84	51.3051		2239	914920	0.967936	2313.17	2165.81	23.3069		5657.08	7908.71	30.9292
Wrn2		3841	1961591	0.881296	4358.35				3259	1336719	0.912251	3572.48				2186	800717	0.847115	2580.52				10511.4
Wrn3		4530	2380330	1.06943	4235.92				2005	1710056	1.16704	1718.03				1359	800977	0.84739	1603.75				7557.69
Wrn VitC 1		3528	2414535	1.08479	3252.23	4732.11	50.9782		3283	1615834	1.10273	2977.15	2709.19	54.2762		3304	923769	0.977298	3380.75	2617.47	25.274		9610.13	10058.8	34.7089
Wrn VitC 2		6125	1813921	0.814951	7515.79				4813	1751202	1.19512	4027.22				2161	924409	0.977975	2209.67				13752.7
Wrn VitC 3		3361	2182107	0.980368	3428.3				1456	1899475	1.29631	1123.19				2590	1082298	1.14501	2261.98				6813.48

## Sheet: Pigr (O70570)
Pigr		NVDLQVLAPEPELLYK 2+y10							NVDLQVLAPEPELLYK 2+y9							NVDLQVLAPEPELLYK 2+y8							VALEEEVVDSSISEK 2+y9							VALEEEVVDSSISEK 2+y8							VALEEEVVDSSISEK.E 2+y7
Sample Name		Area of endogenous peptide	Area of standard peptide	Normalization factor (with respect to the standard peptide)	Normalized area	Mean	CV%		Area of endogenous peptide	Area of standard peptide	Normalization factor (with respect to the standard peptide)	Normalized area	Mean	CV%		Area of endogenous peptide	Area of standard peptide	Normalization factor (with respect to the standard peptide)	Normalized area	Mean	CV%		Area of endogenous peptide	Area of standard peptide	Normalization factor (with respect to the standard peptide)	Normalized area	Mean	CV%		Area of endogenous peptide	Area of standard peptide	Normalization factor (with respect to the standard peptide)	Normalized area	Mean	CV%		Area of endogenous peptide	Area of standard peptide	Normalization factor (with respect to the standard peptide)	Normalized area	Mean	CV%		Sum of normalized areas	Mean	CV%	Ratio Wrn/WT	Ratio Wrn+Vit C/WT	Ratio Wrn+Vit C/Wrn
WT1		21677	965750	1	21677	29428.2	76.1504		21471	1058452	1	21471	33242.3	68.8201		26234	1740618	1	26234	44070.2	71.6264		5115	104168	1	5115	6695.17	44.9356		14859	257302	1	14859	14252.2	25.8373		7816	138385	1	7816	7907.28	40.5132		97172	135595	63.1619	1.21133	1.52656	1.26024
WT2		56847	1003941	1.03955	54684.5				77642	1378669	1.30253	59608.5				95775	2070474	1.18951	80516.7				12474	127836	1.22721	10164.5				20315	297105	1.15469	17593.4				14666	181934	1.31469	11155.4				233723			0.624939	0.283168	0.0778351
WT3		15199	1231089	1.27475	11923.1				25066	1422782	1.34421	18647.4				35613	2434748	1.39878	25460				7360	159525	1.53142	4806				14284	356685	1.38625	10304.1				7119	207385	1.49861	4750.41				75890.9
Wrn1		36517	946792	0.98037	37248.2	37000.7	9.23283		39655	910096	0.859837	46119.2	36264	36.7382		50184	1262812	0.725496	69172	58398.8	17.0043		7445	111140	1.06693	6977.96	7574.16	11.884		13056	228046	0.886297	14731	18880.5	19.1625		9246	185168	1.33806	6909.98	6132.32	13.1053		181158	164250	12.9576
Wrn2		31302	903263	0.935297	33467.4				22087	1107625	1.04646	21106.4				46191	1620612	0.931056	49611.4				10101	122213	1.17323	8609.57				18719	225336	0.875765	21374.5				7010	156920	1.13394	6182				140351
Wrn3		42627	1021859	1.0581	40286.4				39992	1018361	0.962123	41566.4				61498	1897513	1.09014	56413.1				9025	131762	1.2649	7134.96				18856	236252	0.91819	20536.1				6820	177906	1.28559	5304.97				171242
Wrn VitC 1		46826	963140	0.997297	46952.9	48225.2	7.81746		38109	1248263	1.17933	32314.1	38194	18.7256		83811	1712968	0.984115	85163.8	73931.9	29.7092		9593	106283	1.0203	9402.1	9933.26	15.6303		27945	252383	0.980882	28489.7	22608.9	23.4258		17025	125131	0.904224	18828.3	14101.3	31.2217		221151	206995	11.1116
Wrn VitC 2		46362	853381	0.883646	52466.7				39461	1156621	1.09275	36111.7				67891	2430397	1.39628	48622.6				13244	118099	1.13374	11681.7				16328	230650	0.896417	18214.7				14552	150753	1.08937	13358.1				180456
Wrn VitC 3		47768	1019356	1.05551	45256				51546	1182054	1.11678	46156.1				107827	2132568	1.22518	88009.2				11157	133342	1.28007	8715.95				20840	253863	0.986634	21122.3				11061	151289	1.09325	10117.6				219377
[truncated: 1 more columns]

## Sheet: Tmem254b (V9GX22) 
Tmem254b		GTATGAGYFQR 2+y8							GTATGAGYFQR 2+y7							GTATGAGYFQR 2+y5
Sample Name		Area of endogenous peptide	Area of standard peptide	Normalization factor (with respect to the standard peptide)	Normalized area	Mean	CV%		Area of endogenous peptide	Area of standard peptide	Normalization factor (with respect to the standard peptide)	Normalized area	Mean	CV%		Area of endogenous peptide	Area of standard peptide	Normalization factor (with respect to the standard peptide)	Normalized area	Mean	CV%		Sum of normalized areas	Mean	CV%	Ratio Wrn/WT	Ratio Wrn+Vit C/WT	Ratio Wrn+Vit C/Wrn
WT1		111828	1611372	1	111828	82752.3	30.4298		232293	3647016	1	232293	177470	26.7786		281852	3606234	1	281852	210140	29.9032		625973	470362	28.7538	0.430384	0.338523	0.786561
WT2		73697	1746625	1.08394	67990.1				167820	4023053	1.10311	152134				198636	3895915	1.08033	183866				403990			0.0689821	0.0556862	0.117211	<-- Welch's t-test
WT3		91878	2163245	1.34249	68438.7				203465	5014401	1.37493	147982				213111	4666144	1.29391	164703				381124
Wrn1		35924	1653871	1.02637	35000.9	31399.2	10.9381		87362	3294708	0.903398	96703.7	82277.3	20.2614		89008	3221869	0.893417	99626.5	88759.9	11.9577		231331	202436	15.0508
Wrn2		29921	1553486	0.964077	31035.9				77370	3277188	0.898594	86101.1				79481	3248476	0.900795	88234.3				205371
Wrn3		31680	1812740	1.12497	28160.8				65180	3712684	1.01801	64027.1				83194	3825828	1.06089	78418.8				170607
Wrn VitC 1		30986	1769255	1.09798	28220.9	28660	9.10235		66330	3778031	1.03592	64029.8	62235.7	15.2872		76751	3756476	1.04166	73681.3	68332.8	8.27161		165932	159229	10.2224
Wrn VitC 2		38316	1962506	1.21791	31460.5				79918	4121061	1.12998	70725				79610	4166927	1.15548	68897.8				171083
Wrn VitC 3		31535	1932209	1.19911	26298.7				57725	4052258	1.11112	51952.3				66060	3816573	1.05833	62419.3				140670

## Sheet: Selenbp2 (A0A0R4J135)
Selenbp2		GSFVLLDGETFEVK 2+y10							GSFVLLDGETFEVK 2+y9							GSFVLLDGETFEVK 2+y8							HEIIQTLQMTDGLIPLEIR 2+y5
Sample Name		Area of endogenous peptide	Area of standard peptide	Normalization factor (with respect to the standard peptide)	Normalized area	Mean	CV%		Area of endogenous peptide	Area of standard peptide	Normalization factor (with respect to the standard peptide)	Normalized area	Mean	CV%		Area of endogenous peptide	Area of standard peptide	Normalization factor (with respect to the standard peptide)	Normalized area	Mean	CV%		Area of endogenous peptide	Area of standard peptide	Normalization factor (with respect to the standard peptide)	Normalized area	Mean	CV%		Sum of normalized areas	Mean	CV%	Ratio Wrn/WT	Ratio Wrn+Vit C/WT	Ratio Wrn+Vit C/Wrn
WT1		197480	2371714	1	197480	150315	49.9449		247999	3287512	1	247999	197629	47.0629		215470	3305902	1	215470	178522	54.1636		70724	195557	1	70724	52473.6	50.5985		731673	578940	50.036	0.249396	0.276467	1.10855
WT2		221917	2774152	1.16968	189724				314255	4057964	1.23436	254590				286518	3769280	1.14017	251295				78036	235930	1.20645	64682.3				760291			0.120321	0.12718	0.584014	<-- Welch's t-test
WT3		72343	2691733	1.13493	63742.2				90169	3282820	0.998573	90297.9				98175	4717259	1.42692	68802				30499	270927	1.38541	22014.4				244856
Wrn1		29862	1712155	0.721906	41365.5	41123.4	4.71526		53376	3062087	0.93143	57305.4	45177.1	32.3827		56256	3432473	1.03829	54181.6	44350.2	29.6825		14124	179841	0.919635	15358.3	13734.6	13.6118		168211	144385	19.6759
Wrn2		30967	1710802	0.721336	42930.1				31365	3564280	1.08419	28929.5				32918	3702204	1.11988	29394.3				14129	236343	1.20856	11690.7				112945
Wrn3		30774	1867889	0.787569	39074.7				43929	2929577	0.891123	49296.2				43065	2877609	0.870446	49474.6				14724	203419	1.0402	14154.9				152000
Wrn VitC 1		27538	1822495	0.768429	35836.7	34897.4	25.6212		52864	2890230	0.879154	60130.5	56461.8	42.6178		53108	3617051	1.09412	48539.5	53277.4	9.85163		12853	192601	0.984884	13050.3	15421.5	13.8852		157557	160058	22.1724
Wrn VitC 2		39729	2174516	0.916854	43331.9				62449	2615992	0.795736	78479.5				57080	3202695	0.968781	58919.4				21761	265963	1.36003	16000.4				196731
Wrn VitC 3		25968	2412995	1.01741	25523.7				31105	3322730	1.01071	30775.3				51222	3233236	0.978019	52373.2				20782	236093	1.20728	17213.8				125886

## Sheet: Nucb2 (Q3UKN6)
Nucb2		﻿LVTLEEFLR 2+y7							﻿LVTLEEFLR 2+y5							﻿LVTLEEFLR 2+y4
Sample Name		Area of endogenous peptide	Area of standard peptide	Normalization factor (with respect to the standard peptide)	Normalized area	Mean	CV%		Area of endogenous peptide	Area of standard peptide	Normalization factor (with respect to the standard peptide)	Normalized area	Mean	CV%		Area of endogenous peptide	Area of standard peptide	Normalization factor (with respect to the standard peptide)	Normalized area	Mean	CV%		Sum of normalized areas	Mean	CV%	Ratio Wrn/WT	Ratio Wrn+Vit C/WT	Ratio Wrn+Vit C/Wrn
WT1		15129	12831141	1	15129	12328.1	32.4576		not quantifiable	N/A	-	-	-	-		not quantifiable	N/A	-	-	-	-		15129	12328.1	32.4576	0.31213	0.350884	1.12416
WT2		16599	15094538	1.1764	14110				not quantifiable	N/A	-	-				not quantifiable	N/A	-	-				14110			0.0585411	0.0720198	0.532898	<-- Welch's t-test
WT3		8650	14329932	1.11681	7745.28				not quantifiable	N/A	-	-				not quantifiable	N/A	-	-				7745.28
Wrn1		2144	10281283	0.801276	2675.73	3847.97	27.4996		not quantifiable	N/A	-	-	-	-		not quantifiable	N/A	-	-	-	-		2675.73	3847.97	27.4996
Wrn2		4724	12807738	0.998176	4732.63				not quantifiable	N/A	-	-				not quantifiable	N/A	-	-				4732.63
Wrn3		4389	13617485	1.06128	4135.56				not quantifiable	N/A	-	-				not quantifiable	N/A	-	-				4135.56
Wrn VitC 1		5230	14506682	1.13058	4625.93	4325.74	11.5471		not quantifiable	N/A	-	-	-	-		not quantifiable	N/A	-	-	-	-		4625.93	4325.74	11.5471
Wrn VitC 2		4454	12418083	0.967808	4602.15				not quantifiable	N/A	-	-				not quantifiable	N/A	-	-				4602.15
Wrn VitC 3		4150	14203079	1.10692	3749.13				not quantifiable	N/A	-	-				not quantifiable	N/A	-	-				3749.13
									the signal detected was not quantifiable due to low signal to noise ratio							the signal detected was not quantifiable due to low signal to noise ratio
									N/A=not applicable							N/A=not applicable

## Sheet: Synpo2 (Q91YE8)
Synpo2		﻿APPPVAYNPIHSPSYPLAAIK 3+y10							﻿APPPVAYNPIHSPSYPLAAIK 3+y9							﻿APPPVAYNPIHSPSYPLAAIK 3+y6
Sample Name		Area of endogenous peptide	Area of standard peptide	Normalization factor (with respect to the standard peptide)	Normalized area	Mean	CV%		Area of endogenous peptide	Area of standard peptide	Normalization factor (with respect to the standard peptide)	Normalized area	Mean	CV%		Area of endogenous peptide	Area of standard peptide	Normalization factor (with respect to the standard peptide)	Normalized area	Mean	CV%		Sum of normalized areas	Mean	CV%	Ratio Wrn/WT	Ratio Wrn+Vit C/WT	Ratio Wrn+Vit C/Wrn
WT1		not quantifiable	N/A	-	-	-	-		7582	832827	1	7582	4889.37	68.3988		not quantifiable	N/A	-	-	-	-		7582	4889.37	68.3988	2.10191	2.28391	1.08659
WT2		not quantifiable	N/A	-	-				1423	1034236	1.24184	1145.88				not quantifiable	N/A	-	-				1145.88			0.21105	0.265939	0.869705	<-- Welch's t-test
WT3		not quantifiable	N/A	-	-				8951	1254944	1.50685	5940.21				not quantifiable	N/A	-	-				5940.21
Wrn1		not quantifiable	N/A	-	-	-	-		14661	898030	1.07829	13596.5	10277	49.5139		not quantifiable	N/A	-	-	-	-		13596.5	10277	49.5139
Wrn2		not quantifiable	N/A	-	-				16105	1046561	1.25664	12816				not quantifiable	N/A	-	-				12816
Wrn3		not quantifiable	N/A	-	-				5581	1051926	1.26308	4418.57				not quantifiable	N/A	-	-				4418.57
Wrn VitC 1		not quantifiable	N/A	-	-	-	-		15565	1010559	1.21341	12827.5	11166.9	63.8321		not quantifiable	N/A	-	-	-	-		12827.5	11166.9	63.8321
Wrn VitC 2		not quantifiable	N/A	-	-				13936	670183	0.804709	17318.1				not quantifiable	N/A	-	-				17318.1
Wrn VitC 3		not quantifiable	N/A	-	-				4587	1138617	1.36717	3355.1				not quantifiable	N/A	-	-				3355.1
		the signal detected was not quantifiable due to low signal to noise ratio														the signal detected was not quantifiable due to low signal to noise ratio
		N/A=not applicable														N/A=not applicable

## Sheet: Tpd52 (D3Z125) 
Tpd52		﻿ASAAFSSVGSVITK 2+y10							﻿ASAAFSSVGSVITK 2+y9							﻿ASAAFSSVGSVITK 2+y6
Sample Name		Area of endogenous peptide	Area of standard peptide	Normalization factor (with respect to the standard peptide)	Normalized area	Mean	CV%		Area of endogenous peptide	Area of standard peptide	Normalization factor (with respect to the standard peptide)	Normalized area	Mean	CV%		Area of endogenous peptide	Area of standard peptide	Normalization factor (with respect to the standard peptide)	Normalized area	Mean	CV%		Sum of normalized areas	Mean	CV%	Ratio Wrn/WT	Ratio Wrn+Vit C/WT	Ratio Wrn+Vit C/Wrn
WT1		not quantifiable	N/A	-	-	-	-		12088	1008110	1	12088	8886.07	33.7551		not quantifiable	N/A	-	-	-	-		12088	8886.07	33.7551	0.575812	0.974204	1.69188
WT2		not quantifiable	N/A	-	-				8849	1058384	1.04987	8428.67				not quantifiable	N/A	-	-				8428.67			0.189182	0.936891	0.257085	<-- Welch's t-test
WT3		not quantifiable	N/A	-	-				7620	1250794	1.24073	6141.54				not quantifiable	N/A	-	-				6141.54
Wrn1		not quantifiable	N/A	-	-	-	-		1618	882667	0.875566	1847.95	5116.71	55.4465		not quantifiable	N/A	-	-	-	-		1847.95	5116.71	55.4465
Wrn2		not quantifiable	N/A	-	-				4267	619952	0.614965	6938.61				not quantifiable	N/A	-	-				6938.61
Wrn3		not quantifiable	N/A	-	-				7168	1100946	1.09209	6563.57				not quantifiable	N/A	-	-				6563.57
Wrn VitC 1		not quantifiable	N/A	-	-	-	-		10635	864135	0.857183	12406.9	8656.85	41.8193		not quantifiable	N/A	-	-	-	-		12406.9	8656.85	41.8193
Wrn VitC 2		not quantifiable	N/A	-	-				10490	1261723	1.25157	8381.45				not quantifiable	N/A	-	-				8381.45
Wrn VitC 3		not quantifiable	N/A	-	-				5727	1114098	1.10514	5182.17				not quantifiable	N/A	-	-				5182.17
		the signal detected was not quantifiable due to low signal to noise ratio														the signal detected was not quantifiable due to low signal to noise ratio
		N/A=not applicable														N/A=not applicable

## Sheet: Igha (A0A075B6A3)
Igha		﻿NPEGAVFTWEPSTGK 2+y9							﻿NPEGAVFTWEPSTGK 2+y8							﻿NPEGAVFTWEPSTGK 2+y5							﻿AVQNSCGCYSVSSVLPGCAER 2+y6
Sample Name		Area of endogenous peptide	Area of standard peptide	Normalization factor (with respect to the standard peptide)	Normalized area	Mean	CV%		Area of endogenous peptide	Area of standard peptide	Normalization factor (with respect to the standard peptide)	Normalized area	Mean	CV%		Area of endogenous peptide	Area of standard peptide	Normalization factor (with respect to the standard peptide)	Normalized area	Mean	CV%		Area of endogenous peptide	Area of standard peptide	Normalization factor (with respect to the standard peptide)	Normalized area	Mean	CV%		Sum of normalized areas	Mean	CV%	Ratio Wrn/WT	Ratio Wrn+Vit C/WT	Ratio Wrn+Vit C/Wrn
WT1		15761	219419	1	15761	15878.5	64.0038		11405	110956	1	11405	10798	55.7553		48440	371460	1	48440	30699.1	63.1237		10322	135933	1	10322	8196.58	31.3108		85928	65572.2	52.7474	0.259623	0.281964	1.08605
WT2		6533	248223	1.13127	5774.91				6091	150284	1.35445	4497.04				15934	590763	1.59038	10019				6631	168624	1.24049	5345.45				25636.4			0.130949	0.135203	0.829284	<-- Welch's t-test
WT3		29445	247544	1.12818	26099.6				20664	139025	1.25297	16492				59466	656667	1.7678	33638.4				12581	191674	1.41006	8922.3				85152.3
Wrn1		12011	358645	1.63452	7348.33	5240.04	36.1789		5676	189105	1.70432	3330.35	2599.36	30.4405		18331	634436	1.70795	10732.7	5975.22	70.0003		2217	94549	0.695556	3187.38	3209.41	27.3093		24598.8	17024	39.1116
Wrn2		8192	382758	1.74442	4696.13				4654	190652	1.71827	2708.54				4327	558897	1.5046	2875.86				2876	95429	0.70203	4096.69				14377.2
Wrn3		5359	319907	1.45797	3675.65				2546	160583	1.44727	1759.18				7569	651272	1.75328	4317.06				1704	98811	0.72691	2344.17				12096.1
Wrn VitC 1		4826	342386	1.56042	3092.76	4215.62	39.4714		2627	236297	2.12965	1233.54	3630.27	66.4127		10759	765991	2.06211	5217.47	7303.11	38.6539		2093	120261	0.884708	2365.75	3340	61.2514		11909.5	18489	47.2006
Wrn VitC 2		9845	352550	1.60674	6127.3				10187	186667	1.68235	6055.21				18641	658500	1.77273	10515.4				4698	112218	0.825539	5690.83				28388.7
Wrn VitC 3		6277	401917	1.83173	3426.81				6080	187285	1.68792	3602.06				11445	688316	1.853	6176.47				1904	131820	0.969742	1963.41				15168.7

## Sheet: Cyp2b9 (P12790)
Cyp2b9				DYIDTYLLR 2+y7							DYIDTYLLR 2+y6							DYIDTYLLR 2+y5
Sample Name		Area of endogenous peptide	Area of standard peptide	Normalization factor (with respect to the standard peptide)	Normalized area	Mean	CV%		Area of endogenous peptide	Area of standard peptide	Normalization factor (with respect to the standard peptide)	Normalized area	Mean	CV%		Area of endogenous peptide	Area of standard peptide	Normalization factor (with respect to the standard peptide)	Normalized area	Mean	CV%		Sum of normalized areas	Mean	CV%	Ratio Wrn/WT	Ratio Wrn+Vit C/WT	Ratio Wrn+Vit C/Wrn
WT1		6718	890500	1	6718	15821.9	93.8608		39410	1265000	1	39410	45776.9	44.1203		39390	831000	1	39390	55473.4	25.5235		85518	117072	37.6314	1.85979	1.45739	0.783632
WT2		13680	1564000	1.75632	7789.03				63170	2706000	2.13913	29530.7				86580	1180000	1.41998	60972.9				98292.6			0.0664776	0.15819	0.260146	<-- Welch's t-test
WT3		41860	1131000	1.27007	32958.7				111100	2055000	1.62451	68390				82830	1042000	1.25391	66057.3				167406
Wrn1		43230	1171000	1.31499	32874.7	44336.2	22.3895		103300	1973000	1.55968	66231.4	87128.4	24.3762		76520	1019000	1.22623	62402.5	86265.5	26.4423		161509	217730	24.2904
Wrn2		91870	1638000	1.83942	49945.2				188000	2188000	1.72964	108693				140300	1081000	1.30084	107853				266491
Wrn3		54720	970900	1.09029	50188.6				104300	1526000	1.20632	86461				106100	995800	1.19832	88541				225191
Wrn VitC 1		50370	1711000	1.92139	26215.4	26530	27.8407		117900	2798000	2.21186	53303.6	70083.9	20.8116		119400	1515000	1.8231	65492.7	74006.4	12.1482		145012	170620	13.1577
Wrn VitC 2		26840	1238000	1.39023	19306.2				124600	2041000	1.61344	77226.4				108400	1080000	1.29964	83407.8				179940
Wrn VitC 3		55550	1452000	1.63054	34068.4				116400	1847000	1.46008	79721.7				95380	1084000	1.30445	73118.8				186909

[truncated: 15 more sheets: Tfrc (Q62351), Lamtor5 (Q9D1L9), Bst2 (Q8R2Q8), Abca7 (E9Q6G4), Oat (P29758), C1galt1c1 (Q9JMG2), Rnf181 (Q9CY62), Cd81 (P35762), Tymp (Q99N42), Masp2 (Q91WP0), Saysd1 (Q8K190), Sh3bgrl (Q9JJU8), Proz (Q9CQW3), Golt1a (A0A5C8), Gjb1 (P28230)]
