# Supplementary material for: Vitamin C alters the amount of specific endoplasmic reticulum associated proteins involved in lipid metabolism in the liver of mice synthesizing a nonfunctional Werner syndrome (Wrn) mutant protein
Source: PLoS One. 2018 Mar 1;13(3):e0193170. doi: 10.1371/journal.pone.0193170 (PMC5832228; doi:10.1371/journal.pone.0193170)
Supplement: S5 Table — (XLSX) [file pone.0193170.s006.xlsx]

## Sheet: MRM vs LFQ
S5 Table. Quantification of selected proteins by Multiple Reaction Monitoring
Accession number	Protein Name	Number of peptides in LFQ	ANOVA from LFQ	FC LFQ (Wrn/WT)	FC MRM (Wrn/WT)	FC LFQ (Wrn+VitC/WT)	FC MRM (Wrn+VitC/WT)	FC LFQ (Wrn+VitC/Wrn)	FC MRM (Wrn+VitC/Wrn)	Comments on expression data	P-value WT vs Wrn from MRM	P-value WT vs Wrn+VitC from MRM	P-value Wrn vs Wrn+VitC from MRM
Q80W21	Gstm7	1	0.0390803	2.35692	-1.87062	1.54306	-1.47077	-1.52743	1.27186	Opposite directions between LFQ and MRM overall	0.187274	0.331314	0.436983
O70570	Pigr	25	0.000502403	2.05804	1.21133	2.37535	1.53	1.15418	1.26024	Same directions between LFQ and MRM but differences lower in MRM	0.624939	0.283168	0.0778351
V9GX22	Tmem254b	2	0.00391629	-2.37054	-2.32351	-2.71884	-2.95401	-1.14693	-1.27136	Same directions between LFQ and MRM overall	0.0689821	0.0556862	0.117211
A0A0R4J135	Selenbp2	30	0.00203898	-2.57892	-4.00969	-2.33579	-3.61706	-1.18656	1.10855	Same directions between LFQ and MRM (except MRM value lower than 1.5-fold in Wrn vs Wrn+VitC)	0.120321	0.12718	0.584014
Q3UKN6	Nucb2	1	0.013085	-3.44483	-3.20379	-2.90671	-2.84994	-1.18513	1.12416	Same directions between LFQ and MRM (except MRM value lower than 1.5-fold in Wrn vs Wrn+VitC)	0.0585411	0.0720198	0.532898
Q91YE8	Synpo2	1	0.00752081	-6.17426	2.10191	-1.40144	2.28	4.40565	1.08659	Opposite directions between LFQ and MRM	0.21105	0.265939	0.869705
D3Z125	Tpd52	3	0.0259543	-2.12892	-1.73668	-1.19967	-1.02648	1.77458	1.69188	Same directions between LFQ and MRM overall	0.189182	0.936891	0.257085
A0A075B6A3	Igha	8	0.00229938	-3.36679	-3.85175	-3.76704	-3.54655	-1.11888	1.08605	Same directions between LFQ and MRM (except MRM value lower than 1.5-fold in Wrn vs Wrn+VitC)	0.130949	0.135203	0.829284
P12790	Cyp2b9	10	0.00948264	9.54757	1.85979	12.8958	1.46	1.35069	-1.27611	Same directions between LFQ and MRM (except MRM value lower than 1.5-fold in Wrn vs Wrn+VitC)	0.0664776	0.15819	0.260146
Q62351	Tfrc	12	0.00505586	-2.45362	-1.25439	-1.73984	-1.12756	1.41778	1.11248	Same directions between LFQ and MRM but differences lower in MRM	0.0163287	0.145389	0.241064
Q9DBE0	Csad	13	0.001575	-2.10185	-2.44996	-3.47812	-1.27976	-1.69408	1.91439	Same directions between LFQ and MRM except for Wrn vs Wrn+VitC	0.0411856	0.404639	0.183389
Q8R2Q8	Bst2	4	0.0955403	-1.66658	-1.37014	-1.19211	-1.27248	1.39801	1.07674	Liittle difference between groups by MRM (less than 1.5-fold)	0.0871234	0.147689	0.561252
E9Q6G4	Abca7	1	0.0967434	-2.16727	1.43931	-2.37054	-5.83444	1.17042	1.03407	Opposite directions between LFQ and MRM for the Wrn vs WT comparison	0.148576	0.171396	0.874426
P29758	Oat	5	0.099386	3.01	0.997131	2.33948	-1.27839	1.03838	-1.27472	Opposite directions between LFQ and MRM for the Wrn+VitC vs WT comparison	0.986515	0.282865	0.0787336
Q9D1L9	Lamtor5	3	0.0641077	-1.77665	-1.37381	1.19987	-1.16478	2.13175	1.17945	Opposite directions between LFQ and MRM for the Wrn+VitC vs WT comparison	0.241343	0.51612	0.335027
Q9JMG2	C1galt1c1	3	0.132247	-1.93305	-1.08589	-1.08424	1.01894	1.78286	1.10646	Opposite directions between LFQ and MRM for the Wrn+VitC vs WT comparison	0.444939	0.512175	0.361903
Q9CY62	Rnf181	2	0.0619477	2.24284	1.01247	2.37556	1.30205	1.05918	1.28601	Little difference between groups by MRM	0.956383	0.195413	0.183761
P35762	Cd81	2	0.531495	1.66814	-1.19938	1.76852	-1.33347	1.06017	-1.11181	Opposite directions between LFQ and MRM overall	0.423598	0.272349	0.400163
Q99N42	Tymp	3	0.350134	10.0059	-1.22824	1.26781	1.13319	-7.89226	1.39183	Opposite directions between LFQ and MRM for the Wrn vs WT comparison	0.212487	0.530999	0.178327
Q91WP0	Masp2	3	0.692291	1.23998	-1.01994	1.22851	-1.11305	-1.00934	-1.09128	Little difference between groups by LFQ and MRM (less than 1.5-fold)	0.884408	0.610629	0.65815
Q8K190	Saysd1	2	0.543243	-1.1459	1.03713	-1.12166	-1.07966	1.02161	-1.11975	Little difference between groups by LFQ and MRM (less than 1.5-fold)	0.695283	0.441945	0.265077
Q9JJU8	Sh3bgrl	2	0.0757265	1.38101	-1.08996	-1.10058	-1.24825	-1.5199	-1.14522	Little difference between groups by LFQ and MRM (less than 1.5-fold)	0.29986	0.125884	0.287078
Q9CQW3	Proz	3	0.121535	1.34084	-1.12226	1.11917	-1.16922	-1.19807	1.03407	Little difference between groups by LFQ and MRM (less than 1.5-fold)	0.334315	0.11128	0.73767
A0A5C8	Golt1a	2	0.479405	1.14628	-1.18107	-1.08709	-1.08278	-1.24611	1.09077	Little difference between groups by LFQ and MRM (less than 1.5-fold)	0.174566	0.666382	0.675923
P28230	Gjb1	3	0.277438	-1.11588	-1.14169	-1.71195	-1.19176	-1.53417	1.03407	Little difference between groups by LFQ and MRM (less than 1.5-fold)	0.389071	0.128179	0.795384
FC LFQ (Wrn/WT) = Fold change from Label Free Quantification between untreated Wrn and WT mice
FC MRM (Wrn/WT) = Fold change from Multiple Reactions Monitoring between untreated Wrn and WT mice
FC LFQ (Wrn+VitC/WT) = Fold change from Label Free Quantification between Wrn mice treated with 0.4% vitamin C and untreated WT mice
FC MRM (Wrn+VitC/WT) = Fold change from Multiple Reactions Monitoring between Wrn mice treated with 0.4% vitamin C and untreated WT mice
P-values < 0.05 are highlighted in yellow
P-values < 0.20 are highlighted in orange for the MRM when the ANOVA from the LFQ is < 0.05

## Sheet: Western vs LFQ
S5 Table. Quantification of selected proteins by immonublotting techniques.
Protein Name	Number of peptides in LFQ	ANOVA from LFQ	FC LFQ (Wrn/WT)	FC Western (Wrn/WT)	FC LFQ (Wrn+VitC/WT)	FC Western (Wrn+VitC/WT)	FC LFQ (Wrn+VitC/Wrn)	FC Western (Wrn+VitC/Wrn)	Comments on expression data
Csad	13	0.001575	-2.10185	-7.0572	-3.47812	-1.51975	-1.69408	4.6	Same directions between LFQ and immunoblots except for Wrn vs Wrn+VitC which is like the MRM result instead (see previous tab)
Egfr	29	0.0006	-2.2	-2.38	-1.6	-2.1	1.33	1.15	Same directions between LFQ and immunoblots
Fasn	111	0.00869017	1.61612	1.27846	1.20175	-1.02376	-1.35	-1.3	All comparisons with a Z-score lower than 2.0 for the LFQ data (also all immunoblot ratios less than 1.5-fold)
Calr	23	0.16999	-1.01875	1.19251	-1.23753	1.25134	-1.22	1.05	All comparisons with a Z-score lower than 2.0 for the LFQ data (also all ratios less than 1.5-fold)
