# Supplementary material for: Vitamin C alters the amount of specific endoplasmic reticulum associated proteins involved in lipid metabolism in the liver of mice synthesizing a nonfunctional Werner syndrome (Wrn) mutant protein
Source: PLoS One. 2018 Mar 1;13(3):e0193170. doi: 10.1371/journal.pone.0193170 (PMC5832228; doi:10.1371/journal.pone.0193170)
Supplement: S6 Table — (XLSX) [file pone.0193170.s007.xlsx]

## Sheet: S6 Table
S6 Table. List of genes found to be differentially expressed at the mRNA and protein levels in the liver of Wrn mutant compared to the wild type mice.
mRNA Fold Change	Agilent probe	Symbol	Gene name	Protein symbol	Nb of quantified peptides	Welch's test	z-score	Protein fold change	Directions of mRNA and protein expression
Apoptosis
-2.10113	A_51_P382618	Casp3	caspase 3	Casp3	0
-1.94565	A_52_P37826	Dapk1	death associated protein kinase 1	Dapk1	0
-1.62048	A_52_P576442	Dap	death-associated protein	Dap	1	0.028564	4.04079	4.33	Opposite directions
2.29883	A_51_P490456	Cidec	cell death-inducing DFFA-like effector c	Cidec	0
Cell Cycle
-2.48684	A_51_P340601	Btg3	B-cell translocation gene 3	Btg3	0
-1.85978	A_51_P360492	Mcm6	minichromosome maintenance deficient 6 (MIS5 homolog, S. pombe) (S. cerevisiae)	Mcm6	0
-1.62861	A_51_P165934	Phb	prohibitin	Phb	10	0.104696	-0.609236	-1.26109	Protein alteration not statistically significant
-1.52636	A_51_P296608	Gadd45a	growth arrest and DNA-damage-inducible 45 alpha	Gadd45a	0
1.7359	A_51_P375201	Plk3	polo-like kinase 3 (Drosophila)	Plk3	0
1.74231	A_52_P428228	Cnppd1	cyclin Pas1/PHO80 domain containing 1	Cnppd1	0
1.86392	A_51_P212682	Mcm10	minichromosome maintenance deficient 10 (S. cerevisiae)	Mcm10	0
2.26276	A_51_P265016	Ypel1	yippee-like 1 (Drosophila)	Ypel1	0
2.2994	A_52_P681391	G0s2	G0/G1 switch gene 2	G0s2	0
3.32396	A_51_P220317	Cdca7l	cell division cycle associated 7 like	Cdca7l	0
Cytoskeleton and structural
-4.65823	A_51_P193336	Nucb2	nucleobindin 2	Nucb2	1	0.0139782	-3.36137	-3.44483	Same directions (confirmed by the MRM method)
-2.4058	A_51_P414518	Dynll1	dynein light chain LC8-type 1	Dynll1	0
-2.35452	A_52_P469345	Espn	espin	Espn	0
-2.25229	A_52_P345301	Ccdc37	coiled-coil domain containing 37	Ccdc37	0
-2.06588	A_51_P177242	Unc13b	unc-13 homolog B (C. elegans)	Unc13b	0
-1.96913	A_51_P332837	Clrn1	clarin 1	Clrn1	0
-1.91465	A_52_P188593	Ccdc149	coiled-coil domain containing 149-like	Ccdc149	0
-1.73108	A_51_P279552	Cav2	caveolin 2	Cav2	0
-1.72726	A_51_P421140	Tubb6	tubulin, beta 6	Tubb4b;Tubb5;Tubb2a;Tubb6	22	0.266408	-0.472403	-1.19964	Protein alteration not statistically significant
-1.71944	A_51_P499169	Tram1	translocating chain-associating membrane protein 1	Tram1	5	0.289082	-0.457865	-1.19328	Protein alteration not statistically significant
-1.64654	A_52_P44949	Tpm1	tropomyosin 1, alpha	Tpm1	1	0.125809	-0.913001	-1.40902	Protein alteration not statistically significant
-1.62085	A_52_P189377	Ston2	stonin 2	Ston2	0
-1.59959	A_51_P430563	Mtpn	myotrophin	Mtpn	3	0.388563	0.56751	1.22	Protein alteration not statistically significant
-1.56724	A_52_P147803	Syne4	spectrin repeat containing, nuclear envelope family member 4	Syne4	0
-1.56855	A_51_P401343	Cldn14	claudin 14	Cldn14	0
-1.53903	A_51_P321385	Amot	angiomotin	Amot	0
1.50298	A_51_P324124	Unc84b	unc-84 homolog B (C. elegans)	Unc84b	0
2.35421	A_51_P287198	Krt23	keratin 23	Krt23	0
2.91768	A_51_P279437	Mfsd2	major facilitator superfamily domain containing 2	Mfsd2	0
Extracellular matrix
-33.1877	A_51_P510156	Lcn2	lipocalin 2	Lcn2	0
-6.4657	A_52_P294510	Fgl1	fibrinogen-like protein 1	Fgl1	0
-4.39149	A_51_P354165	Apcs	serum amyloid P-component	Apcs	1	0.832549	-0.183179	-1.07941	Protein alteration not statistically significant
-3.37628	A_51_P159453	Serpina3n	serine (or cysteine) peptidase inhibitor, clade A, member 3N	Serpina3n	5	0.339286	0.472555	1.18	Protein alteration not statistically significant
-2.88924	A_51_P280455	Prg4	proteoglycan 4 (megakaryocyte stimulating factor, articular superficial zone protein)	Prg4	0
-2.85397	A_51_P346938	Lrg1	leucine-rich alpha-2-glycoprotein 1	Lrg1	1	0.648764	0.155326	1.05	Protein alteration not statistically significant
-2.30242	A_51_P202512	Fndc3b	fibronectin type III domain containing 3B	Fndc3b	0
-2.19073	A_51_P410703	Prss8	protease, serine, 8 (prostasin)	Prss8	0
-2.18043	A_51_P159792	Col15a1	collagen, type XV, alpha 1	Col15a1	0
-2.06754	A_51_P367100	Itih3	inter-alpha trypsin inhibitor, heavy chain 3	Itih3	1	0.574128	-0.650181	-1.28009	Protein alteration not statistically significant
-2.02644	A_51_P490924	Hapln4	hyaluronan and proteoglycan link protein 4	Hapln4	0
-1.96498	A_51_P137336	Cdh1	cadherin 1	Cdh1	0
-1.70084	A_52_P506995	Plet1	placenta expressed transcript 1	Plet1	0
-1.70439	A_51_P358765	Spp1	secreted phosphoprotein 1	Spp1	0
-1.67112	A_51_P362176	Fgg	fibrinogen, gamma polypeptide	Fgg	20	0.609372	-0.258272	-1.10941	Protein alteration not statistically significant
-1.61585	A_52_P54274	Masp1	mannan-binding lectin serine peptidase 1	Masp1	2	0.0545511	1.13401	1.13	Protein alteration not statistically significant
-1.56105	A_51_P393426	Pros1	protein S (alpha)	Pros1	0
-1.54343	A_51_P281734	Plxnb1	plexin B1	Plxnb1	0
1.54249	A_51_P304163	Serac1	serine active site containing 1	Serac1	0
1.64646	A_51_P133562	Serpina6	serine (or cysteine) peptidase inhibitor, clade A, member 6	Serpina6	1	0.0576912	2.0583	2.1	Protein alteration not statistically significant
1.65429	A_51_P117881	Leap2	liver-expressed antimicrobial peptide 2	Leap2	0
1.69221	A_51_P337412	Efemp1	epidermal growth factor-containing fibulin-like extracellular matrix protein 1	Efemp1	0
1.74842	A_52_P154347	Ecm1	extracellular matrix protein 1	Ecm1	4	0.224052	0.594988	1.23	Protein alteration not statistically significant
1.78403	A_51_P174275	Colec11	collectin sub-family member 11	Colec11	0
1.80542	A_51_P144160	Colec10	collectin sub-family member 10	Colec10	0
1.83513	A_51_P298107	Vit	vitrin	Vit	0
1.95956	A_51_P137604	Fcna	ficolin A	Fcna	0
2.43699	A_52_P429723	Mme	membrane metallo endopeptidase	Mme	0
Immune system
-2.13873	A_52_P90364	Ifi27	interferon, alpha-inducible protein 27	Ifi27	0
-2.09254	A_51_P391432	Ifi27l2b	interferon, alpha-inducible protein 27 like 2B	Ifi27l2b	0
-1.71474	A_52_P111632	C4a	complement component 4A (Rodgers blood group)	C4a	0
-1.71389	A_51_P155323	Hc	hemolytic complement	Hc	0
-1.70982	A_51_P128876	Ifitm3	interferon induced transmembrane protein 3	Ifitm3	4	0.130069	-0.787553	-1.34594	Protein alteration not statistically significant
-1.70227	A_51_P449995	C6	complement component 6	C6	15	0.0516283	-1.86699	-1.99617	Protein alteration not statistically significant
-1.63956	A_51_P428708	C4b	complement component 4B (Childo blood group)	C4b	42	0.313368	0.323904	1.11	Protein alteration not statistically significant
-1.63622	A_52_P1021909	C3	complement component 3	C3	76	0.221743	0.536854	1.21	Protein alteration not statistically significant
-1.52495	A_52_P388155	Mfsd6	major facilitator superfamily domain containing 6		0
1.53546	A_51_P130095	Fcgr2b	Fc receptor, IgG, low affinity IIb	Fcgr2b;Fcgr2	4	0.611607	0.216875	1.07	Protein alteration not statistically significant
1.7951	A_51_P128834	Vsig4	V-set and immunoglobulin domain containing 4	Vsig4	4	0.0612241	-0.775763	-1.34015	Protein alteration not statistically significant
2.00959	A_51_P478172	Tcrb-J	T-cell receptor beta, joining region		0
Metabolism
-39.1401	A_51_P166886	Saa2	serum amyloid A 2	Saa2	0
-21.0708	A_51_P361650	Saa1	serum amyloid A 1	Saa1	0
-15.7461	A_51_P337308	Saa3	serum amyloid A 3	Saa3	0
-8.75188	A_51_P246317	Mt2	metallothionein 2	Mt2	0
-7.46619	A_51_P311958	Orm3	orosomucoid 3	Orm3	0
-5.35149	A_51_P141546	Orm2	orosomucoid 2	Orm2	0
-3.59428	A_51_P336325	Orm1	orosomucoid 1	Orm1	3	0.0347907	-0.853483	-1.37873	Protein alteration below Z-score of 2.0
-2.55103	A_51_P450487	Sqle	squalene epoxidase	Sqle	4	0.011495	-2.8924	-2.90268	Same directions
-2.51838	A_52_P340167	Acacb	acetyl-Coenzyme A carboxylase beta	Acacb	49	0.708458	0.152015	1.05	Protein alteration not statistically significant
-2.37213	A_51_P134142	Cyp2c70	cytochrome P450, family 2, subfamily c, polypeptide 70	Cyp2c70	24	0.10133	-0.678131	-1.29322	Protein alteration not statistically significant
-2.27459	A_51_P379798	Fdps	farnesyl diphosphate synthetase	Fdps	7	0.0861961	-0.83619	-1.37005	Protein alteration not statistically significant
-2.27347	A_51_P296487	Lss	lanosterol synthase	Lss	17	0.462473	-0.223766	-1.09552	Protein alteration not statistically significant
-2.1976	A_52_P578922	Hmgcr	3-hydroxy-3-methylglutaryl-Coenzyme A reductase	Hmgcr	3	0.0657945	-3.60119	-3.76007	Protein alteration not statistically significant
-2.19097	A_52_P681787	Cyb561	cytochrome b-561	Cyb561	0
-2.15809	A_51_P355943	Mvd	mevalonate (diphospho) decarboxylase	Mvd	0
-2.1302	A_52_P478025	Smpd3	sphingomyelin phosphodiesterase 3, neutral	Smpd3	0
-2.10281	A_51_P314135	Treh	trehalase (brush-border membrane glycoprotein)	Treh	0
-2.10045	A_51_P290986	Dhcr7	7-dehydrocholesterol reductase	Dhcr7	5	0.856516	0.0906068	1.02	Protein alteration not statistically significant
-2.08027	A_51_P213515	Acnat2	acyl-coenzyme A amino acid N-acyltransferase 2	Acnat1;Acnat2	3	0.154346	1.05181	1.45	Protein alteration not statistically significant
-2.07215	A_51_P444437	Ptgr1	prostaglandin reductase 1	Ptgr1	0
-2.00148	A_52_P156806	Ugt1a9	UDP glucuronosyltransferase 1 family, polypeptide A9	Ugt1a5;Ugt1a6a;Ugt1a10;Ugt1a7c;Ugt1a6b;Ugt1a2;Ugt1a9;Ugt1a8;Ugt1a1;Ugt1a6;Ugt2b36;Ugt2b35;Ugt2b5;Ugt2b17	25	0.146375	-0.387619	-1.16307	Protein alteration not statistically significant
-1.984	A_51_P359586	Pfkfb1	6-phosphofructo-2-kinase/fructose-2,6-biphosphatase 1	Pfkfb1	0
-1.97046	A_51_P399873	Acmsd	amino carboxymuconate semialdehyde decarboxylase	Acmsd	0
-1.95447	A_51_P157406	Ptgds	prostaglandin D2 synthase (brain)	Ptgds	0
-1.94614	A_52_P302304	Qsox1	quiescin Q6 sulfhydryl oxidase 1	Qsox1	1	0.520253	-0.722272	-1.31423	Protein alteration not statistically significant
-1.94132	A_52_P393392	Insig1	insulin induced gene 1	Insig1	0
-1.92897	A_51_P493234	Cp	ceruloplasmin	Cp	23	0.281012	0.388781	1.1416	Protein alteration not statistically significant
-1.92433	A_51_P353735	G6pd2	glucose-6-phosphate dehydrogenase 2	G6pd2	0
-1.90418	A_51_P492410	Pmvk	phosphomevalonate kinase	Pmvk	0
-1.86912	A_52_P636752	Cyp51	cytochrome P450, family 51	Cyp51	0
-1.84475	A_51_P251069	Pter	phosphotriesterase related	Pter	6	0.777082	0.162591	1.0511	Protein alteration not statistically significant
-1.84033	A_51_P515446	Cyp39a1	cytochrome P450, family 39, subfamily a, polypeptide 1	Cyp39a1	3	0.462902	0.665775	1.2631	Protein alteration not statistically significant
-1.78379	A_51_P502599	Cyp2c40	cytochrome P450, family 2, subfamily c, polypeptide 40	Cyp2c40	0
-1.74802	A_52_P346706	Akr1b3	aldo-keto reductase family 1, member B3 (aldose reductase)	Akr1b3	0
-1.72803	A_51_P436839	Lsr	lipolysis stimulated lipoprotein receptor	Lsr	2	0.398505	-0.518147	-1.21984	Protein alteration not statistically significant
-1.68793	A_51_P229675	Plscr1	phospholipid scramblase 1	Plscr1	0
-1.68635	A_52_P297803	Nsdhl	NAD(P) dependent steroid dehydrogenase-like	Nsdhl	17	0.0296348	-0.947969	-1.42713	Protein alteration below Z-score of 2.0
-1.66213	A_52_P78203	Acsl4	acyl-CoA synthetase long-chain family member 4	Acsl4	0
-1.64148	A_52_P651371	Alg8	asparagine-linked glycosylation 8 homolog (yeast, alpha-1,3-glucosyltransferase)	Alg8	0
-1.63556	A_52_P569067	Mvk	mevalonate kinase	Mvk	0
-1.58761	A_51_P220681	Aldoc	aldolase C, fructose-bisphosphate	Aldoc	0
-1.56455	A_52_P21659	Pck2	phosphoenolpyruvate carboxykinase 2 (mitochondrial)	Pck2	0
-1.55538	A_51_P125745	Asns	asparagine synthetase	Asns	0
-1.5392	A_51_P108573	Tmem62	transmembrane protein 62	Tmem62	0
-1.53809	A_51_P249051	Pycr2	pyrroline-5-carboxylate reductase family, member 2	Pycr2	0
-1.53708	A_51_P148838	Ugcgl1	UDP-glucose ceramide glucosyltransferase-like 1	Ugcgl1	0
-1.51553	A_52_P110812	Ggcx	gamma-glutamyl carboxylase	Ggcx	6	0.499051	-0.801175	-1.35265	Protein alteration not statistically significant
-1.51176	A_51_P455647	Car2	carbonic anhydrase 2	Car2	0
-1.50749	A_51_P423484	Rbp1	retinol binding protein 1, cellular	Rbp1	0
-1.50452	A_52_P594768	Aprt	adenine phosphoribosyl transferase	Aprt	0
1.51635	A_52_P195809	Bdh2	3-hydroxybutyrate dehydrogenase, type 2	Bdh2	1	0.112204	2.68989	2.64491	Protein alteration not statistically significant
1.52624	A_51_P397200	Sugct	succinyl-CoA glutarate-CoA transferase	Sugct	0
1.53199	A_51_P421846	Ech1	enoyl coenzyme A hydratase 1, peroxisomal	Ech1	9	0.848135	0.112556	1.03207	Protein alteration not statistically significant
1.55333	A_51_P253481	Ces1	carboxylesterase 1	Ces1	22	0.0672307	0.859203	1.35553	Protein alteration not statistically significant
1.56671	A_51_P240857	Chpt1	choline phosphotransferase 1	Chpt1	3	0.287325	1.03266	1.44416	Protein alteration not statistically significant
1.57063	A_52_P292404	Apoa5	apolipoprotein A-V	Apoa5	7	0.215891	0.868183	1.35999	Protein alteration not statistically significant
1.58874	A_51_P276802	Akr1c20	aldo-keto reductase family 1, member C20	Akr1c20	0
1.59357	A_51_P457664	Cyp46a1	cytochrome P450, family 46, subfamily a, polypeptide 1	Cyp46a1	0
1.60045	A_51_P370315	Gnpda1	glucosamine-6-phosphate deaminase 1	Gnpda1	0
1.60563	A_51_P118704	Cyp4b1	cytochrome P450, family 4, subfamily b, polypeptide 1	Cyp4b1	5	0.166736	-0.582725	-1.24895	Protein alteration not statistically significant
1.64136	A_51_P178772	Ces1f	carboxylesterase 1F	Ces1c;Ces1d;Ces1f;Ces1h;Ces1;Ces1e	32	0.123841	0.462122	1.17258	Protein alteration not statistically significant
1.68078	A_51_P181319	Dcxr	dicarbonyl L-xylulose reductase	Dcxr	6	0.641919	0.364261	1.13142	Protein alteration not statistically significant
1.70203	A_52_P656336	Crot	carnitine O-octanoyltransferase	Crot	14	0.0919966	0.582933	1.22546	Protein alteration not statistically significant
1.74875	A_52_P247462	Hykk	hydroxylysine kinase 1	Hykk	0
1.79343	A_51_P286946	Lhpp	phospholysine phosphohistidine inorganic pyrophosphate phosphatase	Lhpp	1	0.660054	-0.51441	-1.21818	Protein alteration not statistically significant
1.78867	A_52_P317653	Car1	carbonic anhydrase 1	Car1	0
1.8138	A_52_P453013	Fabp2	fatty acid binding protein 2, intestinal	Fabp2	2	0.0288121	1.27091	1.57542	Protein alteration below Z-score of 2.0
1.81685	A_51_P463452	Acsl1	acyl-CoA synthetase long-chain family member 1	Acsl1	38	0.275678	0.303351	1.10654	Protein alteration not statistically significant
1.83419	A_51_P431329	Car3	carbonic anhydrase 3	Car3	0
1.88042	A_52_P382149	Cyp26a1	cytochrome P450, family 26, subfamily a, polypeptide 1	Cyp26a1	1	0.675111	-0.507729	-1.21951	Protein alteration not statistically significant
1.9353	A_51_P464175	Aldh3a2	aldehyde dehydrogenase family 3, subfamily A2	Aldh3a2	24	0.692233	0.170192	1.05402	Protein alteration not statistically significant
1.95971	A_51_P319070	Retsat	retinol saturase (all trans retinol 13,14 reductase)	Retsat	24	0.793764	-0.0420817	-1.02521	Protein alteration not statistically significant
1.9937	A_51_P440315	Gys2	glycogen synthase 2	Gys2	33	0.00481407	-2.20477	-2.25818	Opposite directions
2.03008	A_52_P143129	Eno4	enolase 4	Eno4	0
2.08881	A_51_P419319	Aqp4	aquaporin 4	Aqp4	0
2.14911	A_52_P420792	Txnip	thioredoxin interacting protein	Txnip	0
2.24182	A_52_P423183	Acaa1a	acetyl-Coenzyme A acyltransferase 1A	Acaa1a	6	0.0257561	1.44092	1.67632	Protein alteration below Z-score of 2.0
2.25684	A_52_P423174	Acaa1b	acetyl-Coenzyme A acyltransferase 1B	Acaa1b	17	0.00508656	2.17635	2.19269	Same directions (Not confirmed by MRM method)
2.27331	A_52_P458682	Gsta2	glutathione S-transferase, alpha 2 (Yc2)	Gsta1;Gsta2	6	0.00450645	2.98538	2.94624	Same directions
2.38016	A_51_P141535	Oat	ornithine aminotransferase	Oat	4	0.00165069	3.03964	3.0052	Same directions (Not confirmed by MRM method)
2.42289	A_51_P492339	Cyp2b13	cytochrome P450, family 2, subfamily b, polypeptide 13	Cyp2b13	0
2.46756	A_51_P139651	Nos3	nitric oxide synthase 3, endothelial cell	Nos3	0
2.61774	A_51_P164630	Fitm1	fat storage-inducing transmembrane protein 1	Fitm1	0
3.19424	A_51_P462385	G6pc	glucose-6-phosphatase, catalytic	G6pc	9	0.0324969	0.496021	1.18719	Protein alteration below Z-score of 2.0
4.10593	A_52_P21486	Hamp2	hepcidin antimicrobial peptide 2	Hamp;Hamp2	2	0.836547	0.271306	1.09367	Protein alteration not statistically significant
					0
DNA processing					0
-1.79777	A_51_P516133	Hist1h1c	histone cluster 1, H1c	Hist1h1c;Hist1h1t;Hist1h1e	5	0.544862	-0.543532	-1.2312	Protein alteration not statistically significant
-1.66726	A_51_P241667	Prkdc	protein kinase, DNA activated, catalytic polypeptide	Prkdc	0
-1.58975	A_52_P10683	Hist1h1d	histone cluster 1, H1d	Hist1h1d	0
1.57505	A_52_P327627	Dclre1a	DNA cross-link repair 1A, PSO2 homolog (S. cerevisiae)	Dclre1a	0
1.93571	A_51_P125679	Rec114	REC114 meiotic recombination protein	Rec114	0
2.45044	A_51_P325247	Wrn	Werner syndrome homolog (human)	Wrn	0
Protein processing
-2.52121	A_52_P337899	Fkbp5	FK506 binding protein 5	Fkbp5	0
-2.19373	A_52_P512553	Atg16l2	autophagy related 16 like 2 (S. cerevisiae)	Atg16l2	0
-2.18163	A_52_P326399	Fkbp11	FK506 binding protein 11	Fkbp11	3	0.118161	-1.31058	-1.62916	Protein alteration not statistically significant
-2.00656	A_51_P442284	Dnajc12	DnaJ (Hsp40) homolog, subfamily C, member 12	Dnajc12	0
-1.88907	A_51_P297968	Pdia6	protein disulfide isomerase associated 6	Pdia6	16	0.643342	-0.0609644	-1.0323	Protein alteration not statistically significant
-1.68794	A_51_P211786	Chst13	carbohydrate (chondroitin 4) sulfotransferase 13	Chst13	0
-1.6438	A_52_P317040	Edem2	ER degradation enhancer, mannosidase alpha-like 2	Edem2	0
-1.6257	A_51_P155196	Abtb2	ankyrin repeat and BTB (POZ) domain containing 2	Abtb2	0
-1.63253	A_51_P406145	Ostc	oligosaccharyltransferase complex non-catalytic subunit	Ostc	1	0.945667	6.20758e-05	-1.00955	Protein alteration not statistically significant
-1.58274	A_51_P397673	Pcsk9	proprotein convertase subtilisin/kexin type 9	Pcsk9	0
-1.56974	A_52_P520408	Serp1	stress-associated endoplasmic reticulum protein 1	Serp1	0
-1.56587	A_51_P262871	Nans	N-acetylneuraminic acid synthase (sialic acid synthase)	Nans	0
-1.56494	A_51_P216075	Ddost	dolichyl-di-phosphooligosaccharide-protein glycotransferase	Ddost	14	0.956301	0.0534653	1.01004	Protein alteration not statistically significant
-1.55855	A_52_P505234	Stt3a	STT3, subunit of the oligosaccharyltransferase complex, homolog A (S. cerevisiae)	Stt3a	13	0.629476	-0.18691	-1.08088	Protein alteration not statistically significant
-1.52941	A_51_P403693	Uba5	ubiquitin-like modifier activating enzyme 5	Uba5	4	0.162997	-0.61628	-1.26434	Protein alteration not statistically significant
-1.52511	A_52_P488471	Fkbp1a	FK506 binding protein 1a	Fkbp1a	2	0.833972	-0.118798	-1.05433	Protein alteration not statistically significant
-1.52376	A_52_P306496	Setd7	SET domain containing (lysine methyltransferase) 7	Setd7	0
-1.52201	A_52_P404533	Hspb1	heat shock protein 1	Hspb1	0
1.56659	A_51_P346715	Rsrp1	arginine/serine rich protein 1	Rsrp1	0
1.68592	A_51_P479230	Cml4	camello-like 4	Cml4	0
1.75404	A_52_P52803	Hspa1b	heat shock protein 1B	Hspa1a;Hspa1b	8	0.256811	-1.48586	-1.73684	Protein alteration not statistically significant
RNA processing
-1.52511	A_52_P331911	Eif1a	eukaryotic translation initiation factor 1A	Eif1a;Gm5662;Gm8300;Gm2016;Gm21936;Gm2035;Gm4027;Gm2056;Gm6803;Gm2075;Gm2046;Eif1ax	6	0.125697	-0.661472	-1.28538	Protein alteration not statistically significant
-1.51657	A_51_P218814	Rpl22l1	ribosomal protein L22 like 1	Rpl22l1	3	0.103741	-0.825764	-1.36485	Protein alteration not statistically significant
1.59563	A_51_P397537	Rbmxl2	RNA binding motif protein, X-linked-like 2	Rbmxl2	0
Signal transduction
-4.79118	A_51_P104487	Chrna4	cholinergic receptor, nicotinic, alpha polypeptide 4	Chrna4	0
-4.30112	A_51_P228658	Isyna1	myo-inositol 1-phosphate synthase A1	Isyna1	0
-3.19888	A_51_P138933	Ppp1r3b	protein phosphatase 1, regulatory (inhibitor) subunit 3B	Ppp1r3b	2	0.0139397	-1.56985	-1.79093	Protein alteration below Z-score of 2.0
-3.08765	A_51_P310963	V1rc15	vomeronasal 1 receptor, C15	V1rc15	0
-2.51313	A_51_P491329	Pdzk1ip1	PDZK1 interacting protein 1	Pdzk1ip1	0
-2.4126	A_51_P515649	Pcdhb22	protocadherin beta 22	Pcdhb22	0
-2.29258	A_51_P315042	Avpr1a	arginine vasopressin receptor 1A	Avpr1a	0
-2.27769	A_51_P212308	Cxadr	coxsackievirus and adenovirus receptor	Cxadr	5	0.0305547	-1.26764	-1.60381	Protein alteration below Z-score of 2.0
-2.12288	A_52_P233411	Insc	inscuteable homolog (Drosophila)	Insc	0
-2.08618	A_51_P167562	Erdr1	erythroid differentiation regulator 1	Erdr1	0
-2.00811	A_52_P228236	Tfrc	transferrin receptor	Tfrc	12	0.0450513	-2.4321	-2.45362	Same directions (confimred by the MRM method)
-1.94055	A_51_P484753	Tmem66	transmembrane protein 66	Tmem66	0
-1.93248	A_51_P364485	Tnfaip2	tumor necrosis factor, alpha-induced protein 2	Tnfaip2	0
-1.93174	A_52_P603668	Aig1	androgen-induced 1	Aig1	0
-1.88241	A_51_P185660	Ccl9	chemokine (C-C motif) ligand 9	Ccl9	0
-1.87849	A_52_P21459	Tmem176b	transmembrane protein 176B	Tmem176b	0
-1.87555	A_51_P440092	Tmem162	transmembrane protein 162	Tmem162	0
-1.83558	A_52_P443500	Krcc1	lysine-rich coiled-coil 1	Krcc1	0
-1.81874	A_51_P482940	Leprotl1	leptin receptor overlapping transcript-like 1	Leprotl1	0
-1.8133	A_52_P515094	Tmem176a	transmembrane protein 176A	Tmem176a	0
-1.81282	A_51_P392242	Egfr	epidermal growth factor receptor	Egfr	29	0.00588723	-2.11055	-2.18181	Same directions (confirmed by western blotting)
-1.72297	A_51_P222280	Ikbke	inhibitor of kappaB kinase epsilon	Ikbke	0
-1.70571	A_51_P251736	Reep5	receptor accessory protein 5	Reep5	3	0.289313	-1.54044	-1.7718	Protein alteration not statistically significant
-1.67497	A_51_P281593	Ppapdc1b	phosphatidic acid phosphatase type 2 domain containing 1B	Ppapdc1b	0
-1.66985	A_52_P1333	Ankrd27	ankyrin repeat domain 27 (VPS9 domain)	Ankrd27	0
-1.66807	A_52_P512847	Jak3	Janus kinase 3	Jak3	0
-1.65878	A_51_P150653	Ptprv	protein tyrosine phosphatase, receptor type, V	Ptprv	0
-1.64946	A_51_P384831	Syt12	synaptotagmin XII	Syt12	0
-1.64207	A_51_P410715	Hs3st3b1	heparan sulfate (glucosamine) 3-O-sulfotransferase 3B1	Hs3st3b1	0
-1.63337	A_52_P152995	Ssr1	signal sequence receptor, alpha	Ssr1	6	0.601275	-0.142427	-1.06347	Protein alteration not statistically significant
-1.58543	A_52_P231170	Megf9	multiple EGF-like-domains 9	Megf9	0
-1.57053	A_51_P432460	Ppp1r14a	protein phosphatase 1, regulatory (inhibitor) subunit 14A	Ppp1r14a	0
-1.56836	A_52_P36344	LOC636537	similar to signal sequence receptor, alpha	LOC636537	0
-1.56709	A_51_P306160	Map3k13	mitogen-activated protein kinase kinase kinase 13	Map3k13	0
-1.55584	A_51_P139848	Wbp5	WW domain binding protein 5	Wbp5	0
-1.54384	A_51_P499551	Cd276	CD276 antigen	Cd276	0
-1.50649	A_51_P402193	Map3k1	mitogen-activated protein kinase kinase kinase 1	Map3k1	0
1.50288	A_51_P296013	Sirpa	signal-regulatory protein alpha	Sirpa	0
1.50718	A_51_P407227	Gimap6	GTPase, IMAP family member 6	Gimap6	0
1.5081	A_52_P466147	Rarres2	retinoic acid receptor responder (tazarotene induced) 2	Rarres2	3	0.653745	0.434108	1.16065	Protein alteration not statistically significant
1.53589	A_51_P503433	Ppap2b	phosphatidic acid phosphatase type 2B	Ppap2b	0
1.54402	A_52_P547662	P2ry1	purinergic receptor P2Y, G-protein coupled 1	P2ry1	0
1.55739	A_51_P125538	Ppp2cb	protein phosphatase 2 (formerly 2A), catalytic subunit, beta isoform	Ppp2ca;Ppp2cb	4	0.0174244	0.606066	1.23586	Protein alteration not statistically significant
1.56913	A_51_P215475	Ptprb	protein tyrosine phosphatase, receptor type, B	Ptprb	0
1.57762	A_51_P293339	Tob1	transducer of ErbB-2.1	Tob1	0
1.58478	A_51_P229602	Plxna2	plexin A2	Plxna2	0
1.59161	A_52_P435080	Hgf	hepatocyte growth factor	Hgf	0
1.60014	A_51_P472538	Tmem134	transmembrane protein 134	Tmem134	0
1.60104	A_52_P127130	Msr1	macrophage scavenger receptor 1	Msr1	1	0.0075	-3.83	-4.16667	Opposite directions
1.64599	A_52_P319199	Angptl6	angiopoietin-like 6	Angptl6	0
1.65257	A_52_P502828	Pde2a	phosphodiesterase 2A, cGMP-stimulated	Pde2a	0
1.6661	A_52_P130835	Akt3	thymoma viral proto-oncogene 3	Akt3	0
1.68001	A_51_P261517	Tyrobp	TYRO protein tyrosine kinase binding protein	Tyrobp	0
1.6897	A_51_P185229	Bmp2	bone morphogenetic protein 2	Bmp2	0
1.713	A_51_P252859	Cyr61	cysteine rich protein 61	Cyr61	0
1.73193	A_52_P604629	Axud1	AXIN1 up-regulated 1	Axud1	0
1.73553	A_52_P608535	Erbb4	v-erb-a erythroblastic leukemia viral oncogene homolog 4 (avian)	Erbb4	0
1.7437	A_52_P297113	Lifr	leukemia inhibitory factor receptor	Lifr	0
1.74686	A_51_P188845	Adora1	adenosine A1 receptor	Adora1	0
1.75072	A_51_P430973	Paqr7	progestin and adipoQ receptor family member VII	Paqr7	0
1.75285	A_52_P652999	Sorbs1	sorbin and SH3 domain containing 1	Sorbs1	0
1.77132	A_51_P209280	Rab31	RAB31, member RAS oncogene family	Rab31	0
1.82295	A_51_P293830	Bmp10	bone morphogenetic protein 10	Bmp10	0
1.84907	A_52_P131466	Rac2	RAS-related C3 botulinum substrate 2	Rac1;Rac3;Rac2	6	0.25224	2.03484	2.08227	Protein alteration not statistically significant
1.89583	A_52_P70854	Tob2	transducer of ERBB2, 2	Tob2	0
1.89802	A_51_P365885	Csf1r	colony stimulating factor 1 receptor	Csf1r	0
1.92894	A_51_P462556	GM10658	predicted gene, ENSMUSG00000074284	GM10658	0
1.99663	A_51_P326685	Lrtm1	leucine-rich repeats and transmembrane domains 1	Lrtm1	0
2.0508	A_52_P79889	Per1	period homolog 1 (Drosophila)	Per1	0
2.09878	A_51_P318933	Camk2b	calcium/calmodulin-dependent protein kinase II, beta	Camk2b	0
2.18917	A_52_P188827	Rasgef1b	RasGEF domain family, member 1B	Rasgef1b	0
2.21784	A_51_P123895	Nrep	neuronal regeneration related protein	Nrep	0
2.39972	A_51_P357735	Inhbe	inhibin beta E	Inhbe	0
2.52778	A_51_P338443	Angptl4	angiopoietin-like 4	Angptl4	0
2.62831	A_51_P155873	Ppp1r3g	protein phosphatase 1, regulatory (inhibitor) subunit 3G	Ppp1r3g	0
3.37714	A_52_P24076	Mtmr7	myotubularin related protein 7	Mtmr7	0
Transcription
-2.28408	A_52_P237077	Esr1	estrogen receptor 1 (alpha)	Esr1	0
-2.15779	A_51_P367866	Egr1	early growth response 1	Egr1	0
-2.00019	A_52_P319541	Med12l	mediator of RNA polymerase II transcription, subunit 12 homolog (yeast)-like	Med12l	0
-1.72865	A_51_P515965	Nfe2	nuclear factor, erythroid derived 2	Nfe2	0
-1.60996	A_52_P512301	Hes6	hairy and enhancer of split 6 (Drosophila)	Hes6	0
-1.60974	A_51_P354154	Rpap3	RNA polymerase II associated protein 3	Rpap3	6	0.892157	0.0943689	1.02524	Protein alteration not statistically significant
-1.55408	A_51_P328883	Zfp810	zinc finger protein 810	Zfp810	0
-1.55144	A_51_P152222	Rnf220	ring finger protein 220	Rnf220	0
1.64413	A_51_P444447	Cebpd	CCAAT/enhancer binding protein (C/EBP), delta	Cebpd	0
1.6606	A_51_P105178	Sox4	SRY-box containing gene 4	Sox4	0
1.66107	A_51_P358256	Nr1i3	nuclear receptor subfamily 1, group I, member 3	Nr1i3	0
1.66493	A_51_P459944	Tcf21	transcription factor 21	Tcf21	0
1.69708	A_51_P179701	Hlx	H2.0-like homeobox	Hlx	0
1.72023	A_51_P347547	Klf10	Kruppel-like factor 10	Klf10	0
1.74798	A_51_P272553	Bhlhb2	basic helix-loop-helix domain containing, class B2	Bhlhb2	0
1.76096	A_51_P144264	Klf2	Kruppel-like factor 2 (lung)	Klf2	0
1.77999	A_51_P451176	Bhlhb3	basic helix-loop-helix domain containing, class B3	Bhlhb3	0
1.85774	A_51_P348334	Ppara	peroxisome proliferator activated receptor alpha	Ppara	0
1.93173	A_52_P559957	Macrod1	MACRO domain containing 1	Macrod1	2	0.359545	-0.397979	-1.16747	Protein alteration not statistically significant
1.99237	A_51_P180492	Dbp	D site albumin promoter binding protein	Dbp	0
3.21393	A_51_P189777	Ccrn4l	CCR4 carbon catabolite repression 4-like (S. cerevisiae)	Ccrn4l	0
Transport
-3.05175	A_51_P391727	Slc3a1	solute carrier family 3, member 1	Slc3a1	0
-2.74812	A_51_P219505	Slc41a2	solute carrier family 41, member 2	Slc41a2	0
-2.02874	A_51_P243755	Slc10a2	solute carrier family 10, member 2	Slc10a2	0
-1.79657	A_51_P453475	Slc1a5	solute carrier family 1 (neutral amino acid transporter), member 5	Slc1a5	0
-1.73185	A_51_P215489	Slc37a1	solute carrier family 37 (glycerol-3-phosphate transporter), member 1	Slc37a1	0
-1.65599	A_51_P284244	Tmed3	transmembrane emp24 domain containing 3	Tmed3	0
-1.63707	A_52_P682299	Clic4	chloride intracellular channel 4 (mitochondrial)	Clic4	7	0.280261	0.570998	1.22014	Protein alteration not statistically significant
-1.62138	A_52_P93886	Sec61b	Sec61 beta subunit	Sec61b	4	0.224443	-0.865618	-1.38485	Protein alteration not statistically significant
-1.57049	A_51_P103222	Slc39a4	solute carrier family 39 (zinc transporter), member 4	Slc39a4	0
-1.55789	A_52_P650279	Sec61a1	Sec61 alpha 1 subunit (S. cerevisiae)	Sec61a1	5	0.621967	-0.32905	-1.13846	Protein alteration not statistically significant
-1.53192	A_52_P349738	Atp6v1g1	ATPase, H+ transporting, lysosomal V1 subunit G1	Atp6v1g1	3	0.369472	-0.298126	-1.12568	Protein alteration not statistically significant
-1.51788	A_52_P150236	Apom	apolipoprotein M	Apom	0
1.61064	A_51_P389988	Slc40a1	solute carrier family 40 (iron-regulated transporter), member 1	Slc40a1	0
1.62605	A_51_P449878	Abcc3	ATP-binding cassette, sub-family C (CFTR/MRP), member 3	Abcc3	8	0.686573	-0.100009	-1.04712	Protein alteration not statistically significant
1.6726	A_51_P352324	Slc16a2	solute carrier family 16 (monocarboxylic acid transporters), member 2	Slc16a2	0
1.67266	A_52_P611787	Slc47a1	solute carrier family 47, member 1	Slc47a1	0
1.73452	A_51_P404904	Slc25a10	solute carrier family 25 (mitochondrial carrier, dicarboxylate transporter), member 10	Slc25a10	4	0.341006	-0.195235	-1.08417	Protein alteration not statistically significant
1.75561	A_52_P1181112	Slc6a16	solute carrier family 6, member 16	Slc6a16	0
1.75658	A_51_P284646	Abca5	ATP-binding cassette, sub-family A (ABC1), member 5	Abca5	0
1.84894	A_52_P182520	Timm9	translocase of inner mitochondrial membrane 9 homolog (yeast)	Timm9	0
1.90673	A_52_P662244	Slc25a47	solute carrier family 25, member 47	Slc25a47	0
1.92396	A_52_P514352	Kcnk5	potassium channel, subfamily K, member 5	Kcnk5	0
1.9367	A_51_P335569	Slco1a4	solute carrier organic anion transporter family, member 1a4	Slco1a4	0
2.02749	A_52_P124083	Slc35e2	RIKEN cDNA A530082C11 gene	Slc35e2	0
2.20719	A_51_P290526	Abcd2	ATP-binding cassette, sub-family D (ALD), member 2	Abcd2	0
2.21404	A_52_P193533	Slc25a30	solute carrier family 25, member 30	Slc25a30	0
2.23347	A_52_P527637	Stx1b	syntaxin 1B	Stx1b	0
3.4939	A_52_P359088	Slc25a25	solute carrier family 25 (mitochondrial carrier, phosphate carrier), member 25	Slc25a25	0
Unknown
-3.01639	A_52_P341489	Tmem267	transmembrane protein 267	Tmem267	0
-2.71479	A_52_P27828	Zmiz1os2	Zmiz1 opposite strand 1	Zmiz1os2	0
-2.58802	A_51_P222453	Tmem254a	Transmembrane protein 254a	Tmem254a	0
-2.24851	A_52_P1135722	Gm684	gene model 684, (NCBI)	Gm684	0
-2.18757	A_51_P261999	Ccdc166	coiled-coil domain containing 166	Ccdc166	0
-1.97508	A_51_P431510	Lrrc51	leucine rich repeat containing 51	Lrrc51	0
-1.85881	A_52_P296864	3110045C21Rik	RIKEN cDNA 3110045C21 gene	3110045C21Rik	0
-1.75245	A_51_P489679	Lrrc23	leucine rich repeat containing 23	Lrrc23	0
-1.65879	A_51_P464146	Ankrd56	ankyrin repeat domain 56	Ankrd56	0
1.52671	A_51_P214083	2310039H08Rik	RIKEN cDNA 2310039H08 gene	2310039H08Rik	0
1.60267	A_51_P133105	8430416G17Rik	RIKEN cDNA 8430416G17 gene	8430416G17Rik	0
1.66536	A_51_P378960	2810474O19Rik	RIKEN cDNA 2810474O19 gene	2810474O19Rik	0
1.79437	A_52_P654624	Pisd-ps3	phosphatidylserine decarboxylase, pseudogene 3	Pisd-ps3	0
1.87566	A_51_P173107	1810046K07Rik	RIKEN cDNA 1810046K07 gene	1810046K07Rik	0
Proteins highlighted in yellow with a Welch's test P-value < 0.05 and an absolute Z-score > 2.0
mRNA and proteins in blue indicates lower expression in Wrn mutant mice than in wild type mice.
mRNA and proteins in red indicates higher expression in Wrn mutant mice than in wild type mice.
