# Supplementary material for: Vitamin C alters the amount of specific endoplasmic reticulum associated proteins involved in lipid metabolism in the liver of mice synthesizing a nonfunctional Werner syndrome (Wrn) mutant protein
Source: PLoS One. 2018 Mar 1;13(3):e0193170. doi: 10.1371/journal.pone.0193170 (PMC5832228; doi:10.1371/journal.pone.0193170)
Supplement: S7 Table — (XLSX) [file pone.0193170.s008.xlsx]

## Sheet: S7 Table
S7 Table. List of genes found to be differentially expressed in the liver of vitamin C treated Wrn mutant compared to the wild type mice.
mRNA Fold Change	Agilent probe	Symbol	Gene name	Protein symbol	Nb of quantified peptides	Welch's test	z-score	Protein fold change	Directions of mRNA and protein expression
Apoptosis
-2.25588	A_51_P382618	Casp3	caspase 3	Casp3	0
Cell Cycle
-1.92064	A_52_P681391	G0s2	G0/G1 switch gene 2	G0s2	0
-1.79201	A_51_P420698	Pcm1	pericentriolar material 1	Pcm1	0
-1.66069	A_52_P271849	Cep120	centrosomal protein 120	Cep120	0
-1.54985	A_51_P340601	Btg3	B cell translocation gene 3	Btg3	0
2.55672	A_51_P315904	Gadd45g	growth arrest and DNA-damage-inducible 45 gamma	Gadd45g	0
Cytoskeleton and structural
-1.85952	A_52_P279920	Golim4	golgi integral membrane protein 4	Golim4	14	0.75237	0.26422	1.09568	Protein alteration not statistically significant
-1.65839	A_52_P385229	Rai14	retinoic acid induced 14	Rai14	0
-1.5705	A_51_P183154	Hook1	hook homolog 1 (Drosophila)	Hook1	0
-1.5661	A_51_P171883	Palmd	palmdelphin	Palmd	0
-1.54269	A_52_P668900	Diap2	diaphanous homolog 2 (Drosophila)	Diap2	0
-1.50431	A_52_P42459	Jmy	junction-mediating and regulatory protein	Jmy	0
1.5442	A_52_P479099	Tuba1c	tubulin, alpha 1C	Tuba4a;Tuba1b;Tuba1c;Tuba8	17	0.0775623	-0.497278	-1.23364	Protein alteration not statistically significant
1.62931	A_52_P89335	Tmie	transmembrane inner ear	Tmie	0
1.64132	A_51_P267653	Olfm3	olfactomedin 3	Olfm3	0
1.84205	A_51_P490023	Tubb2a	tubulin, beta 2A class IIA	Tubb2a	5	0.125385	-0.745894	-1.36118	Protein alteration not statistically significant
1.96333	A_51_P229602	Plxna2	plexin A2	Plxna2	0
2.57769	A_51_P193379	Mtmr7	myotubularin related protein 7	Mtmr7	0
Extracellular matrix
-3.44943	A_52_P294510	Fgl1	fibrinogen-like protein 1	Fgl1	1	0.29851	2.09336	2.25965	Protein alteration not statistically significant
-1.78898	A_51_P255082	Ctbs	chitobiase, di-N-acetyl-	Ctbs	0
-1.72727	A_51_P183571	Serpine1	serine (or cysteine) peptidase inhibitor, clade E, member 1	Serpine1	0
-1.53967	A_52_P504657	Nav2	neuron navigator 2	Nav2	1	0.338501	-0.388348	-1.18159	Protein alteration not statistically significant
1.71615	A_51_P181297	Serpinb1a	serine (or cysteine) peptidase inhibitor, clade B, member 1a	Serpinb1a	0
1.9619	A_51_P117881	Leap2	liver-expressed antimicrobial peptide 2	Leap2	0
Metabolism
-6.62695	A_51_P361650	Saa1	serum amyloid A 1	Saa1	0
-6.33259	A_51_P337308	Saa3	serum amyloid A 3	Saa3	0
-4.43367	A_52_P531610	Agxt2l1	alanine-glyoxylate aminotransferase 2-like 1	Agxt2l1	0
-2.3235	A_51_P482940	Leprotl1	leptin receptor overlapping transcript-like 1	Leprotl1	0
-2.31547	A_51_P494655	Gm6484	predicted gene 6484	Gm6484	0
-2.03204	A_52_P258606	Prdx6	peroxiredoxin 6	Prdx6	16	0.39544	0.270092	1.09823	Protein alteration not statistically significant
-1.89541	A_51_P438805	Txnip	thioredoxin interacting protein	Txnip	0
-1.79667	A_52_P384069	Gpcpd1	glycerophosphocholine phosphodiesterase GDE1 homolog (S. cerevisiae)	Gpcpd1	0
-1.74449	A_52_P320181	Pygl	liver glycogen phosphorylase	Pygl	57	0.0457959	-0.65176	-1.31141	Protein alteration below Z-score of 2.0
-1.72325	A_52_P551594	Gphn	gephyrin	Gphn	25	0.0896215	1.23902	1.61144	Protein alteration not statistically significant
-1.65895	A_51_P476492	Plcxd2	phosphatidylinositol-specific phospholipase C, X domain containing 2	Plcxd2	0
-1.60977	A_52_P290051	Coq10b	coenzyme Q10 homolog B (S. cerevisiae)	Coq10b	0
-1.5468	A_52_P456837	Cyp2s1	cytochrome P450, family 2, subfamily s, polypeptide 1	Cyp2s1	0
-1.53927	A_51_P380650	Apob	apolipoprotein B	Apob	99	0.239851	0.49774	1.20176	Protein alteration not statistically significant
-1.53287	A_51_P379710	Rpn1	ribophorin I	Rpn1	27	0.802019	-0.0547717	-1.03547	Protein alteration not statistically significant
-1.52258	A_51_P143893	Steap4	STEAP family member 4	Steap4	8	0.38081	-0.328577	-1.15397	Protein alteration not statistically significant
1.50363	A_51_P125260	Acaa2	acetyl-Coenzyme A acyltransferase 2 (mitochondrial 3-oxoacyl-Coenzyme A thiolase)	Acaa2	19	0.417202	-0.700399	-1.33689	Protein alteration not statistically significant
1.50592	A_51_P294849	Atp5g3	ATP synthase, H+ transporting, mitochondrial F0 complex, subunit C3 (subunit 9)	Atp5g3	0
1.51285	A_51_P429682	Ebp	phenylalkylamine Ca2+ antagonist (emopamil) binding protein	Ebp	3	0.261448	-0.297845	-1.14002	Protein alteration not statistically significant
1.51447	A_51_P366704	Acox1	acyl-Coenzyme A oxidase 1, palmitoyl	Acox1	1	0.510635	0.318212	1.11934	Protein alteration not statistically significant
1.52034	A_51_P334942	Aldh1a1	aldehyde dehydrogenase family 1, subfamily A1	Aldh1a1;Aldh1a7	35	0.0486165	0.882038	1.39914	Protein alteration below Z-score of 2.0
1.53372	A_51_P287810	Mgst1	microsomal glutathione S-transferase 1	Mgst1	7	0.45128	-0.237182	-1.11298	Protein alteration not statistically significant
1.56094	A_51_P311540	Cox6a1	cytochrome c oxidase subunit VIa polypeptide 1	Cox6a1	0
1.57456	A_51_P189082	Akr1c6	aldo-keto reductase family 1, member C6	Akr1c6	20	0.538658	-0.173835	-1.08543	Protein alteration not statistically significant
1.5761	A_51_P474701	Fbp1	fructose bisphosphatase 1	Fbp1	21	0.654051	0.170469	1.05577	Protein alteration not statistically significant
1.57886	A_51_P337269	Aldob	aldolase B, fructose-bisphosphate	Aldob	23	0.0364265	0.571748	1.23747	Protein alteration below Z-score of 2.0
1.58693	A_51_P229536	Nqo2	NAD(P)H dehydrogenase, quinone 2	Nqo2	9	0.997461	0.0348647	1.00061	Protein alteration not statistically significant
1.58778	A_52_P49601	Fth1	ferritin heavy chain 1	Fth1	13	0.0484235	1.88493	2.08075	Protein alteration below Z-score of 2.0
1.59694	A_51_P367381	Sod1	superoxide dismutase 1, soluble	Sod1	5	0.219724	-0.302783	-1.14225	Protein alteration not statistically significant
1.61446	A_51_P419319	Aqp4	aquaporin 4	Aqp4	0
1.61477	A_52_P342860	Ces1c	carboxylesterase 1C	Ces1c	15	0.634152	0.191164	1.06446	Protein alteration not statistically significant
1.61551	A_51_P314065	Hacl1	2-hydroxyacyl-CoA lyase 1	Hacl1	23	0.82761	0.119316	1.03462	Protein alteration not statistically significant
1.62179	A_52_P277654	Pdk1	pyruvate dehydrogenase kinase, isoenzyme 1	Pdk1	0
1.63226	A_52_P407796	Mdh1	malate dehydrogenase 1, NAD (soluble)	Mdh1	11	0.616691	-0.189267	-1.09208	Protein alteration not statistically significant
1.65115	A_51_P133229	Sulf2	sulfatase 2	Sulf2	0
1.6615	A_51_P205385	Uox	urate oxidase	Uox	19	0.512251	0.481541	1.19408	Protein alteration not statistically significant
1.67711	A_51_P419439	Gnmt	glycine N-methyltransferase	Gnmt	17	0.179473	0.494527	1.20023	Protein alteration not statistically significant
1.69429	A_52_P472486	Cyp2b10	cytochrome P450, family 2, subfamily b, polypeptide 10	Cyp2b10	19	0.0169944	2.61248	2.77496	Same directions
1.69475	A_51_P410900	Fut10	fucosyltransferase 10	Fut10	0
1.70122	A_52_P72434	Khk	ketohexokinase	Khk	9	0.353562	-0.544408	-1.25686	Protein alteration not statistically significant
1.70263	A_51_P171999	Apoe	apolipoprotein E	Apoe	12	0.174374	0.619286	1.26097	Protein alteration not statistically significant
1.77462	A_51_P128973	Apoa2	apolipoprotein A-II	Apoa2	2	0.806546	0.189821	1.06389	Protein alteration not statistically significant
1.78127	A_51_P160713	Alb	albumin	Alb	41	0.224467	0.528877	1.21666	Protein alteration not statistically significant
1.78854	A_51_P470935	Bdh2	3-hydroxybutyrate dehydrogenase, type 2	Bdh2	1	0.281383	1.80554	2.01639	Protein alteration not statistically significant
1.85846	A_51_P305140	Gsta1	glutathione S-transferase, alpha 1 (Ya)	Gsta1;Gsta2	6	0.00717827	2.1936	2.35109	Same directions
1.90097	A_51_P479311	Gstm1	glutathione S-transferase, mu 1	Gstm1;Gstm2;Gm6665;Gstm7;Gstm4	18	0.154036	0.361977	1.1389	Protein alteration not statistically significant
1.90735	A_51_P377856	Gstt3	glutathione S-transferase, theta 3	Gstt3	3	0.159822	0.61696	1.25981	Protein alteration not statistically significant
1.95034	A_51_P492339	Cyp2b13	cytochrome P450, family 2, subfamily b, polypeptide 13	Cyp2b13	0
2.01059	A_51_P503625	Gsta3	glutathione S-transferase, alpha 3	Gsta3	9	0.483549	0.217475	1.0756	Protein alteration not statistically significant
2.02787	A_51_P164504	Apoc1	apolipoprotein C-I	Apoc1	3	0.0457804	0.594311	1.24857	Protein alteration below Z-score of 2.0
2.04794	A_51_P505493	Elovl5	ELOVL family member 5, elongation of long chain fatty acids (yeast)	Elovl5	3	0.355046	-0.466211	-1.21857	Protein alteration not statistically significant
2.45043	A_52_P682382	Scd1	stearoyl-Coenzyme A desaturase 1	Scd1	10	0.246506	-1.02158	-1.51808	Protein alteration not statistically significant
2.59081	A_52_P21486	Hamp2	hepcidin antimicrobial peptide 2	Hamp;Hamp2	3	0.248292	1.14234	1.55095	Protein alteration not statistically significant
2.80308	A_51_P183261	Aqp8	aquaporin 8	Aqp8	0
2.92827	A_52_P458682	Gsta2	glutathione S-transferase, alpha 2 (Yc2)	Gsta1;Gsta2	6	0.00717827	2.1936	2.35109	Same directions
3.03436	A_51_P467076	Cyp2b9	cytochrome P450, family 2, subfamily b, polypeptide 9	Cyp2b9	10	0.00509294	6.49463	12.8958	Same directions (confirmed by the MRM method)
DNA processing
-1.51849	A_52_P513123	Dna2	DNA replication helicase 2 homolog (yeast)	Dna2	0
1.7041	A_52_P638	Gen1	Gen homolog 1, endonuclease (Drosophila)	Gen1	0
Immune system
-1.8955	A_51_P449995	C6	complement component 6	C6	15	0.0604334	-1.43841	-1.79032	Protein alteration not statistically significant
-1.68227	A_52_P428699	C2	complement component 2 (within H-2S)	C2	0
-1.52204	A_51_P255295	C9	complement component 9	C9	2	0.297166	-0.887626	-1.43971	Protein alteration not statistically significant
-1.52132	A_51_P204247	C8a	complement component 8, alpha polypeptide	C8a	10	0.159178	-0.312337	-1.14658	Protein alteration not statistically significant
-1.51304	A_51_P509679	Igh-VJ558	immunoglobulin heavy chain (J558 family)	Igh-VJ558	0
1.58727	A_51_P199135	Cd83	CD83 antigen	Cd83	0
2.8983	A_51_P156955	Cfd	complement factor D (adipsin)	Cfd	0
Protein processing
-2.47318	A_52_P563825	B3galt1	UDP-Gal:betaGlcNAc beta 1,3-galactosyltransferase, polypeptide 1	B3galt1	0
-1.85953	A_51_P403477	Dio1	deiodinase, iodothyronine, type I	Dio1	4	0.212688	-0.877571	-1.43399	Protein alteration not statistically significant
-1.62807	A_51_P129160	Hectd1	HECT domain containing 1	Hectd1	0
-1.50806	A_51_P370620	Trmt12	tRNA methyltranferase 12	Trmt12	0
-1.50673	A_52_P37593	Gne	glucosamine (UDP-N-acetyl)-2-epimerase/N-acetylmannosamine kinase	Gne	8	0.955323	0.00165904	-1.01261	Protein alteration not statistically significant
1.63372	A_51_P219603	Rplp1	ribosomal protein, large, P1	Rplp1	4	0.389795	-0.295326	-1.13889	Protein alteration not statistically significant
1.67874	A_52_P214861	Spcs3	signal peptidase complex subunit 3 homolog (S. cerevisiae)	Spcs3	3	0.884388	0.00177727	-1.01256	Protein alteration not statistically significant
1.68917	A_51_P145785	Ambp	alpha 1 microglobulin/bikunin	Ambp	13	0.0356757	0.548742	1.22626	Protein alteration below Z-score of 2.0
1.93722	A_51_P338803	Rn18s	18S ribosomal RNA	Rn18s	0
1.94921	A_52_P1074708	Atg2a	autophagy related 2A	Atg2a	0
RNA processing
-2.18359	A_51_P502906	Ang4	angiogenin, ribonuclease A family, member 4	Ang4	0
-2.10095	A_51_P391159	Ang	angiogenin, ribonuclease, RNase A family, 5	Ang	0
-2.00539	A_51_P349888	Ang2	angiogenin, ribonuclease A family, member 2	Ang2	0
-1.93164	A_51_P179504	Ang3	angiogenin, ribonuclease A family, member 3	Ang3	0
-1.87192	A_52_P262511	Rnase4	ribonuclease, RNase A family 4	Rnase4	3	0.449334	0.702763	1.30332	Protein alteration not statistically significant
-1.59489	A_51_P107378	Eri1	exoribonuclease 1	Eri1	0
-1.51665	A_51_P219361	R3hdm1	R3H domain containing 1	R3hdm1	0
1.50761	A_52_P101939	Tyw5	tRNA-yW synthesizing protein 5	Tyw5	0
1.96636	A_51_P267544	Frg1	FSHD region gene 1	Frg1	1	0.358236	-0.921552	-1.45917	Protein alteration not statistically significant
Signal transduction
-2.71014	A_52_P175190	Egfr	epidermal growth factor receptor	Egfr	29	0.00151553	-1.21443	-1.63847	Protein alteration below Z-score of 2.0
-2.50811	A_51_P430900	Dusp1	dual specificity phosphatase 1	Dusp1	0
-2.4174	A_51_P484753	Tmem66	transmembrane protein 66	Tmem66	0
-2.19271	A_51_P361448	Scara5	scavenger receptor class A, member 5 (putative)	Scara5	0
-2.18801	A_51_P189361	Osgin1	oxidative stress induced growth inhibitor 1	Osgin1	0
-2.05477	A_51_P502614	Dusp6	dual specificity phosphatase 6	Dusp6	0
-1.93621	A_51_P285916	Rapgef4	Rap guanine nucleotide exchange factor (GEF) 4	Rapgef4	0
-1.82949	A_52_P579352	Lifr	leukemia inhibitory factor receptor	Lifr	0
-1.81033	A_52_P668882	Tmem131l	transmembrane 131 like	Tmem131l	0
-1.7748	A_52_P371237	Nrp1	neuropilin 1	Nrp1	0
-1.7739	A_52_P671661	Mak16	MAK16 homolog (S. cerevisiae)	Mak16	0
-1.76426	A_52_P204311	Spry4	sprouty homolog 4 (Drosophila)	Spry4	0
-1.73118	A_52_P358349	Mtdh	metadherin	Mtdh	9	0.701886	0.231848	1.08173	Protein alteration not statistically significant
-1.70585	A_52_P459538	Mkln1	muskelin 1, intracellular mediator containing kelch motifs	Mkln1	0
-1.70227	A_52_P319361	Rab30	RAB30, member RAS oncogene family	Rab30	0
-1.70092	A_51_P416378	Rasal2	RAS protein activator like 2	Rasal2	0
-1.66777	A_52_P532982	Gdf15	growth differentiation factor 15	Gdf15	0
-1.61417	A_51_P358765	Spp1	secreted phosphoprotein 1	Spp1	0
-1.6113	A_51_P129480	Ccl21a	chemokine (C-C motif) ligand 21A (serine)	Ccl21a	0
-1.60654	A_51_P387591	Nfkbiz	nuclear factor of kappa light polypeptide gene enhancer in B cells inhibitor, zeta	Nfkbiz	0
-1.57108	A_52_P496964	Itsn2	intersectin 2	Itsn2	0
-1.56985	A_51_P498093	Hes1	hairy and enhancer of split 1 (Drosophila)	Hes1	0
-1.56759	A_52_P578723	Arhgap32	Rho GTPase activating protein 32	Arhgap32	0
-1.55275	A_52_P371922	Dgkh	diacylglycerol kinase, eta	Dgkh	0
-1.53747	A_52_P328044	Tle1	transducin-like enhancer of split 1, homolog of Drosophila E(spl)	Tle1	0
-1.5302	A_51_P466229	Pdgfrl	platelet-derived growth factor receptor-like	Pdgfrl	0
-1.50117	A_52_P598912	Erc1	ELKS/RAB6-interacting/CAST family member 1	Erc1	12	0.663326	0.21367	1.07398	Protein alteration not statistically significant
1.64671	A_52_P420734	Rasgrp2	RAS, guanyl releasing protein 2	Rasgrp2	0
1.77796	A_52_P49014	Shh	sonic hedgehog	Shh	0
1.8162	A_51_P191077	Pik3c2g	phosphatidylinositol 3-kinase, C2 domain containing, gamma polypeptide	Pik3c2g	0
1.87659	A_51_P480427	Olfr430	olfactory receptor 430	Olfr430	0
1.97882	A_51_P338413	Stap1	signal transducing adaptor family member 1	Stap1	0
2.02713	A_51_P329949	Fam13a	family with sequence similarity 13, member A	Fam13a	0
2.05042	A_51_P383774	Gngt1	guanine nucleotide binding protein (G protein), gamma transducing activity polypeptide 1	Gngt1	0
2.10753	A_52_P614777	Sucnr1	succinate receptor 1	Sucnr1	0
2.41618	A_51_P326685	Lrtm1	leucine-rich repeats and transmembrane domains 1	Lrtm1	0
3.58592	A_51_P450888	Rtn4r	reticulon 4 receptor	Rtn4r	0
Transcription
-2.85998	A_52_P54169	Zbtb20	zinc finger and BTB domain containing 20	Zbtb20	0
-2.55156	A_52_P184618	Bach2	BTB and CNC homology 2	Bach2	0
-1.87279	A_52_P183368	Tbx3	T-box 3	Tbx3	0
-1.85299	A_52_P262219	Fos	FBJ osteosarcoma oncogene	Fos	0
-1.68096	A_52_P512575	Hopx	HOP homeobox	Hopx	0
-1.64475	A_52_P185079	Xbp1	X-box binding protein 1	Xbp1	0
-1.63615	A_51_P223776	Nr1d1	nuclear receptor subfamily 1, group D, member 1	Nr1d1	0
-1.59827	A_52_P623457	Hic2	hypermethylated in cancer 2	Hic2	0
-1.59158	A_51_P416126	Chd3	chromodomain helicase DNA binding protein 3	Chd3	0
-1.56972	A_52_P228389	Hmg20a	high mobility group 20A	Hmg20a	0
-1.5608	A_52_P598774	Baz2b	bromodomain adjacent to zinc finger domain, 2B	Baz2b	0
-1.52302	A_52_P502267	Epc2	enhancer of polycomb homolog 2 (Drosophila)	Epc2	0
-1.52063	A_51_P138044	Foxo1	forkhead box O1	Foxo1	0
-1.51177	A_51_P219074	Id2	inhibitor of DNA binding 2	Id2	0
1.62642	A_51_P323583	Eaf2	ELL associated factor 2	Eaf2	0
1.62848	A_52_P466853	Bmyc	brain expressed myelocytomatosis oncogene	Bmyc	0
2.17702	A_51_P102096	Myc	myelocytomatosis oncogene	Myc	0
2.36754	A_52_P528600	Hhex	hematopoietically expressed homeobox	Hhex	0
3.14367	A_52_P120958	Cnot7	CCR4-NOT transcription complex, subunit 7	Cnot7	0
Transport
-2.78996	A_52_P77764	Slc7a2	solute carrier family 7 (cationic amino acid transporter, y+ system), member 2	Slc7a2	0
-2.45276	A_52_P193533	Slc25a30	solute carrier family 25, member 30	Slc25a30	0
-2.12641	A_52_P459046	Slc38a2	solute carrier family 38, member 2	Slc38a2	0
-1.65626	A_51_P455657	Dennd1b	DENN/MADD domain containing 1B	Dennd1b	0
1.64538	A_51_P342871	S100a10	S100 calcium binding protein A10 (calpactin)	S100a10	0
1.70892	A_52_P477785	Slc17a4	solute carrier family 17 (sodium phosphate), member 4	Slc17a4	0
1.83839	A_52_P515347	Tusc3	tumor suppressor candidate 3	Tusc3	0
2.25058	A_51_P479698	Obp2a	odorant binding protein 2A	Obp2a	0
Unknown
-2.14252	A_52_P875556	C730007N01	RIKEN full-length enriched library, clone:C730007N01	C730007N01	0
-2.09698	A_52_P333546	D4Ertd681e	DNA segment, Chr 4, ERATO Doi 681, expressed	D4Ertd681e	0
-1.94023	A_52_P1132657	B930078G14Rik	RIKEN cDNA B930078G14 gene	B930078G14Rik	0
-1.71878	A_51_P106968	9330178D15Rik	RIKEN cDNA 9330178D15 gene	9330178D15Rik	0
-1.67115	A_52_P434742	4933408J17Rik	RIKEN cDNA 4933408J17 gene	4933408J17Rik	0
-1.56051	A_52_P647023	3021401L19Rik	RIKEN cDNA 3021401L19 gene	3021401L19Rik	0
-1.51856	A_52_P1187851	A230092J17Rik	RIKEN cDNA A230092J17 gene	A230092J17Rik	0
1.56175	A_51_P259445	1810062G17Rik	RIKEN cDNA 1810062G17 gene	1810062G17Rik	0
1.56638	A_52_P698767	Gm9928	predicted gene 9928	Gm9928	0
1.68707	A_51_P173107	1810046K07Rik	RIKEN cDNA 1810046K07 gene	1810046K07Rik	0
1.68952	A_51_P441215	Sycp1-ps1	synaptonemal complex protein 1, pseudogene 1	Sycp1-ps1	0
1.86699	A_51_P143200	Tcstv3	2-cell-stage, variable group, member 3	Tcstv3	0
Proteins highlighted in yellow with a Welch's test P-value < 0.05 and a Z-score > 2.0
mRNA and proteins in blue indicates lower expression in Wrn mutant mice than in wild type mice.
mRNA and proteins in red indicates higher expression in Wrn mutant mice than in wild type mice.
